# Supplementary material for: Long Intergenic Noncoding RNA MIAT as a Regulator of Human Th17 Cell Differentiation
Source: Front Immunol. 2022 Jun 15;13:856762. doi: 10.3389/fimmu.2022.856762 (PMC9242727; doi:10.3389/fimmu.2022.856762)
Supplement: Supplementary file 12 [file Table_1.xlsx]

## Sheet: LNA1_24
Table S1: sheet1: The differentially accessible regions (|Log2FC|>0.59 and p <0.01) in LNA1 treated as compared to NC LNA treated samples at 24 h.
	mean_LNA1_24h	mean_NT_24h	sd_LNA1_24h	sd_NT_24h	FC	logFC	P.Value	adj.P.Val	avgRank	lowExpression	Chr	Start	End	Symbol	Strand	Peak Score	Focus Ratio/Region Size	Annotation	Detailed Annotation	Distance to TSS	Nearest PromoterID	Entrez ID	Nearest Unigene	Nearest Refseq	Nearest Ensembl	Gene Name	Gene Alias	Gene Description	Gene Type
consensusPeak_19576	1.835	3.246	0.483	0.701	-1.889	-0.917	0.00414194	0.16614	8	low	chr18	77207559	77207747	consensusPeak_19576	+	0	NA	Intergenic	Intergenic	-42195	NM_001480	2587	Hs.272191	NM_001480	ENSG00000166573	GALR1	GALNR|GALNR1	galanin receptor 1	protein-coding
consensusPeak_28351	3.215	5.541	1.266	1.276	-1.865	-0.899	0.00710852	0.212049	17	low	chr3	42020900	42021280	consensusPeak_28351	+	0	NA	Intergenic	Intergenic	-58987	NR_136342	54986	Hs.656192	NM_017886	ENSG00000168038	ULK4	FAM7C1|REC01035	unc-51 like kinase 4	protein-coding
consensusPeak_14331	2.716	4.894	1.012	0.412	-1.862	-0.897	0.00292382	0.142265	3	low	chr15	60673871	60674347	consensusPeak_14331	+	0	NA	intron (NM_134261, intron 2 of 10)	intron (NM_134261, intron 2 of 10)	-7460	NR_120319	100996876	Hs.511626	NR_120318	NA	RORA-AS2	-	RORA antisense RNA 2	ncRNA
consensusPeak_43003	3.707	6.365	0.669	0.582	-1.731	-0.791	0.00215302	0.122967	2	low	chr9	95822541	95823476	consensusPeak_43003	+	0	NA	intron (NR_023390, intron 2 of 2)	intron (NR_023390, intron 2 of 2)	-52683	NM_020207	375748	Hs.432364	NM_020207	ENSG00000182150	ERCC6L2	BMFS2|C9orf102|RAD26L|SR278	ERCC excision repair 6 like 2	protein-coding
consensusPeak_40656	3.747	6.411	0.187	1.264	-1.721	-0.783	0.00756	0.217679	23	low	chr8	30724185	30724531	consensusPeak_40656	+	0	NA	intron (NM_000637, intron 1 of 12)	intron (NM_000637, intron 1 of 12)	3488	NM_000637	2936	Hs.271510	NM_000637	ENSG00000104687	GSR	GR|HEL-75|HEL-S-122m	glutathione-disulfide reductase	protein-coding
consensusPeak_33624	4.491	6.926	0.767	1.266	-1.686	-0.753	0.00924375	0.24209	32	low	chr5	94745918	94746518	consensusPeak_33624	+	0	NA	intron (NM_001297777, intron 16 of 19)	intron (NM_001297777, intron 16 of 19)	127549	NM_032290	84250	Hs.657315	NM_032290	ENSG00000133302	SLF1	ANKRD32|BRCTD1|BRCTx	SMC5-SMC6 complex localization factor 1	protein-coding
consensusPeak_38894	4.297	6.207	1.309	1.294	-1.65	-0.722	0.00395921	0.162697	13	low	chr7	73636176	73636632	consensusPeak_38894	+	0	NA	Intergenic	AluSz6|SINE|Alu	-11882	NM_032954	51085	Hs.647055	NM_032951	ENSG00000009950	MLXIPL	CHREBP|MIO|MLX|MONDOB|WBSCR14|WS-bHLH|bHLHd14	MLX interacting protein like	protein-coding
consensusPeak_31056	2.999	5.445	0.382	0.849	-1.634	-0.709	0.00683487	0.207994	20	low	chr4	26061326	26061838	consensusPeak_31056	+	0	NA	Intergenic	Intergenic	147390	NM_001145432	389203	Hs.479386	NM_001145432	ENSG00000250317	SMIM20	C4orf52|MITRAC7|PNX	small integral membrane protein 20	protein-coding
consensusPeak_14313	3.41	5.465	0.451	0.148	-1.605	-0.683	0.00655317	0.203753	21	low	chr15	60255411	60255844	consensusPeak_14313	+	0	NA	Intergenic	Intergenic	142359	NM_004039	302	Hs.511605	NM_004039	ENSG00000182718	ANXA2	ANX2|ANX2L4|CAL1H|HEL-S-270|LIP2|LPC2|LPC2D|P36|PAP-IV	annexin A2	protein-coding
consensusPeak_4691	4.227	6.663	0.03	1.332	-1.596	-0.675	0.00779388	0.221588	29	low	chr10	7337425	7338213	consensusPeak_4691	+	0	NA	intron (NM_001029880, intron 4 of 20)	intron (NM_001029880, intron 4 of 20)	71522	NM_001018039	57713	Hs.407983	NM_001018039	ENSG00000198879	SFMBT2	-	Scm like with four mbt domains 2	protein-coding
consensusPeak_29607	3.839	6.268	0.158	0.512	-1.562	-0.644	0.00519214	0.181577	18	low	chr3	129238796	129239621	consensusPeak_29607	+	0	NA	Intergenic	MLT1F2|LTR|ERVL-MaLR	-10398	NM_016128	22820	Hs.518250	NM_016128	ENSG00000181789	COPG1	COPG	coatomer protein complex subunit gamma 1	protein-coding
consensusPeak_9563	10.462	15.721	1.004	1.026	-1.562	-0.643	0.0029994	0.144	12		chr12	47396025	47396639	consensusPeak_9563	+	0	NA	Intergenic	Intergenic	-18676	NR_149087	111082992	Hs.380659	NR_149087	NA	LINC02156	-	long intergenic non-protein coding RNA 2156	ncRNA
consensusPeak_10574	6.053	9.807	1.531	1.314	-1.547	-0.629	0.00389212	0.162615	14	low	chr12	104477772	104478995	consensusPeak_10574	+	0	NA	intron (NM_018413, intron 1 of 2)	MamRep1879|DNA|hAT-Tip100?	21435	NM_018413	50515	Hs.17569	NM_018413	ENSG00000171310	CHST11	C4ST|C4ST-1|C4ST1|HSA269537|OCBMD	carbohydrate sulfotransferase 11	protein-coding
consensusPeak_28125	5.338	8.348	0.397	0.307	-1.546	-0.629	0.00207296	0.121728	5	low	chr3	30341908	30342639	consensusPeak_28125	+	0	NA	Intergenic	Intergenic	-176595	NR_147054	101928015	Hs.581534	NR_147054	NA	LINC01985	-	long intergenic non-protein coding RNA 1985	ncRNA
consensusPeak_35215	8.078	12.127	1.001	1.81	-1.533	-0.617	0.0026402	0.135234	11		chr6	7148021	7148720	consensusPeak_35215	+	0	NA	intron (NM_001003699, intron 1 of 12)	intron (NM_001003699, intron 1 of 12)	40409	NM_001003699	6239	Hs.298248	NM_002955	ENSG00000124782	RREB1	FINB|HNT|LZ321|RREB-1|Zep-1	ras responsive element binding protein 1	protein-coding
consensusPeak_26011	5.669	8.781	0.372	0.583	-1.529	-0.612	0.00872212	0.235842	40	low	chr20	50492892	50493865	consensusPeak_26011	+	0	NA	Intergenic	Intergenic	-16943	NM_001278618	5770	Hs.417549	NM_002827	ENSG00000196396	PTPN1	PTP1B	protein tyrosine phosphatase non-receptor type 1	protein-coding
consensusPeak_28150	8.818	5.804	0.714	1.153	1.501	0.586	0.00954103	0.245884	58	low	chr3	31213848	31214332	consensusPeak_28150	+	0	NA	Intergenic	Intergenic	-52303	NR_130459	100423038	NA	NR_130459	ENSG00000265376	MIR466	hsa-mir-466	microRNA 466	ncRNA
consensusPeak_20906	8.377	5.313	0.995	1.085	1.522	0.606	0.00968279	0.24788	49	low	chr19	43439230	43439660	consensusPeak_20906	+	0	NA	Intergenic	(CCCCCC)n|Simple_repeat|Simple_repeat	24555	NM_001130011	83639	Hs.97978	NM_031451	ENSG00000131126	TEX101	CT131|GTPR867|NYD-SP8|PRO1884|SGRG|SPATA44|TES101RP	testis expressed 101	protein-coding
consensusPeak_26668	5.565	3.818	0.695	0.663	1.523	0.607	0.00913414	0.241459	47	low	chr21	42164338	42164800	consensusPeak_26668	+	0	NA	Intergenic	Intergenic	-35120	NM_207627	9619	Hs.124649	NM_004915	ENSG00000160179	ABCG1	ABC8|WHITE1	ATP binding cassette subfamily G member 1	protein-coding
consensusPeak_35582	15.426	9.964	1.465	0.976	1.577	0.657	0.0020936	0.121728	4		chr6	24948755	24949478	consensusPeak_35582	+	0	NA	intron (NM_001286446, intron 1 of 13)	intron (NM_001286446, intron 1 of 13)	-13156	NM_001286445	9750	Hs.559459	NM_014722	ENSG00000111913	RIPOR2	C6orf32|DFNB104|DIFF40|DIFF48|FAM65B|MYONAP|PL48	RHO family interacting cell polarization regulator 2	protein-coding
consensusPeak_41871	5.664	3.706	0.55	1.229	1.615	0.692	0.0081701	0.227139	31	low	chr8	132985583	132985838	consensusPeak_41871	+	0	NA	intron (NM_003235, intron 35 of 47)	intron (NM_003235, intron 35 of 47)	60871	NR_107002	102466865	NA	NR_107002	ENSG00000276961	MIR7848	hsa-mir-7848	microRNA 7848	ncRNA
consensusPeak_35583	15.654	9.105	0.862	0.748	1.676	0.745	0.000574998	0.0857317	1		chr6	24951741	24952383	consensusPeak_35583	+	0	NA	intron (NM_001286446, intron 1 of 13)	intron (NM_001286446, intron 1 of 13)	-16102	NM_001286445	9750	Hs.559459	NM_014722	ENSG00000111913	RIPOR2	C6orf32|DFNB104|DIFF40|DIFF48|FAM65B|MYONAP|PL48	RHO family interacting cell polarization regulator 2	protein-coding
consensusPeak_31439	5.472	3.284	1.179	0.872	1.691	0.758	0.00756666	0.217732	24	low	chr4	74016152	74016422	consensusPeak_31439	+	0	NA	Intergenic	Intergenic	-17610	NM_002994	6374	Hs.89714	NM_002994	ENSG00000163735	CXCL5	ENA-78|SCYB5	C-X-C motif chemokine ligand 5	protein-coding
consensusPeak_8247	5.281	3.155	1.228	0.525	1.797	0.846	0.00426723	0.168221	10	low	chr11	105100030	105100682	consensusPeak_8247	+	0	NA	intron (NM_001007232, intron 2 of 3)	intron (NM_001007232, intron 2 of 3)	1075	NM_001007232	440068	Hs.732627	NM_001007232	ENSG00000255221	CARD17	INCA	caspase recruitment domain family member 17	protein-coding

## Sheet: LNA1_72
Table S1: sheet2: The differentially accessible regions (|Log2FC|>0.59 and p <0.01) in LNA1 treated as compared to NC LNA treated samples at 72 h.
ID	mean_LNA1_72h	mean_NT_72h	sd_LNA1_72h	sd_NT_72h	FC	logFC	P.Value	adj.P.Val	avgRank	lowExpression	Chr	Start	End	Symbol	Strand	Peak Score	Focus Ratio/Region Size	Annotation	Detailed Annotation	Distance to TSS	Nearest PromoterID	Entrez ID	Nearest Unigene	Nearest Refseq	Nearest Ensembl	Gene Name	Gene Alias	Gene Description	Gene Type
consensusPeak_7995	4.848	7.831	0.813	0.297	-1.625	-0.7	0.00105268	0.999519	14	low	chr11	78633662	78634190	consensusPeak_7995	+	0	NA	Intergenic	L1M2|LINE|L1	-59062	NM_024678	79731	Hs.503389	NM_024678	ENSG00000137513	NARS2	DFNB94|SLM5|asnRS	asparaginyl-tRNA synthetase 2, mitochondrial	protein-coding
consensusPeak_12963	6.113	4.049	1.335	0.357	1.501	0.586	0.009256	0.999519	76	low	chr14	68910555	68910953	consensusPeak_12963	+	0	NA	intron (NM_001102, intron 4 of 20)	THE1B|LTR|ERVL-MaLR	68548	NM_001130005	87	Hs.235750	NM_001102	ENSG00000072110	ACTN1	BDPLT15	actinin alpha 1	protein-coding
consensusPeak_32646	6.643	4.631	0.523	1.289	1.502	0.587	0.00389145	0.999519	39	low	chr4	184705676	184706012	consensusPeak_32646	+	0	NA	intron (NR_104593, intron 8 of 11)	L1MB2|LINE|L1	28252	NM_024629	79682	Hs.575032	NM_024629	ENSG00000151725	CENPU	CENP50|CENPU50|KLIP1|MLF1IP|PBIP1	centromere protein U	protein-coding
consensusPeak_42745	8.326	5.473	0.166	0.552	1.502	0.587	0.00324082	0.999519	35	low	chr9	77883103	77883677	consensusPeak_42745	+	0	NA	intron (NM_002072, intron 2 of 6)	intron (NM_002072, intron 2 of 6)	148421	NM_002072	2776	Hs.269782	NM_002072	ENSG00000156052	GNAQ	CMC1|G-ALPHA-q|GAQ|SWS	G protein subunit alpha q	protein-coding
consensusPeak_5123	5.245	3.435	0.153	0.277	1.503	0.587	0.00214836	0.999519	27	low	chr10	33010219	33010508	consensusPeak_5123	+	0	NA	Intergenic	Intergenic	-52133	NM_002211	3688	Hs.643813	NM_002211	ENSG00000150093	ITGB1	CD29|FNRB|GPIIA|MDF2|MSK12|VLA-BETA|VLAB	integrin subunit beta 1	protein-coding
consensusPeak_34549	14.229	10.179	0.556	2.204	1.504	0.589	0.00242521	0.999519	28		chr5	153352496	153353138	consensusPeak_34549	+	0	NA	Intergenic	Intergenic	-137707	NM_001258020	2890	Hs.519693	NM_000827	ENSG00000155511	GRIA1	GLUH1|GLUR1|GLURA|GluA1|HBGR1	glutamate ionotropic receptor AMPA type subunit 1	protein-coding
consensusPeak_26649	5.062	3.35	0.303	0.094	1.506	0.591	0.00492816	0.999519	46	low	chr21	41282967	41283636	consensusPeak_26649	+	0	NA	TTS (NM_012105)	TTS (NM_012105)	-33500	NM_058186	54097	Hs.473877	NM_058186	ENSG00000183844	FAM3B	2-21|C21orf11|C21orf76|ORF9|PANDER|PRED44	family with sequence similarity 3 member B	protein-coding
consensusPeak_15075	4.676	2.945	0.833	0.417	1.508	0.593	0.00474911	0.999519	44	low	chr15	91515197	91515939	consensusPeak_15075	+	0	NA	Intergenic	Intergenic	52229	NR_110106	101926928	Hs.638788	NR_110106	ENSG00000258551	CRAT37	-	cervical cancer-associated transcript 37	ncRNA
consensusPeak_5862	19.653	13.635	4.328	3.349	1.53	0.614	0.00509839	0.999519	42		chr10	89391905	89393265	consensusPeak_5862	+	0	NA	promoter-TSS (NM_001270930)	promoter-TSS (NM_001270930)	-38	NM_001270928	3434	Hs.20315	NM_001548	ENSG00000185745	IFIT1	C56|G10P1|IFI-56|IFI-56K|IFI56|IFIT-1|IFNAI1|ISG56|P56|RNM561	interferon induced protein with tetratricopeptide repeats 1	protein-coding
consensusPeak_3840	4.92	3.312	0.685	0.486	1.532	0.616	0.00921393	0.999519	70	low	chr1	211597271	211598030	consensusPeak_3840	+	0	NA	Intergenic	AluY|SINE|Alu	-18489	NM_021194	7779	Hs.519469	NM_021194	ENSG00000170385	SLC30A1	ZNT1|ZRC1	solute carrier family 30 member 1	protein-coding
consensusPeak_24847	5.391	3.616	0.683	0.515	1.533	0.617	0.0059595	0.999519	49	low	chr2	226772514	226773114	consensusPeak_24847	+	0	NA	intron (NM_005544, intron 1 of 1)	intron (NM_005544, intron 1 of 1)	25976	NM_005544	3667	Hs.471508	NM_005544	ENSG00000169047	IRS1	HIRS-1	insulin receptor substrate 1	protein-coding
consensusPeak_44030	5.438	3.873	0.703	1.132	1.537	0.62	0.00831617	0.999519	62	low	chrX	12843823	12844581	consensusPeak_44030	+	0	NA	Intergenic	Intergenic	-22870	NM_016562	51284	Hs.659215	NM_016562	ENSG00000196664	TLR7	TLR7-like	toll like receptor 7	protein-coding
consensusPeak_8780	6.536	4.442	0.311	1.568	1.542	0.625	0.00275455	0.999519	23	low	chr11	133934639	133935187	consensusPeak_8780	+	0	NA	intron (NM_001277285, intron 7 of 19)	intron (NM_001277285, intron 7 of 19)	21883	NM_001277285	22997	Hs.204121	NM_014987	ENSG00000080854	IGSF9B	-	immunoglobulin superfamily member 9B	protein-coding
consensusPeak_21210	5.664	3.856	0.239	0.653	1.543	0.626	0.00573622	0.999519	45	low	chr19	49717534	49717929	consensusPeak_21210	+	0	NA	Intergenic	LTR50|LTR|ERVL	26615	NR_108072	126129	Hs.112195	NM_152359	ENSG00000169169	CPT1C	CATL1|CPT1-B|CPT1P|CPTI-B|CPTIC|SPG73	carnitine palmitoyltransferase 1C	protein-coding
consensusPeak_44111	7.149	4.64	0.055	0.998	1.543	0.625	0.00706074	0.999519	51	low	chrX	19350836	19351362	consensusPeak_44111	+	0	NA	intron (NM_000284, intron 3 of 10)	intron (NM_000284, intron 3 of 10)	7172	NM_000284	5160	Hs.530331	NM_000284	ENSG00000131828	PDHA1	PDHA|PDHAD|PDHCE1A|PHE1A	pyruvate dehydrogenase E1 alpha 1 subunit	protein-coding
consensusPeak_20256	3.619	2.58	0.277	0.631	1.545	0.628	0.00768857	0.999519	55	low	chr19	16051560	16051874	consensusPeak_20256	+	0	NA	Intergenic	MER51E|LTR|ERV1	-13970	NR_146442	105372292	Hs.635664	NR_146442	ENSG00000267517	LINC01855	-	long intergenic non-protein coding RNA 1855	ncRNA
consensusPeak_23941	4.846	3.121	1.261	0.354	1.545	0.628	0.00565635	0.999519	43	low	chr2	172597262	172597739	consensusPeak_23941	+	0	NA	3' UTR (NM_001278549, exon 12 of 12)	3' UTR (NM_001278549, exon 12 of 12)	41410	NM_002610	5163	Hs.470633	NM_002610	ENSG00000152256	PDK1	-	pyruvate dehydrogenase kinase 1	protein-coding
consensusPeak_10902	9.061	5.985	1.648	0.942	1.555	0.637	0.00158913	0.999519	18	low	chr12	120684503	120684715	consensusPeak_10902	+	0	NA	Intergenic	Tigger3a|DNA|TcMar-Tigger	-2540	NM_014730	9761	Hs.744910	NM_014730	ENSG00000110917	MLEC	KIAA0152	malectin	protein-coding
consensusPeak_5947	4.164	2.714	0.091	0.597	1.558	0.64	0.00323232	0.999519	21	low	chr10	95266614	95267016	consensusPeak_5947	+	0	NA	intron (NM_020992, intron 3 of 6)	intron (NM_020992, intron 3 of 6)	24188	NM_020992	9124	Hs.368525	NM_020992	ENSG00000107438	PDLIM1	CLIM1|CLP-36|CLP36|HEL-S-112|hCLIM1	PDZ and LIM domain 1	protein-coding
consensusPeak_31613	5.08	3.41	0.407	0.632	1.558	0.639	0.00278627	0.999519	20	low	chr4	83252602	83253099	consensusPeak_31613	+	0	NA	Intergenic	MLT1B|LTR|ERVL-MaLR	31945	NM_001358921	27235	Hs.144304	NM_015697	ENSG00000173085	COQ2	CL640|COQ10D1|MSA1|PHB:PPT	coenzyme Q2, polyprenyltransferase	protein-coding
consensusPeak_44333	6.409	4.014	0.659	0.511	1.558	0.64	0.00413323	0.999519	29	low	chrX	45007659	45007992	consensusPeak_44333	+	0	NA	intron (NR_111960, intron 4 of 27)	MIR|SINE|MIR	134650	NM_021140	7403	Hs.522616	NM_021140	ENSG00000147050	KDM6A	KABUK2|UTX|bA386N14.2	lysine demethylase 6A	protein-coding
consensusPeak_6055	11.172	7.201	1.905	0.668	1.56	0.641	0.00477512	0.999519	34		chr10	99908463	99908940	consensusPeak_6055	+	0	NA	intron (NM_015221, intron 5 of 16)	intron (NM_015221, intron 5 of 16)	5391	NM_001318327	23268	Hs.500771	NM_015221	ENSG00000107554	DNMBP	ARHGEF36|CTRCT48|TUBA	dynamin binding protein	protein-coding
consensusPeak_34366	5.264	3.234	0.972	0.249	1.562	0.643	0.00372428	0.999519	24	low	chr5	142941127	142941555	consensusPeak_34366	+	0	NA	intron (NR_146198, intron 11 of 22)	L1PREC2|LINE|L1	-72431	NR_046680	100874239	Hs.570896	NR_046680	ENSG00000226272	ARHGAP26-AS1	-	ARHGAP26 antisense RNA 1	ncRNA
consensusPeak_38723	5.976	3.958	0.168	0.84	1.577	0.657	0.00520053	0.999519	36	low	chr7	49563751	49564667	consensusPeak_38723	+	0	NA	Intergenic	L1PA16|LINE|L1	-209429	NM_198570	375567	Hs.629302	NM_198570	ENSG00000188730	VWC2	PSST739|UNQ739	von Willebrand factor C domain containing 2	protein-coding
consensusPeak_29328	6.964	4.479	1.057	0.53	1.586	0.666	0.0037692	0.999519	22	low	chr3	112539881	112540342	consensusPeak_29328	+	0	NA	intron (NM_001278712, intron 7 of 10)	L2|LINE|L2	-21209	NM_001348906	55032	Hs.237480	NM_017945	ENSG00000138459	SLC35A5	-	solute carrier family 35 member A5	protein-coding
consensusPeak_3629	3.5	2.193	0.169	0.142	1.589	0.668	0.00573749	0.999519	38	low	chr1	204746823	204747098	consensusPeak_3629	+	0	NA	Intergenic	Intergenic	-61222	NM_006338	10446	Hs.26312	NM_006338	ENSG00000170382	LRRN2	FIGLER7|GAC1|LRANK1|LRRN5	leucine rich repeat neuronal 2	protein-coding
consensusPeak_43166	3.931	2.485	0.249	0.306	1.597	0.676	0.00535823	0.999519	33	low	chr9	108389094	108389452	consensusPeak_43166	+	0	NA	Intergenic	L1ME1|LINE|L1	466713	NM_006686	10880	Hs.534390	NM_006686	ENSG00000148156	ACTL7B	Tact1	actin like 7B	protein-coding
consensusPeak_28345	5.944	3.667	1.152	0.173	1.604	0.682	0.00447117	0.999519	25	low	chr3	41565110	41566142	consensusPeak_28345	+	0	NA	intron (NR_136342, intron 30 of 34)	MSTC|LTR|ERVL-MaLR	366121	NM_001098209	1499	Hs.476018	NM_001904	ENSG00000168036	CTNNB1	CTNNB|EVR7|MRD19|NEDSDV|armadillo	catenin beta 1	protein-coding
consensusPeak_36018	4.183	2.624	0.345	0.186	1.608	0.685	0.0063812	0.999519	40	low	chr6	34288512	34288936	consensusPeak_36018	+	0	NA	3' UTR (NM_006703, exon 5 of 5)	3' UTR (NM_006703, exon 5 of 5)	-39616	NM_001008704	221491	Hs.381300	NM_178508	ENSG00000186577	SMIM29	C6orf1|LBH	small integral membrane protein 29	protein-coding
consensusPeak_7101	4.863	2.905	0.972	0.952	1.622	0.698	0.00916966	0.999519	58	low	chr11	34335186	34335705	consensusPeak_7101	+	0	NA	intron (NM_145804, intron 1 of 16)	intron (NM_145804, intron 1 of 16)	22565	NM_145804	25841	Hs.23361	NM_145804	ENSG00000166016	ABTB2	ABTB2A|BTBD22	ankyrin repeat and BTB domain containing 2	protein-coding
consensusPeak_11099	4.536	3.223	0.409	1.222	1.631	0.706	0.00863039	0.999519	50	low	chr12	128843990	128844459	consensusPeak_11099	+	0	NA	Intergenic	MLT1D|LTR|ERVL-MaLR	8871	NR_148996	100128276	Hs.537481	NR_148996	NA	LOC100128276	-	uncharacterized LOC100128276	ncRNA
consensusPeak_35752	4.508	3.044	1.04	1.072	1.637	0.711	0.00919041	0.999519	54	low	chr6	28407501	28407784	consensusPeak_35752	+	0	NA	Intergenic	MER74C|LTR|ERVL	-7895	NR_136511	9753	Hs.134816	NM_014724	ENSG00000158691	ZSCAN12	ZFP96|ZNF29K1|ZNF305|ZNF96|dJ29K1.2	zinc finger and SCAN domain containing 12	protein-coding
consensusPeak_246	11.449	7.828	3.034	2.781	1.643	0.716	0.00557437	0.999519	30		chr1	9858506	9859264	consensusPeak_246	+	0	NA	intron (NM_020248, intron 5 of 5)	MIRb|SINE|MIR	-34359	NM_014944	22883	Hs.29665	NM_014944	ENSG00000171603	CLSTN1	ALC-ALPHA|CDHR12|CST-1|CSTN1|PIK3CD|XB31alpha|alcalpha1|alcalpha2	calsyntenin 1	protein-coding
consensusPeak_3662	5.394	3.262	0.682	0.312	1.643	0.716	0.00392829	0.999519	19	low	chr1	205719770	205720144	consensusPeak_3662	+	0	NA	intron (NM_022731, intron 5 of 6)	intron (NM_022731, intron 5 of 6)	30225	NM_022731	64710	Hs.213061	NM_022731	ENSG00000069275	NUCKS1	JC7|NUCKS	nuclear casein kinase and cyclin dependent kinase substrate 1	protein-coding
consensusPeak_36406	4.185	2.559	0.762	0.602	1.651	0.723	0.00915756	0.999519	52	low	chr6	49980720	49981232	consensusPeak_36406	+	0	NA	Intergenic	Intergenic	-11351	NM_001037729	245927	Hs.582789	NM_001037729	ENSG00000214642	DEFB113	DEFB-13	defensin beta 113	protein-coding
consensusPeak_32426	5.091	3.131	0.64	0.661	1.659	0.73	0.00175488	0.999519	16	low	chr4	158535140	158535628	consensusPeak_32426	+	0	NA	intron (NR_045583, intron 1 of 16)	intron (NR_045583, intron 1 of 16)	13502	NR_045583	59350	Hs.591686	NM_021634	ENSG00000171509	RXFP1	LGR7|RXFPR1	relaxin family peptide receptor 1	protein-coding
consensusPeak_2313	4.042	2.479	0.777	0.223	1.667	0.737	0.00993498	0.999519	60	low	chr1	117106525	117106872	consensusPeak_2313	+	0	NA	3' UTR (NM_003594, exon 23 of 23)	3' UTR (NM_003594, exon 23 of 23)	12055	NR_030640	100126331	NA	NR_030640	ENSG00000215930	MIR942	MIRN942|hsa-mir-942|mir-942	microRNA 942	ncRNA
consensusPeak_24403	8.219	5.176	2.049	1.318	1.675	0.744	0.00995927	0.999519	59	low	chr2	202249355	202250244	consensusPeak_24403	+	0	NA	Intergenic	MLT1A-int|LTR|ERVL-MaLR	-11202	NM_001371394	NA	NA	NA	NA	NA	NA	NA	NA
consensusPeak_2222	3.164	1.951	0.198	0.35	1.691	0.758	0.00631373	0.999519	32	low	chr1	113742517	113742772	consensusPeak_2222	+	0	NA	intron (NM_001323043, intron 3 of 18)	AluSq2|SINE|Alu	16511	NM_006608	10745	Hs.655824	NM_006608	ENSG00000116793	PHTF1	PHTF	putative homeodomain transcription factor 1	protein-coding
consensusPeak_24791	7.683	4.707	0.575	0.866	1.699	0.765	0.000477347	0.999519	12	low	chr2	222912164	222912469	consensusPeak_24791	+	0	NA	intron (NM_004457, intron 4 of 16)	intron (NM_004457, intron 4 of 16)	51280	NM_001354159	2181	Hs.655772	NM_004457	ENSG00000123983	ACSL3	ACS3|FACL3|LACS 3|LACS3|PRO2194	acyl-CoA synthetase long chain family member 3	protein-coding
consensusPeak_26712	11.186	6.411	2.699	0.798	1.711	0.774	0.000376656	0.999519	11		chr21	43352599	43353312	consensusPeak_26712	+	0	NA	Intergenic	MER57F|LTR|ERV1	9394	NR_131902	101928399	Hs.517319	NR_131902	ENSG00000237989	LINC01679	TCONS_00029157	long intergenic non-protein coding RNA 1679	ncRNA
consensusPeak_28084	3.554	2.093	0.283	0.573	1.713	0.776	0.00174564	0.999519	13	low	chr3	25870524	25871023	consensusPeak_28084	+	0	NA	intron (NR_034055, intron 3 of 7)	L1MEd|LINE|L1	2922	NR_034055	285326	Hs.145246	NR_034055	ENSG00000230891	LINC00692	-	long intergenic non-protein coding RNA 692	ncRNA
consensusPeak_6130	3.555	2.392	0.177	0.963	1.714	0.777	0.00975517	0.999519	57	low	chr10	102196974	102197261	consensusPeak_6130	+	0	NA	Intergenic	HERVP71A-int|LTR|ERV1	-29182	NM_152310	83401	Hs.302130	NM_152310	ENSG00000119915	ELOVL3	CIG-30|CIG30	ELOVL fatty acid elongase 3	protein-coding
consensusPeak_16942	4.64	2.877	1.25	1.006	1.783	0.835	0.00419868	0.999519	17	low	chr17	6757114	6757432	consensusPeak_16942	+	0	NA	intron (NR_046398, intron 1 of 4)	AluSq2|SINE|Alu	1227	NM_001353134	54739	Hs.441975	NM_017523	ENSG00000132530	XAF1	BIRC4BP|HSXIAPAF1|XIAPAF1	XIAP associated factor 1	protein-coding
consensusPeak_25800	4.832	2.696	0.898	0.332	1.799	0.847	0.000197149	0.999519	7	low	chr20	41094451	41094990	consensusPeak_25800	+	0	NA	intron (NM_003286, intron 9 of 20)	intron (NM_003286, intron 9 of 20)	-42823	NM_182811	5335	Hs.268177	NM_002660	ENSG00000124181	PLCG1	NCKAP3|PLC-II|PLC1|PLC148|PLCgamma1	phospholipase C gamma 1	protein-coding
consensusPeak_33819	3.215	1.825	0.379	0.532	1.832	0.874	0.00268729	0.999519	15	low	chr5	112077256	112077574	consensusPeak_33819	+	0	NA	Intergenic	Arthur1B|DNA|hAT-Tip100	-83111	NR_015370	114915	Hs.12082	NM_053000	NA	EPB41L4A-AS1	C5orf26|NCRNA00219|TIGA1	EPB41L4A antisense RNA 1	ncRNA
consensusPeak_25636	10.695	6.016	2.114	1.541	1.892	0.92	0.000933431	0.999519	10		chr20	33119655	33120619	consensusPeak_25636	+	0	NA	Intergenic	MLT1H1|LTR|ERVL-MaLR	38625	NM_182519	149954	Hs.38961	NM_182519	ENSG00000186191	BPIFB4	C20orf186|LPLUNC4|RY2G5|dJ726C3.5	BPI fold containing family B member 4	protein-coding
consensusPeak_4575	3.048	1.585	0.65	0.331	1.958	0.969	0.000931144	0.999519	8	low	chr10	4407837	4408107	consensusPeak_4575	+	0	NA	intron (NR_108056, intron 1 of 1)	intron (NR_108056, intron 1 of 1)	1503	NR_108056	100507059	Hs.158438	NR_108054	ENSG00000224382	LINC00703	-	long intergenic non-protein coding RNA 703	ncRNA
consensusPeak_16352	11.63	6.157	2.967	1.625	1.963	0.973	0.000170381	0.999519	4		chr16	70571850	70572711	consensusPeak_16352	+	0	NA	3' UTR (NM_012426, exon 26 of 26)	3' UTR (NM_012426, exon 26 of 26)	-7615	NM_152456	146433	Hs.461214	NM_152456	ENSG00000157368	IL34	C16orf77|IL-34	interleukin 34	protein-coding
consensusPeak_21876	9.724	5.335	2.344	1.766	1.974	0.981	0.00020286	0.999519	5	low	chr2	26493325	26494101	consensusPeak_21876	+	0	NA	intron (NM_194248, intron 9 of 46)	LTR71A|LTR|ERV1	-15589	NM_194322	9381	Hs.91608	NM_004802	ENSG00000115155	OTOF	AUNB1|DFNB6|DFNB9|FER1L2|NSRD9	otoferlin	protein-coding
consensusPeak_32745	4.677	2.454	0.991	0.526	2.011	1.008	0.00744996	0.999519	37	low	chr5	5521495	5521748	consensusPeak_32745	+	0	NA	Intergenic	Intergenic	98944	NM_015325	23379	Hs.449296	NM_015325	ENSG00000164151	ICE1	KIAA0947	interactor of little elongation complex ELL subunit 1	protein-coding
consensusPeak_33533	6.175	3.654	0.641	1.479	2.011	1.008	0.000791303	0.999519	6	low	chr5	82374488	82375173	consensusPeak_33533	+	0	NA	Intergenic	MER57E1|LTR|ERV1	95368	NM_001017971	92270	Hs.676227	NM_001017971	ENSG00000205464	ATP6AP1L	-	ATPase H+ transporting accessory protein 1 like	protein-coding
consensusPeak_6316	4.079	2.181	0.585	0.572	2.034	1.024	0.000117678	0.999519	3	low	chr10	111872583	111872978	consensusPeak_6316	+	0	NA	Intergenic	Intergenic	310985	NM_001244949	57678	Hs.42586	NM_020918	ENSG00000119927	GPAM	GPAT|GPAT1	glycerol-3-phosphate acyltransferase, mitochondrial	protein-coding
consensusPeak_31930	4.506	2.153	0.152	0.544	2.294	1.198	1.54634e-05	0.698588	2	low	chr4	108840345	108840751	consensusPeak_31930	+	0	NA	intron (NM_001256074, intron 27 of 31)	intron (NM_001256074, intron 27 of 31)	-77495	NM_001146627	64850	Hs.106576	NM_031279	ENSG00000164089	ETNPPL	AGXT2L1	ethanolamine-phosphate phospho-lyase	protein-coding
consensusPeak_11838	4.81	2.594	2.19	1.365	2.31	1.208	0.00907123	0.999519	47	low	chr13	67340179	67340563	consensusPeak_11838	+	0	NA	Intergenic	LTR71A|LTR|ERV1	-32016	NR_130792	100874145	Hs.508194	NR_130792	ENSG00000230040	LINC00364	LncRNA00364	long intergenic non-protein coding RNA 364	ncRNA
consensusPeak_22448	4.407	2.07	1.344	0.862	2.463	1.3	0.00130801	0.999519	9	low	chr2	62140844	62141081	consensusPeak_22448	+	0	NA	Intergenic	Intergenic	-55153	NM_006577	10678	Hs.173203	NM_006577	ENSG00000170340	B3GNT2	3-Gn-T1|3-Gn-T2|B3GN-T2|B3GNT|B3GNT-2|B3GNT1|BETA3GNT|BGNT2|BGnT-2|beta-1|beta3Gn-T1|beta3Gn-T2	UDP-GlcNAc:betaGal beta-1,3-N-acetylglucosaminyltransferase 2	protein-coding
consensusPeak_28460	8.362	3.442	3.107	1.588	2.913	1.543	0.000167158	0.999519	1	low	chr3	46111111	46111456	consensusPeak_28460	+	0	NA	Intergenic	LTR71A|LTR|ERV1	-83800	NM_005283	2829	Hs.128375	NM_005283	ENSG00000173578	XCR1	CCXCR1|GPR5	X-C motif chemokine receptor 1	protein-coding

## Sheet: LNA4_24
Table S1: sheet3: The differentially accessible regions (|Log2FC|>0.59 and p <0.01) in LNA4 treated as compared to NC LNA treated samples at 24 h.
ID	mean_LNA4_24h	mean_NT_24h	sd_LNA4_24h	sd_NT_24h	FC	logFC	P.Value	adj.P.Val	avgRank	lowExpression	Chr	Start	End	Symbol	Strand	Peak Score	Focus Ratio/Region Size	Annotation	Detailed Annotation	Distance to TSS	Nearest PromoterID	Entrez ID	Nearest Unigene	Nearest Refseq	Nearest Ensembl	Gene Name	Gene Alias	Gene Description	Gene Type
consensusPeak_32398	0.381	1.481	0.242	0.683	-4.274	-2.096	0.00397647	0.0767553	76	low	chr4	153713853	153714121	consensusPeak_32398	+	0	NA	intron (NM_173662, intron 7 of 8)	intron (NM_173662, intron 7 of 8)	29707	NM_001318790	7097	Hs.519033	NM_003264	ENSG00000137462	TLR2	CD282|TIL4	toll like receptor 2	protein-coding
consensusPeak_16386	0.303	1.072	0.263	0.617	-3.888	-1.959	0.00591477	0.0957641	133	low	chr16	72484226	72484454	consensusPeak_16386	+	0	NA	intron (NR_159371, intron 3 of 5)	L1ME3C|LINE|L1	180630	NR_159372	101927957	Hs.637253	NR_126330	ENSG00000261008	LINC01572	-	long intergenic non-protein coding RNA 1572	ncRNA
consensusPeak_25489	0.683	1.53	0.513	0.659	-2.8	-1.485	0.00669551	0.10285	162	low	chr20	20489187	20489360	consensusPeak_25489	+	0	NA	intron (NM_020343, intron 36 of 39)	intron (NM_020343, intron 36 of 39)	121169	NM_002196	3642	Hs.89584	NM_002196	ENSG00000173404	INSM1	IA-1|IA1	INSM transcriptional repressor 1	protein-coding
consensusPeak_3034	0.848	2.1	0.584	0.883	-2.767	-1.468	0.00253981	0.0588779	42	low	chr1	168821575	168821810	consensusPeak_3034	+	0	NA	Intergenic	HAL1|LINE|L1	34751	NR_024160	79100	Hs.250624	NR_024160	ENSG00000225826	LINC00626	-	long intergenic non-protein coding RNA 626	ncRNA
consensusPeak_22953	1.385	3.158	0.414	0.189	-2.343	-1.229	0.00108799	0.0371557	14	low	chr2	97023744	97024178	consensusPeak_22953	+	0	NA	Intergenic	Intergenic	-37381	NM_001122646	51252	Hs.107922	NM_016490	ENSG00000168754	FAM178B	-	family with sequence similarity 178 member B	protein-coding
consensusPeak_12563	0.934	2.041	0.445	0.717	-2.312	-1.209	0.00858313	0.120722	208	low	chr14	49679275	49679619	consensusPeak_12563	+	0	NA	intron (NM_002692, intron 3 of 18)	intron (NM_002692, intron 3 of 18)	8767	NM_002692	5427	Hs.162777	NM_002692	ENSG00000100479	POLE2	DPE2	DNA polymerase epsilon 2, accessory subunit	protein-coding
consensusPeak_28820	1.376	3.069	0.365	0.377	-2.259	-1.176	0.00659618	0.102078	159	low	chr3	59540655	59541032	consensusPeak_28820	+	0	NA	Intergenic	Intergenic	117654	NR_149028	339902	Hs.132446	NR_149028	NA	LOC339902	-	hCG1813818	ncRNA
consensusPeak_4859	0.663	1.616	0.133	0.299	-2.239	-1.163	0.00876811	0.122561	214	low	chr10	16653195	16653573	consensusPeak_4859	+	0	NA	intron (NM_152724, intron 7 of 7)	MIRc|SINE|MIR	-131505	NM_001010908	389941	Hs.676792	NM_001010908	ENSG00000165985	C1QL3	C1QTNF13|C1ql|CTRP13|K100	complement C1q like 3	protein-coding
consensusPeak_37684	2.843	5.754	1.119	0.969	-2.208	-1.143	0.00241718	0.0572333	39	low	chr6	156009685	156010170	consensusPeak_37684	+	0	NA	Intergenic	Intergenic	63130	NR_031606	100302259	NA	NR_031606	ENSG00000221456	MIR1202	MIRN1202|hsa-mir-1202	microRNA 1202	ncRNA
consensusPeak_14934	1.481	3.144	0.14	0.687	-2.198	-1.136	0.00555799	0.092383	126	low	chr15	85725672	85725869	consensusPeak_14934	+	0	NA	intron (NM_007200, intron 26 of 36)	intron (NM_007200, intron 26 of 36)	32955	NR_120366	101929679	Hs.513112	NR_120366	NA	LOC101929679	-	uncharacterized LOC101929679	ncRNA
consensusPeak_39617	1.503	3.499	0.548	0.596	-2.168	-1.116	0.00621716	0.0986557	146	low	chr7	130183057	130183337	consensusPeak_39617	+	0	NA	intron (NR_156699, intron 8 of 14)	intron (NR_156699, intron 8 of 14)	22209	NR_156699	84928	Hs.267245	NM_032842	ENSG00000146842	TMEM209	NET31	transmembrane protein 209	protein-coding
consensusPeak_4713	2.108	4.126	0.955	0.543	-2.134	-1.093	0.00250422	0.0584255	44	low	chr10	8133196	8133534	consensusPeak_4713	+	0	NA	Intergenic	Intergenic	78677	NM_001002295	2625	Hs.524134	NM_002051	ENSG00000107485	GATA3	HDR|HDRS	GATA binding protein 3	protein-coding
consensusPeak_8387	1.631	3.709	0.534	0.673	-2.124	-1.087	0.00666655	0.10265	165	low	chr11	116882346	116882724	consensusPeak_8387	+	0	NA	intron (NM_001366686, intron 6 of 24)	intron (NM_001366686, intron 6 of 24)	-44585	NM_001318021	335	Hs.93194	NM_000039	ENSG00000118137	APOA1	apo(a)	apolipoprotein A1	protein-coding
consensusPeak_8389	2.059	3.888	0.438	1.07	-2.054	-1.039	0.00737271	0.109703	183	low	chr11	116948321	116948816	consensusPeak_8389	+	0	NA	intron (NM_001366687, intron 3 of 4)	AluJo|SINE|Alu	-110618	NM_001318021	335	Hs.93194	NM_000039	ENSG00000118137	APOA1	apo(a)	apolipoprotein A1	protein-coding
consensusPeak_41496	5.851	11.187	2.246	0.626	-2.044	-1.031	0.000491733	0.0243599	4		chr8	116423820	116424599	consensusPeak_41496	+	0	NA	Intergenic	L1ME3A|LINE|L1	-99150	NR_046215	100859921	Hs.552281	NR_046215	ENSG00000249917	LINC00536	-	long intergenic non-protein coding RNA 536	ncRNA
consensusPeak_12113	2.625	5.115	0.762	0.795	-2.043	-1.03	0.00146408	0.0431858	20	low	chr13	99859801	99860133	consensusPeak_12113	+	0	NA	intron (NR_104592, intron 3 of 9)	intron (NR_104592, intron 3 of 9)	97198	NR_120421	101927437	Hs.619936	NR_120421	NA	LOC101927437	-	uncharacterized LOC101927437	ncRNA
consensusPeak_11417	3.595	6.287	1.886	1.374	-2.033	-1.023	0.00415226	0.0787518	85	low	chr13	32731568	32731871	consensusPeak_11417	+	0	NA	intron (NM_015032, intron 19 of 34)	intron (NM_015032, intron 19 of 34)	145267	NM_015032	23047	Hs.744901	NM_015032	ENSG00000083642	PDS5B	APRIN|AS3|CG008	PDS5 cohesin associated factor B	protein-coding
consensusPeak_30086	1.815	3.798	0.224	1.201	-2.03	-1.022	0.00256624	0.0592055	46	low	chr3	169581522	169582129	consensusPeak_30086	+	0	NA	intron (NM_001366473, intron 1 of 15)	intron (NM_001366473, intron 1 of 15)	81887	NM_001366466	2122	Hs.656395	NM_004991	ENSG00000085276	MECOM	AML1-EVI-1|EVI1|KMT8E|MDS1|MDS1-EVI1|PRDM3|RUSAT2	MDS1 and EVI1 complex locus	protein-coding
consensusPeak_8289	2.868	5.59	0.343	0.982	-2.015	-1.011	0.00378381	0.0746569	74	low	chr11	109863923	109864669	consensusPeak_8289	+	0	NA	Intergenic	Intergenic	-229096	NM_033390	85463	Hs.376289	NM_033390	ENSG00000149289	ZC3H12C	MCPIP3	zinc finger CCCH-type containing 12C	protein-coding
consensusPeak_27570	2.258	4.256	0.874	0.783	-1.938	-0.955	0.00384099	0.0753145	79	low	chr22	45504461	45504849	consensusPeak_27570	+	0	NA	intron (NM_006487, intron 1 of 14)	intron (NM_006487, intron 1 of 14)	1772	NM_001996	2192	Hs.24601	NM_001996	ENSG00000077942	FBLN1	FBLN|FIBL1	fibulin 1	protein-coding
consensusPeak_21555	5.529	10.416	0.967	0.965	-1.928	-0.947	7.245e-05	0.0110019	1		chr2	7825513	7826325	consensusPeak_21555	+	0	NA	Intergenic	Intergenic	73736	NR_110256	101929551	Hs.116006	NR_110256	ENSG00000226506	LOC101929551	-	uncharacterized LOC101929551	ncRNA
consensusPeak_5076	6.182	10.785	1.972	3.3	-1.919	-0.94	0.00305089	0.0658586	55		chr10	30682417	30683017	consensusPeak_5076	+	0	NA	Intergenic	Intergenic	-9557	NR_036438	645954	Hs.408581	NR_036438	NA	SVIL2P	SVILP1	supervillin family member 2, pseudogene	pseudo
consensusPeak_40193	2.824	5.408	1.166	0.736	-1.905	-0.93	0.00210636	0.0524817	34	low	chr8	8285872	8286186	consensusPeak_40193	+	0	NA	Intergenic	Intergenic	57459	NR_024363	286042	Hs.656318	NR_024361	ENSG00000173295	FAM86B3P	-	family with sequence similarity 86, member A pseudogene	pseudo
consensusPeak_12671	2.292	4.198	0.096	0.811	-1.89	-0.918	0.00552309	0.091908	132	low	chr14	54428456	54428939	consensusPeak_12671	+	0	NA	intron (NM_005776, intron 4 of 4)	intron (NM_005776, intron 4 of 4)	12677	NM_005776	10175	Hs.294603	NM_005776	ENSG00000100528	CNIH1	CNIH|CNIH-1|CNIL|TGAM77	cornichon family AMPA receptor auxiliary protein 1	protein-coding
consensusPeak_26370	2.707	4.72	1.237	0.171	-1.878	-0.909	0.0043925	0.081228	95	low	chr21	24032784	24033346	consensusPeak_26370	+	0	NA	Intergenic	Intergenic	288312	NR_109963	101927869	Hs.555591	NR_109963	ENSG00000224832	LINC01689	-	long intergenic non-protein coding RNA 1689	ncRNA
consensusPeak_10193	2.75	5.25	0.577	0.517	-1.877	-0.909	0.00423349	0.0793595	92	low	chr12	75658925	75659273	consensusPeak_10193	+	0	NA	Intergenic	Intergenic	-147490	NM_007043	11103	Hs.645517	NM_007043	ENSG00000111615	KRR1	HRB2|RIP-1	KRR1 small subunit processome component homolog	protein-coding
consensusPeak_4523	3.05	5.327	1.575	0.283	-1.869	-0.902	0.00645528	0.100806	167	low	chr10	3091301	3091762	consensusPeak_4523	+	0	NA	intron (NM_001242339, intron 3 of 23)	intron (NM_001242339, intron 3 of 23)	-13078	NM_001323070	5214	Hs.26010	NM_002627	ENSG00000067057	PFKP	ATP-PFK|PFK-C|PFK-P|PFKF	phosphofructokinase, platelet	protein-coding
consensusPeak_36356	2.369	4.468	0.714	0.237	-1.856	-0.892	0.00371333	0.0737069	80	low	chr6	45187710	45188186	consensusPeak_36356	+	0	NA	intron (NM_001350325, intron 2 of 10)	MER44C|DNA|TcMar-Tigger	9822	NR_030313	693171	NA	NR_030313	ENSG00000207769	MIR586	MIRN586|hsa-mir-586	microRNA 586	ncRNA
consensusPeak_15550	3.652	6.348	1.291	0.998	-1.845	-0.883	0.00209888	0.0523873	37	low	chr16	12617415	12617925	consensusPeak_15550	+	0	NA	Intergenic	MER1A|DNA|hAT-Charlie	-102651	NR_039869	100616195	NA	NR_039869	ENSG00000264733	MIR4718	-	microRNA 4718	ncRNA
consensusPeak_36377	4.55	8.422	0.747	0.357	-1.845	-0.883	0.00326569	0.0684612	63	low	chr6	45923863	45924510	consensusPeak_36377	+	0	NA	intron (NR_045673, intron 1 of 4)	intron (NR_045673, intron 1 of 4)	13411	NR_045674	53405	Hs.485489	NM_016929	ENSG00000112782	CLIC5	DFNB102|DFNB103|MST130|MSTP130	chloride intracellular channel 5	protein-coding
consensusPeak_22332	3.828	6.674	1.198	0.783	-1.83	-0.871	0.00458832	0.0828483	111	low	chr2	53886613	53887122	consensusPeak_22332	+	0	NA	intron (NM_014614, intron 40 of 46)	L1MB4|LINE|L1	-26834	NM_001164165	100302652	Hs.40763	NM_001164165	ENSG00000270898	GPR75-ASB3	ASB-3|ASB3	GPR75-ASB3 readthrough	protein-coding
consensusPeak_28645	2.936	4.98	1.037	1.306	-1.83	-0.872	0.00926821	0.126596	243	low	chr3	51729110	51729638	consensusPeak_28645	+	0	NA	Intergenic	L1MA9|LINE|L1	22306	NM_000839	2912	Hs.121510	NM_000839	ENSG00000164082	GRM2	GLUR2|GPRC1B|MGLUR2|mGlu2	glutamate metabotropic receptor 2	protein-coding
consensusPeak_34391	1.718	3.393	0.314	0.596	-1.822	-0.866	0.00621121	0.0985959	164	low	chr5	143313388	143313744	consensusPeak_34391	+	0	NA	intron (NM_001204264, intron 3 of 8)	intron (NM_001204264, intron 3 of 8)	89717	NM_001364182	2908	Hs.122926	NM_000176	ENSG00000113580	NR3C1	GCCR|GCR|GCRST|GR|GRL	nuclear receptor subfamily 3 group C member 1	protein-coding
consensusPeak_3503	4.247	7.032	1.025	2.785	-1.808	-0.854	0.00748756	0.11048	198	low	chr1	200866386	200866932	consensusPeak_3503	+	0	NA	Intergenic	Intergenic	-6322	NM_005298	2848	Hs.534316	NM_005298	ENSG00000170128	GPR25	-	G protein-coupled receptor 25	protein-coding
consensusPeak_19227	3.741	6.543	1.52	0.569	-1.807	-0.854	0.00498983	0.0868022	123	low	chr18	47163266	47163636	consensusPeak_19227	+	0	NA	intron (NM_016097, intron 1 of 2)	MER44B|DNA|TcMar-Tigger	12913	NM_016097	51124	Hs.130917	NM_016097	ENSG00000134049	IER3IP1	HSPC039|MEDS|PRO2309	immediate early response 3 interacting protein 1	protein-coding
consensusPeak_32133	3.637	6.304	0.465	1.029	-1.801	-0.849	0.00179354	0.0483339	31	low	chr4	123672088	123672309	consensusPeak_32133	+	0	NA	intron (NR_027105, intron 3 of 5)	intron (NR_027105, intron 3 of 5)	22207	NR_027105	285419	Hs.535763	NR_027105	ENSG00000249464	LINC01091	-	long intergenic non-protein coding RNA 1091	ncRNA
consensusPeak_42626	3.742	6.757	1.406	0.326	-1.781	-0.833	0.00398775	0.076825	91	low	chr9	68947811	68948520	consensusPeak_42626	+	0	NA	intron (NM_001278253, intron 13 of 13)	intron (NM_001278253, intron 13 of 13)	27676	NR_110647	101927069	Hs.663405	NR_110647	NA	LOC101927069	-	uncharacterized LOC101927069	ncRNA
consensusPeak_30977	5.48	8.99	2.17	0.839	-1.767	-0.821	0.00456515	0.0826281	116	low	chr4	15659802	15660208	consensusPeak_30977	+	0	NA	Intergenic	Intergenic	-4593	NM_001193534	26234	Hs.643433	NM_012161	ENSG00000118564	FBXL5	FBL4|FBL5|FLR1	F-box and leucine rich repeat protein 5	protein-coding
consensusPeak_19893	2.713	4.484	0.476	0.955	-1.755	-0.811	0.00632165	0.0996486	176	low	chr19	6615900	6616467	consensusPeak_19893	+	0	NA	Intergenic	L1M1|LINE|L1	-25033	NM_001330332	970	Hs.501497	NM_001252	ENSG00000125726	CD70	CD27-L|CD27L|CD27LG|LPFS3|TNFSF7|TNLG8A	CD70 molecule	protein-coding
consensusPeak_26032	6.017	10.486	0.297	0.527	-1.754	-0.81	8.61559e-05	0.0115156	2		chr20	50980061	50981031	consensusPeak_26032	+	0	NA	Intergenic	Intergenic	21728	NM_014484	27304	Hs.159410	NM_014484	ENSG00000124217	MOCS3	UBA4	molybdenum cofactor synthesis 3	protein-coding
consensusPeak_33624	4.248	6.926	1.304	1.266	-1.754	-0.81	0.00651555	0.101369	182	low	chr5	94745918	94746518	consensusPeak_33624	+	0	NA	intron (NM_001297777, intron 16 of 19)	intron (NM_001297777, intron 16 of 19)	127549	NM_032290	84250	Hs.657315	NM_032290	ENSG00000133302	SLF1	ANKRD32|BRCTD1|BRCTx	SMC5-SMC6 complex localization factor 1	protein-coding
consensusPeak_2560	4.508	7.313	1.091	1.114	-1.753	-0.809	0.00153073	0.0442183	26	low	chr1	151972762	151973269	consensusPeak_2560	+	0	NA	Intergenic	Intergenic	20844	NM_002966	6281	Hs.143873	NM_002966	ENSG00000197747	S100A10	42C|ANX2L|ANX2LG|CAL1L|CLP11|Ca[1]|GP11|P11|p10	S100 calcium binding protein A10	protein-coding
consensusPeak_38238	4.629	7.803	0.633	1.726	-1.752	-0.809	0.00765912	0.111834	219	low	chr7	18638429	18639522	consensusPeak_38238	+	0	NA	intron (NM_058176, intron 7 of 22)	intron (NM_058176, intron 7 of 22)	129705	NM_001204148	9734	Hs.196054	NM_014707	ENSG00000048052	HDAC9	HD7|HD7b|HD9|HDAC|HDAC7|HDAC7B|HDAC9B|HDAC9FL|HDRP|MITR	histone deacetylase 9	protein-coding
consensusPeak_39327	3.943	6.593	0.812	1.429	-1.751	-0.808	0.00196753	0.0505616	40	low	chr7	105099000	105099487	consensusPeak_39327	+	0	NA	intron (NM_182931, intron 15 of 26)	intron (NM_182931, intron 15 of 26)	85038	NM_182931	55904	Hs.592262	NM_018682	ENSG00000005483	KMT2E	HDCMC04P|MLL5|NKp44L	lysine methyltransferase 2E	protein-coding
consensusPeak_1081	3.223	5.485	0.941	0.859	-1.749	-0.807	0.00372322	0.0738708	87	low	chr1	40232450	40232953	consensusPeak_1081	+	0	NA	intron (NM_012421, intron 7 of 7)	MLT1E3|LTR|ERVL-MaLR	-15236	NM_001008740	127391	Hs.406265	NM_001008740	ENSG00000188800	TMCO2	dJ39G22.2	transmembrane and coiled-coil domains 2	protein-coding
consensusPeak_24978	3.64	6.014	0.687	1.845	-1.749	-0.807	0.00574649	0.0941978	157	low	chr2	232026854	232027496	consensusPeak_24978	+	0	NA	intron (NR_046477, intron 4 of 18)	intron (NR_046477, intron 4 of 18)	65462	NR_046476	129563	Hs.732236	NM_152383	ENSG00000144535	DIS3L2	FAM6A|PRLMNS|hDIS3L2	DIS3 like 3'-5' exoribonuclease 2	protein-coding
consensusPeak_41799	4.473	7.144	1.503	1.681	-1.749	-0.807	0.00211046	0.0525124	45	low	chr8	128787659	128788089	consensusPeak_41799	+	0	NA	Intergenic	Intergenic	178127	NR_145483	106144608	NA	NR_145483	ENSG00000229140	LINC00976	-	long intergenic non-protein coding RNA 976	ncRNA
consensusPeak_10413	4.294	6.752	1.709	0.514	-1.747	-0.805	0.0052526	0.08931	138	low	chr12	94269468	94269969	consensusPeak_10413	+	0	NA	intron (NM_005761, intron 21 of 30)	intron (NM_005761, intron 21 of 30)	7197	NR_037687	10154	Hs.584845	NM_005761	ENSG00000136040	PLXNC1	CD232|PLXN-C1|VESPR	plexin C1	protein-coding
consensusPeak_10345	4.424	7.528	0.514	1.013	-1.745	-0.803	0.000745811	0.0298437	13	low	chr12	92493651	92494316	consensusPeak_10345	+	0	NA	Intergenic	Intergenic	27304	NR_144532	100507616	Hs.339918	NR_144532	NA	LINC02397	-	long intergenic non-protein coding RNA 2397	ncRNA
consensusPeak_12887	4.537	7.507	1.037	1.915	-1.745	-0.803	0.00798306	0.114748	229	low	chr14	65462251	65462851	consensusPeak_12887	+	0	NA	intron (NM_004480, intron 2 of 9)	L3|LINE|CR1	-8551	NR_030355	693210	NA	NR_030355	ENSG00000207781	MIR625	MIRN625|hsa-mir-625	microRNA 625	ncRNA
consensusPeak_23594	6.086	9.529	2.584	1.114	-1.738	-0.797	0.00306607	0.0659599	66	low	chr2	145740255	145740693	consensusPeak_23594	+	0	NA	Intergenic	THE1D|LTR|ERVL-MaLR	-846583	NR_026904	728773	Hs.334462	NR_026904	NA	PABPC1P2	PABP2|PABP4|PABPCP2|PABPCP4	poly(A) binding protein cytoplasmic 1 pseudogene 2	pseudo
consensusPeak_35443	3.138	5.25	0.687	0.308	-1.729	-0.79	0.00427246	0.0796972	113	low	chr6	16602019	16602562	consensusPeak_35443	+	0	NA	intron (NM_000332, intron 4 of 8)	intron (NM_000332, intron 4 of 8)	157894	NR_152113	6310	Hs.434961	NM_000332	ENSG00000124788	ATXN1	ATX1|D6S504E|SCA1	ataxin 1	protein-coding
consensusPeak_19067	6.996	10.98	3.041	1.847	-1.726	-0.788	0.00251555	0.0584894	54		chr18	24054909	24055515	consensusPeak_19067	+	0	NA	intron (NM_001135993, intron 1 of 13)	L1MB3|LINE|L1	-39752	NR_110796	102724246	Hs.569872	NR_110796	ENSG00000264745	TTC39C-AS1	-	TTC39C antisense RNA 1	ncRNA
consensusPeak_27935	3.348	5.789	0.847	0.257	-1.725	-0.786	0.00618926	0.098461	180	low	chr3	15499985	15500616	consensusPeak_27935	+	0	NA	intron (NM_080539, intron 1 of 15)	intron (NM_080539, intron 1 of 15)	-1428	NM_080538	8292	Hs.146735	NM_005677	ENSG00000206561	COLQ	CMS5|EAD	collagen like tail subunit of asymmetric acetylcholinesterase	protein-coding
consensusPeak_31793	4.622	7.038	2.027	1.179	-1.722	-0.784	0.00565207	0.0932251	163	low	chr4	99944147	99944365	consensusPeak_31793	+	0	NA	intron (NM_001031723, intron 1 of 7)	L1MB2|LINE|L1	2362	NM_001278311	79982	Hs.577426	NM_024920	ENSG00000164031	DNAJB14	EGNR9427|PRO34683	DnaJ heat shock protein family (Hsp40) member B14	protein-coding
consensusPeak_3484	3.631	6.181	0.945	1.184	-1.719	-0.782	0.00537753	0.090447	149	low	chr1	200448145	200448716	consensusPeak_3484	+	0	NA	Intergenic	Intergenic	-38394	NM_012482	23528	Hs.59757	NM_012482	ENSG00000162702	ZNF281	ZBP-99|ZNP-99	zinc finger protein 281	protein-coding
consensusPeak_9742	8.102	12.788	1.731	2.916	-1.715	-0.778	0.00508038	0.0877166	141		chr12	52221836	52222467	consensusPeak_9742	+	0	NA	intron (NR_027358, intron 4 of 4)	LTR50|LTR|ERVL	-11092	NM_005556	3855	Hs.411501	NM_005556	ENSG00000135480	KRT7	CK7|K2C7|K7|SCL	keratin 7	protein-coding
consensusPeak_14056	4.524	7.926	0.225	1.107	-1.708	-0.772	0.000616846	0.0273476	11	low	chr15	43440757	43441657	consensusPeak_14056	+	0	NA	intron (NM_001355001, intron 16 of 28)	intron (NM_001355001, intron 16 of 28)	51949	NM_001355001	7158	Hs.440968	NM_005657	ENSG00000067369	TP53BP1	53BP1|TDRD30|p202|p53BP1	tumor protein p53 binding protein 1	protein-coding
consensusPeak_14313	3.274	5.465	0.697	0.148	-1.708	-0.772	0.00292693	0.0639696	69	low	chr15	60255411	60255844	consensusPeak_14313	+	0	NA	Intergenic	Intergenic	142359	NM_004039	302	Hs.511605	NM_004039	ENSG00000182718	ANXA2	ANX2|ANX2L4|CAL1H|HEL-S-270|LIP2|LPC2|LPC2D|P36|PAP-IV	annexin A2	protein-coding
consensusPeak_4660	5.071	8.117	0.354	2.946	-1.705	-0.77	0.00452731	0.0823319	122	low	chr10	6507324	6507815	consensusPeak_4660	+	0	NA	intron (NM_001282644, intron 3 of 17)	intron (NM_001282644, intron 3 of 17)	72707	NM_001323266	5588	Hs.498570	NM_006257	ENSG00000065675	PRKCQ	PRKCT|nPKC-theta	protein kinase C theta	protein-coding
consensusPeak_7179	4.259	7.379	0.369	0.244	-1.7	-0.766	0.00685991	0.104488	206	low	chr11	37503757	37504570	consensusPeak_7179	+	0	NA	Intergenic	Intergenic	-434438	NR_135110	105376633	Hs.135690	NR_135110	ENSG00000254516	LINC02760	-	long intergenic non-protein coding RNA 2760	ncRNA
consensusPeak_43004	4.116	6.493	0.745	1.293	-1.698	-0.764	0.00957868	0.128867	285	low	chr9	95852472	95853253	consensusPeak_43004	+	0	NA	intron (NR_023390, intron 1 of 2)	intron (NR_023390, intron 1 of 2)	-22829	NM_020207	375748	Hs.432364	NM_020207	ENSG00000182150	ERCC6L2	BMFS2|C9orf102|RAD26L|SR278	ERCC excision repair 6 like 2	protein-coding
consensusPeak_15609	2.701	4.594	0.558	0.698	-1.694	-0.761	0.00396112	0.0765078	104	low	chr16	18836693	18837370	consensusPeak_15609	+	0	NA	intron (NM_015092, intron 46 of 62)	MIRc|SINE|MIR	-35482	NM_015161	23204	Hs.634882	NM_015161	ENSG00000170540	ARL6IP1	AIP1|ARL6IP|ARMER|SPG61	ADP ribosylation factor like GTPase 6 interacting protein 1	protein-coding
consensusPeak_30473	7.141	11.43	0.944	3.146	-1.693	-0.759	0.00697255	0.105316	215		chr3	188682823	188683608	consensusPeak_30473	+	0	NA	intron (NM_005578, intron 6 of 10)	intron (NM_005578, intron 6 of 10)	-5566	NR_029502	407020	NA	NR_029502	ENSG00000207651	MIR28	MIRN28|hsa-mir-28|miR-28	microRNA 28	ncRNA
consensusPeak_22521	4.969	8.064	1.025	0.999	-1.692	-0.759	0.00493944	0.0863915	140	low	chr2	65299233	65299663	consensusPeak_22521	+	0	NA	Intergenic	MLT1J2|LTR|ERVL-MaLR	67330	NM_001128210	200734	Hs.59332	NM_181784	ENSG00000198369	SPRED2	Spred-2	sprouty related EVH1 domain containing 2	protein-coding
consensusPeak_38528	5.859	9.695	0.381	1.326	-1.692	-0.759	0.00151951	0.0441125	32	low	chr7	37070989	37071595	consensusPeak_38528	+	0	NA	intron (NM_001206480, intron 15 of 21)	L1MB5|LINE|L1	73496	NR_104120	100861514	Hs.627775	NR_104120	ENSG00000224101	ELMO1-AS1	-	ELMO1 antisense RNA 1	ncRNA
consensusPeak_18486	3.503	5.92	0.545	0.896	-1.691	-0.758	0.00663034	0.10233	200	low	chr17	75297364	75298102	consensusPeak_18486	+	0	NA	Intergenic	Intergenic	-8284	NM_001126122	60386	Hs.514470	NM_021734	ENSG00000125454	SLC25A19	DNC|MCPHA|MUP1|THMD3|THMD4|TPC	solute carrier family 25 member 19	protein-coding
consensusPeak_42379	4.165	6.668	0.786	0.791	-1.691	-0.758	0.00294898	0.0643608	72	low	chr9	21670401	21670871	consensusPeak_42379	+	0	NA	Intergenic	Intergenic	-110838	NR_027054	554202	Hs.458096	NR_027054	NA	MIR31HG	LncHIFCAR|hsa-lnc-31	MIR31 host gene	ncRNA
consensusPeak_13072	4.432	6.946	1.042	1.218	-1.686	-0.754	0.00738144	0.109703	226	low	chr14	73290114	73290655	consensusPeak_13072	+	0	NA	intron (NM_001005743, intron 8 of 12)	MIRb|SINE|MIR	-44383	NR_135248	101928123	Hs.660593	NR_135248	NA	LOC101928123	-	uncharacterized LOC101928123	ncRNA
consensusPeak_19846	5.301	8.975	1.096	0.415	-1.682	-0.75	0.00182958	0.0488646	43	low	chr19	5434801	5435580	consensusPeak_19846	+	0	NA	Intergenic	Intergenic	-20227	NM_181710	148066	Hs.126496	NM_181710	ENSG00000105428	ZNRF4	RNF204|SPERIZIN|Ssrzf1|spzn	zinc and ring finger 4	protein-coding
consensusPeak_28125	5.093	8.348	0.745	0.307	-1.676	-0.745	0.000491473	0.0243599	9	low	chr3	30341908	30342639	consensusPeak_28125	+	0	NA	Intergenic	Intergenic	-176595	NR_147054	101928015	Hs.581534	NR_147054	NA	LINC01985	-	long intergenic non-protein coding RNA 1985	ncRNA
consensusPeak_13249	3.741	5.849	1.049	0.762	-1.672	-0.741	0.00750172	0.11048	240	low	chr14	81471051	81471513	consensusPeak_13249	+	0	NA	TTS (NM_005065)	TTS (NM_005065)	-21125	NR_109999	100506700	Hs.116304	NR_109999	ENSG00000258675	LINC02308	-	long intergenic non-protein coding RNA 2308	ncRNA
consensusPeak_31618	5.334	8.872	0.279	0.367	-1.672	-0.742	0.00313798	0.0668701	83	low	chr4	83340829	83341432	consensusPeak_31618	+	0	NA	Intergenic	MER21A|LTR|ERVL	-5977	NM_001166498	10855	Hs.44227	NM_006665	ENSG00000173083	HPSE	HPA|HPA1|HPR1|HPSE1|HSE1	heparanase	protein-coding
consensusPeak_36582	2.194	3.456	0.39	0.605	-1.672	-0.742	0.00884851	0.123265	271	low	chr6	75147607	75147882	consensusPeak_36582	+	0	NA	exon (NM_004370, exon 23 of 66)	exon (NM_004370, exon 23 of 66)	-18962	NR_145788	109623475	NA	NR_145788	NA	SNORD156	-	small nucleolar RNA, C/D box 156	snoRNA
consensusPeak_13916	3.176	5.166	0.455	0.994	-1.67	-0.74	0.00850705	0.119973	263	low	chr15	39263036	39263531	consensusPeak_13916	+	0	NA	Intergenic	L1PA6|LINE|L1	12614	NR_144508	400360	Hs.376109	NM_207445	ENSG00000175746	C15orf54	-	chromosome 15 open reading frame 54 (putative)	ncRNA
consensusPeak_26548	3.473	5.519	0.47	0.961	-1.664	-0.735	0.00987098	0.131145	298	low	chr21	35020492	35020816	consensusPeak_26548	+	0	NA	intron (NM_001754, intron 2 of 8)	intron (NM_001754, intron 2 of 8)	18772	NR_026812	80215	Hs.672131	NM_025143	NA	RUNX1-IT1	C21orf96	RUNX1 intronic transcript 1	ncRNA
consensusPeak_404	5.651	9.23	0.96	0.715	-1.661	-0.732	0.00802915	0.115227	250	low	chr1	16534207	16535800	consensusPeak_404	+	0	NA	non-coding (NR_135764, exon 1 of 2)	non-coding (NR_135764, exon 1 of 2)	649	NR_135764	100132147	Hs.645945	NR_135764	ENSG00000233421	LINC01783	-	long intergenic non-protein coding RNA 1783	ncRNA
consensusPeak_34580	10.201	16.996	0.884	1.265	-1.661	-0.732	0.000344424	0.0205153	6		chr5	156920253	156921034	consensusPeak_34580	+	0	NA	intron (NM_138379, intron 7 of 8)	intron (NM_138379, intron 7 of 8)	42583	NM_138379	91937	Hs.334907	NM_138379	ENSG00000145850	TIMD4	SMUCKLER|TIM4	T cell immunoglobulin and mucin domain containing 4	protein-coding
consensusPeak_14356	4.205	6.812	0.749	0.744	-1.66	-0.731	0.00375051	0.0742273	102	low	chr15	62110147	62111302	consensusPeak_14356	+	0	NA	Intergenic	Intergenic	43747	NM_207322	145741	Hs.202656	NM_207322	ENSG00000198535	C2CD4A	FAM148A|NLF1	C2 calcium dependent domain containing 4A	protein-coding
consensusPeak_35413	4.14	6.608	1.018	1.084	-1.66	-0.731	0.00372772	0.0739276	101	low	chr6	15628499	15629049	consensusPeak_35413	+	0	NA	intron (NR_036448, intron 5 of 9)	intron (NR_036448, intron 5 of 9)	34254	NR_036448	84062	Hs.571148	NM_032122	ENSG00000047579	DTNBP1	BLOC1S8|DBND|HPS7|My031|SDY	dystrobrevin binding protein 1	protein-coding
consensusPeak_18689	4.832	7.823	1.362	0.381	-1.655	-0.727	0.00277239	0.0620243	77	low	chr17	80265586	80265865	consensusPeak_18689	+	0	NA	intron (NM_020954, intron 2 of 16)	ERVL-B4-int|LTR|ERVL	4873	NM_020954	57674	Hs.195642	NM_020914	ENSG00000173821	RNF213	ALO17|C17orf27|KIAA1618|MYMY2|MYSTR|NET57	ring finger protein 213	protein-coding
consensusPeak_41375	3.882	6.262	0.597	1.314	-1.655	-0.727	0.00749491	0.11048	241	low	chr8	100901499	100902037	consensusPeak_41375	+	0	NA	Intergenic	MIR3|SINE|MIR	48803	NM_001135702	7534	Hs.492407	NM_003406	ENSG00000164924	YWHAZ	14-3-3-zeta|HEL-S-3|HEL-S-93|HEL4|KCIP-1|POPCHAS|YWHAD	tyrosine 3-monooxygenase/tryptophan 5-monooxygenase activation protein zeta	protein-coding
consensusPeak_35215	7.799	12.127	1.741	1.81	-1.64	-0.714	0.000759941	0.0301951	18		chr6	7148021	7148720	consensusPeak_35215	+	0	NA	intron (NM_001003699, intron 1 of 12)	intron (NM_001003699, intron 1 of 12)	40409	NM_001003699	6239	Hs.298248	NM_002955	ENSG00000124782	RREB1	FINB|HNT|LZ321|RREB-1|Zep-1	ras responsive element binding protein 1	protein-coding
consensusPeak_32018	6.197	9.755	1.045	1.064	-1.633	-0.708	0.0017638	0.0478579	47	low	chr4	113755956	113756387	consensusPeak_32018	+	0	NA	intron (NM_001321592, intron 2 of 2)	intron (NM_001321592, intron 2 of 2)	5567	NM_001321587	817	Hs.144114	NM_001221	ENSG00000145349	CAMK2D	CAMKD	calcium/calmodulin dependent protein kinase II delta	protein-coding
consensusPeak_31620	7.652	11.711	1.566	2.229	-1.632	-0.706	0.0048899	0.0860891	160		chr4	83357014	83357941	consensusPeak_31620	+	0	NA	Intergenic	L1ME2z|LINE|L1	-22324	NM_001166498	10855	Hs.44227	NM_006665	ENSG00000173083	HPSE	HPA|HPA1|HPR1|HPSE1|HSE1	heparanase	protein-coding
consensusPeak_25490	6.002	9.448	1.191	1.007	-1.63	-0.705	0.00206966	0.0520317	59	low	chr20	20490757	20491673	consensusPeak_25490	+	0	NA	intron (NM_020343, intron 36 of 39)	intron (NM_020343, intron 36 of 39)	123111	NM_002196	3642	Hs.89584	NM_002196	ENSG00000173404	INSM1	IA-1|IA1	INSM transcriptional repressor 1	protein-coding
consensusPeak_42720	10.046	15.669	2.693	1.708	-1.63	-0.705	0.000864177	0.0324676	23		chr9	76441268	76442415	consensusPeak_42720	+	0	NA	5' UTR (NM_001097634, exon 1 of 3)	5' UTR (NM_001097634, exon 1 of 3)	175	NM_001097634	2650	Hs.521568	NM_001490	ENSG00000187210	GCNT1	C2GNT|C2GNT-L|C2GNT1|G6NT|NACGT2|NAGCT2	glucosaminyl (N-acetyl) transferase 1	protein-coding
consensusPeak_13595	3.268	4.986	0.436	1.318	-1.626	-0.701	0.00987571	0.131145	321	low	chr14	102182295	102182555	consensusPeak_13595	+	0	NA	intron (NM_001353659, intron 1 of 1)	intron (NM_001353659, intron 1 of 1)	42528	NM_001353675	91833	Hs.36859	NM_144574	ENSG00000140153	WDR20	DMR	WD repeat domain 20	protein-coding
consensusPeak_42304	3.703	6.281	0.587	1.376	-1.624	-0.699	0.0085078	0.119973	282	low	chr9	16030566	16031014	consensusPeak_42304	+	0	NA	Intergenic	Intergenic	222317	NM_001271829	100129385	Hs.586441	NM_001271829	ENSG00000205549	C9orf92	Em:AL513424.1	chromosome 9 open reading frame 92	protein-coding
consensusPeak_31049	13.161	20.196	2.334	2.389	-1.623	-0.698	0.000556321	0.0260175	16		chr4	25938388	25939340	consensusPeak_31049	+	0	NA	Intergenic	Intergenic	24672	NM_001145432	389203	Hs.479386	NM_001145432	ENSG00000250317	SMIM20	C4orf52|MITRAC7|PNX	small integral membrane protein 20	protein-coding
consensusPeak_4814	6.224	8.927	3.096	0.347	-1.622	-0.698	0.00986805	0.131145	326	low	chr10	13969524	13970111	consensusPeak_4814	+	0	NA	intron (NM_018027, intron 2 of 24)	AluJr|SINE|Alu	2079	NM_001318337	55691	Hs.330463	NM_018027	ENSG00000151474	FRMD4A	CCAFCA|FRMD4|bA295P9.4	FERM domain containing 4A	protein-coding
consensusPeak_12961	5.594	8.45	1.42	1.555	-1.622	-0.698	0.00563983	0.0931252	193	low	chr14	68840491	68841577	consensusPeak_12961	+	0	NA	Intergenic	AluJb|SINE|Alu	-44791	NM_001244701	677	Hs.85155	NM_004926	ENSG00000185650	ZFP36L1	BRF1|Berg36|ERF-1|ERF1|RNF162B|TIS11B|cMG1	ZFP36 ring finger protein like 1	protein-coding
consensusPeak_36746	5.249	8.291	0.694	1.108	-1.621	-0.697	0.00173541	0.0475045	49	low	chr6	90468055	90468485	consensusPeak_36746	+	0	NA	Intergenic	Intergenic	118802	NM_145333	6885	Hs.594838	NM_003188	ENSG00000135341	MAP3K7	CSCF|FMD2|MEKK7|TAK1|TGF1a	mitogen-activated protein kinase kinase kinase 7	protein-coding
consensusPeak_20588	7.089	11.196	0.282	1.483	-1.617	-0.694	0.000534388	0.0254611	15		chr19	35066909	35067460	consensusPeak_20588	+	0	NA	TTS (NM_182983)	TTS (NM_182983)	26678	NM_182983	3249	Hs.182385	NM_002151	ENSG00000105707	HPN	TMPRSS1	hepsin	protein-coding
consensusPeak_9677	3.021	4.731	0.428	0.636	-1.615	-0.691	0.00637142	0.0999797	225	low	chr12	50246878	50247547	consensusPeak_9677	+	0	NA	intron (NM_016357, intron 2 of 10)	MLT1G1|LTR|ERVL-MaLR	-13000	NR_031625	100302220	NA	NR_031625	ENSG00000221604	MIR1293	MIRN1293|hsa-mir-1293|mir-1293	microRNA 1293	ncRNA
consensusPeak_28827	7.312	11.595	1.865	0.438	-1.614	-0.691	0.00041931	0.0226322	12		chr3	59783409	59784175	consensusPeak_28827	+	0	NA	intron (NM_001354590, intron 7 of 8)	intron (NM_001354590, intron 7 of 8)	-125295	NR_149028	339902	Hs.132446	NR_149028	NA	LOC339902	-	hCG1813818	ncRNA
consensusPeak_3159	6.175	9.018	2.593	1.374	-1.613	-0.69	0.00582379	0.0949824	203	low	chr1	174157246	174157465	consensusPeak_3159	+	0	NA	intron (NR_121197, intron 2 of 3)	intron (NR_121197, intron 2 of 3)	1932	NR_121197	102724601	Hs.563791	NR_121197	ENSG00000227373	RABGAP1L-DT	-	RABGAP1L divergent transcript	ncRNA
consensusPeak_10197	13.765	21.483	0.491	1.944	-1.603	-0.681	0.00122024	0.0397166	33		chr12	75913260	75914107	consensusPeak_10197	+	0	NA	Intergenic	Intergenic	118093	NM_007350	22822	Hs.602085	NM_007350	ENSG00000139289	PHLDA1	DT1P1B11|PHRIP|TDAG51	pleckstrin homology like domain family A member 1	protein-coding
consensusPeak_9235	6.121	9.879	1.772	1.531	-1.6	-0.678	0.00722636	0.108173	260	low	chr12	19800859	19801492	consensusPeak_9235	+	0	NA	Intergenic	Intergenic	-213510	NR_040098	100506393	Hs.658356	NR_040098	ENSG00000256287	LINC02398	-	long intergenic non-protein coding RNA 2398	ncRNA
consensusPeak_3392	7.395	11.01	2.822	0.967	-1.595	-0.674	0.00592588	0.0957641	221		chr1	193458510	193459172	consensusPeak_3392	+	0	NA	Intergenic	Intergenic	154096	NR_125789	101929184	Hs.146728	NR_125789	ENSG00000232077	LINC01031	TCONS_00000361	long intergenic non-protein coding RNA 1031	ncRNA
consensusPeak_23223	6.973	11.029	0.767	1.208	-1.595	-0.674	0.0027807	0.0620243	93		chr2	111705636	111706440	consensusPeak_23223	+	0	NA	Intergenic	Intergenic	65096	NR_039929	100616165	NA	NR_039929	ENSG00000266063	MIR4771-2	-	microRNA 4771-2	ncRNA
consensusPeak_345	5.302	8.278	1.472	1.145	-1.594	-0.672	0.00524272	0.0892475	192	low	chr1	15231525	15232106	consensusPeak_345	+	0	NA	Intergenic	L1MB2|LINE|L1	-15410	NM_052929	114827	Hs.659997	NM_052929	ENSG00000142621	FHAD1	-	forkhead associated phosphopeptide binding domain 1	protein-coding
consensusPeak_35568	11.759	18.239	2.081	2.342	-1.594	-0.672	0.000270632	0.0186751	8		chr6	24743274	24743886	consensusPeak_35568	+	0	NA	Intergenic	MLT1L|LTR|ERVL-MaLR	-24426	NM_030939	81688	Hs.744857	NM_030939	ENSG00000112308	C6orf62	Nbla00237|XTP12|dJ30M3.2	chromosome 6 open reading frame 62	protein-coding
consensusPeak_11274	7.377	11.399	2.008	1.458	-1.589	-0.669	0.00325751	0.0684239	115		chr13	25886755	25887381	consensusPeak_11274	+	0	NA	intron (NM_016529, intron 33 of 36)	L1ME3A|LINE|L1	163992	NM_001007538	387914	Hs.433791	NM_001007538	ENSG00000180730	SHISA2	C13orf13|PRO28631|TMEM46|WGAR9166|bA398O19.2|hShisa	shisa family member 2	protein-coding
consensusPeak_11687	8.01	12.043	0.984	2.366	-1.589	-0.668	0.00456017	0.0825711	168		chr13	48749423	48750306	consensusPeak_11687	+	0	NA	Intergenic	Intergenic	95935	NM_001308470	57105	Hs.253706	NM_020377	ENSG00000152207	CYSLTR2	CYSLT2|CYSLT2R|GPCR21|HG57|HPN321|KPG_011|PSEC0146|hGPCR21	cysteinyl leukotriene receptor 2	protein-coding
consensusPeak_31081	5.493	8.342	0.844	1.603	-1.589	-0.668	0.00426544	0.079628	154	low	chr4	26746812	26747218	consensusPeak_31081	+	0	NA	intron (NM_001292054, intron 15 of 17)	MER44B|DNA|TcMar-Tigger	113229	NR_134675	105374546	Hs.548859	NR_134673	NA	STIM2-AS1	-	STIM2 antisense RNA 1	ncRNA
consensusPeak_9276	6.809	10.116	2.682	0.41	-1.587	-0.666	0.00874947	0.122528	303		chr12	24724809	24725309	consensusPeak_9276	+	0	NA	Intergenic	THE1C|LTR|ERVL-MaLR	-140891	NR_029451	144360	Hs.350668	NM_144667	ENSG00000197503	LINC00477	C12orf67|FAM191B	long intergenic non-protein coding RNA 477	ncRNA
consensusPeak_33392	8.591	13.41	2.693	1.703	-1.587	-0.666	0.00368106	0.073358	131		chr5	74326757	74327445	consensusPeak_33392	+	0	NA	intron (NR_105010, intron 2 of 2)	intron (NR_105010, intron 2 of 2)	4615	NR_105010	101929082	Hs.434316	NR_105010	ENSG00000249343	LINC01333	-	long intergenic non-protein coding RNA 1333	ncRNA
consensusPeak_4691	4.363	6.663	0.949	1.332	-1.586	-0.666	0.00829742	0.117878	295	low	chr10	7337425	7338213	consensusPeak_4691	+	0	NA	intron (NM_001029880, intron 4 of 20)	intron (NM_001029880, intron 4 of 20)	71522	NM_001018039	57713	Hs.407983	NM_001018039	ENSG00000198879	SFMBT2	-	Scm like with four mbt domains 2	protein-coding
consensusPeak_24604	6.792	10.674	1.156	1.523	-1.585	-0.664	0.00144267	0.0428785	48		chr2	213015552	213016364	consensusPeak_24604	+	0	NA	intron (NM_001371274, intron 6 of 7)	intron (NM_001371274, intron 6 of 7)	-89622	NR_039936	100616472	NA	NR_039936	ENSG00000283637	MIR4776-2	mir-4776-2	microRNA 4776-2	ncRNA
consensusPeak_2936	3.346	5.356	0.297	0.936	-1.581	-0.661	0.00481595	0.0851879	184	low	chr1	161730112	161730655	consensusPeak_2936	+	0	NA	Intergenic	Intergenic	7730	NM_001288829	127943	Hs.517422	NM_001002901	ENSG00000162746	FCRLB	FCRL2|FCRLM2|FCRLY|FREB-2|FREB2|FcRY	Fc receptor like B	protein-coding
consensusPeak_9852	4.59	6.835	1.422	0.773	-1.58	-0.66	0.00725359	0.108508	278	low	chr12	55060439	55061065	consensusPeak_9852	+	0	NA	Intergenic	LTR16B|LTR|ERVL	40778	NM_021191	58158	Hs.591024	NM_021191	ENSG00000123307	NEUROD4	ATH-3|ATH3|Atoh3|MATH-3|MATH3|bHLHa4	neuronal differentiation 4	protein-coding
consensusPeak_16876	5.676	8.806	0.574	0.438	-1.579	-0.659	0.00252318	0.0586367	90	low	chr17	4374974	4375756	consensusPeak_16876	+	0	NA	Intergenic	L2a|LINE|L2	-8691	NM_003342	7326	Hs.741319	NM_003342	ENSG00000132388	UBE2G1	E217K|UBC7|UBE2G	ubiquitin conjugating enzyme E2 G1	protein-coding
consensusPeak_17173	11.022	16.322	1.513	2.954	-1.577	-0.657	0.000604119	0.0270987	19		chr17	17853680	17854364	consensusPeak_17173	+	0	NA	intron (NM_001288787, intron 11 of 13)	intron (NM_001288787, intron 11 of 13)	-17011	NM_004176	6720	Hs.592123	NM_004176	ENSG00000072310	SREBF1	SREBP1|bHLHd1	sterol regulatory element binding transcription factor 1	protein-coding
consensusPeak_27980	4.506	7.107	1.105	0.804	-1.576	-0.657	0.00876197	0.122561	313	low	chr3	16790522	16791300	consensusPeak_27980	+	0	NA	Intergenic	MLT1H1|LTR|ERVL-MaLR	-94044	NM_001144382	23228	Hs.202010	NM_015184	ENSG00000154822	PLCL2	PLCE2	phospholipase C like 2	protein-coding
consensusPeak_35312	5.848	9.107	0.399	0.445	-1.575	-0.655	0.00339339	0.0702581	124	low	chr6	12241430	12242019	consensusPeak_35312	+	0	NA	Intergenic	Intergenic	-48637	NM_001168319	1906	Hs.511899	NM_001955	ENSG00000078401	EDN1	ARCND3|ET1|HDLCQ7|PPET1|QME	endothelin 1	protein-coding
consensusPeak_38337	8.436	11.825	3	2.424	-1.574	-0.655	0.00746712	0.11048	284		chr7	24865764	24866610	consensusPeak_38337	+	0	NA	exon (NM_145322, exon 5 of 20)	exon (NM_145322, exon 5 of 20)	26434	NR_104111	26031	Hs.520259	NM_015550	ENSG00000070882	OSBPL3	ORP-3|ORP3|OSBP3	oxysterol binding protein like 3	protein-coding
consensusPeak_2203	5.717	8.373	1.067	1.558	-1.573	-0.653	0.00718094	0.1076	280	low	chr1	112735794	112736330	consensusPeak_2203	+	0	NA	Intergenic	ERVL-E-int|LTR|ERVL	15495	NM_001004440	284467	Hs.439116	NM_182759	ENSG00000184599	TAFA3	FAM19A3|TAFA-3	TAFA chemokine like family member 3	protein-coding
consensusPeak_18718	8.828	13.332	1.161	2.993	-1.571	-0.652	0.00300943	0.0652057	117		chr17	80892862	80893405	consensusPeak_18718	+	0	NA	intron (NM_020761, intron 19 of 33)	intron (NM_020761, intron 19 of 33)	78080	NR_148968	400627	Hs.591201	NR_148968	ENSG00000261924	LOC400627	-	uncharacterized LOC400627	ncRNA
consensusPeak_40894	5.672	8.322	1.5	1.012	-1.568	-0.649	0.00961722	0.129193	350	low	chr8	58759392	58759808	consensusPeak_40894	+	0	NA	Intergenic	Intergenic	-99747	NM_003580	8439	Hs.372000	NM_003580	ENSG00000035681	NSMAF	FAN|GRAMD5	neutral sphingomyelinase activation associated factor	protein-coding
consensusPeak_37378	5.555	8.316	1.54	0.182	-1.567	-0.648	0.00503414	0.0873377	199	low	chr6	139249473	139250142	consensusPeak_37378	+	0	NA	intron (NM_153235, intron 7 of 9)	intron (NM_153235, intron 7 of 9)	42191	NM_153235	167838	Hs.535820	NM_153235	ENSG00000164440	TXLNB	C6orf198|LST001|MDP77|dJ522B19.2	taxilin beta	protein-coding
consensusPeak_24212	3.948	6.253	0.124	0.559	-1.563	-0.644	0.00516556	0.0884184	210	low	chr2	191377164	191377595	consensusPeak_24212	+	0	NA	intron (NM_012223, intron 13 of 28)	intron (NM_012223, intron 13 of 28)	131975	NM_001330237	4430	Hs.439620	NM_012223	ENSG00000128641	MYO1B	MMI-alpha|MMIa|MYH-1c|myr1	myosin IB	protein-coding
consensusPeak_10805	3.648	5.537	0.664	0.877	-1.561	-0.642	0.00923763	0.126425	345	low	chr12	116099759	116100365	consensusPeak_10805	+	0	NA	intron (NM_015335, intron 3 of 30)	intron (NM_015335, intron 3 of 30)	48592	NR_030351	693205	NA	NR_030351	ENSG00000207967	MIR620	MIRN620|hsa-mir-620	microRNA 620	ncRNA
consensusPeak_16473	11.374	17.743	1.186	3.146	-1.559	-0.641	0.000781735	0.0305431	27		chr16	79089629	79090360	consensusPeak_16473	+	0	NA	intron (NM_001291997, intron 7 of 7)	intron (NM_001291997, intron 7 of 7)	510743	NM_005360	4094	Hs.134859	NM_005360	ENSG00000178573	MAF	AYGRP|CCA4|CTRCT21|c-MAF	MAF bZIP transcription factor	protein-coding
consensusPeak_3085	9.58	14.3	1.517	1.551	-1.558	-0.639	0.00749297	0.11048	294		chr1	171817550	171818958	consensusPeak_3085	+	0	NA	Intergenic	LTR33|LTR|ERVL	-23244	NM_001350205	26052	Hs.654775	NM_015569	ENSG00000197959	DNM3	Dyna III	dynamin 3	protein-coding
consensusPeak_10404	9.771	14.627	0.589	3.275	-1.544	-0.627	0.0051152	0.0879651	227		chr12	94109095	94109753	consensusPeak_10404	+	0	NA	Intergenic	Intergenic	-39153	NM_005761	10154	Hs.584845	NM_005761	ENSG00000136040	PLXNC1	CD232|PLXN-C1|VESPR	plexin C1	protein-coding
consensusPeak_35467	5.306	7.986	0.833	1.253	-1.543	-0.625	0.00524453	0.0892475	238	low	chr6	16950685	16951350	consensusPeak_35467	+	0	NA	Intergenic	Intergenic	-151241	NM_001190766	401236	Hs.677399	NM_001190766	ENSG00000230873	STMND1	-	stathmin domain containing 1	protein-coding
consensusPeak_31058	13.91	20.74	1.427	3.053	-1.54	-0.623	0.00126686	0.0401639	51		chr4	26074099	26075061	consensusPeak_31058	+	0	NA	Intergenic	MIRb|SINE|MIR	160388	NM_001145432	389203	Hs.479386	NM_001145432	ENSG00000250317	SMIM20	C4orf52|MITRAC7|PNX	small integral membrane protein 20	protein-coding
consensusPeak_32005	7.396	11.458	1.136	0.695	-1.537	-0.62	0.00544073	0.0910734	245		chr4	113540735	113541224	consensusPeak_32005	+	0	NA	intron (NM_001321578, intron 5 of 17)	intron (NM_001321578, intron 5 of 17)	220759	NM_001321587	817	Hs.144114	NM_001221	ENSG00000145349	CAMK2D	CAMKD	calcium/calmodulin dependent protein kinase II delta	protein-coding
consensusPeak_32001	8.167	11.491	3.338	1.558	-1.536	-0.619	0.00848259	0.119893	349		chr4	113474045	113474456	consensusPeak_32001	+	0	NA	intron (NM_001221, intron 14 of 18)	intron (NM_001221, intron 14 of 18)	181411	NM_001354280	287	Hs.620557	NM_001148	ENSG00000145362	ANK2	ANK-2|LQT4|brank-2	ankyrin 2	protein-coding
consensusPeak_31578	7.362	10.668	0.838	2.018	-1.532	-0.616	0.00982836	0.130825	410		chr4	81666382	81666953	consensusPeak_31578	+	0	NA	Intergenic	Intergenic	-194760	NM_152545	153020	Hs.591696	NM_152545	ENSG00000138670	RASGEF1B	GPIG4	RasGEF domain family member 1B	protein-coding
consensusPeak_10273	7.163	10.654	1.684	1.139	-1.53	-0.613	0.00483935	0.0853809	231		chr12	89251810	89252644	consensusPeak_10273	+	0	NA	Intergenic	Intergenic	100274	NM_001946	1848	Hs.298654	NM_001946	ENSG00000139318	DUSP6	HH19|MKP3|PYST1	dual specificity phosphatase 6	protein-coding
consensusPeak_40770	5.461	8.454	0.698	0.731	-1.529	-0.613	0.00348975	0.0714865	166	low	chr8	42196106	42196739	consensusPeak_40770	+	0	NA	intron (NM_001319189, intron 1 of 11)	intron (NM_001319189, intron 1 of 11)	11143	NM_001319189	5327	Hs.491582	NM_000930	ENSG00000104368	PLAT	T-PA|TPA	plasminogen activator, tissue type	protein-coding
consensusPeak_1547	8.126	12.078	0.892	1.971	-1.527	-0.611	0.00114991	0.0383107	52		chr1	65811986	65812565	consensusPeak_1547	+	0	NA	intron (NM_002600, intron 1 of 16)	intron (NM_002600, intron 1 of 16)	19380	NM_002600	5142	Hs.198072	NM_002600	ENSG00000184588	PDE4B	DPDE4|PDEIVB	phosphodiesterase 4B	protein-coding
consensusPeak_3226	14.55	21.277	1.282	3.247	-1.527	-0.611	0.000254094	0.0183082	17		chr1	180571791	180572855	consensusPeak_3226	+	0	NA	Intergenic	L2c|LINE|L2	13349	NR_125716	148756	NA	NR_125716	ENSG00000236719	OVAAL	LINC01131|OVAL	ovarian adenocarcinoma amplified long non-coding RNA	ncRNA
consensusPeak_3959	5.407	8.125	1.066	1.156	-1.526	-0.61	0.00945589	0.127824	407	low	chr1	221754005	221755061	consensusPeak_3959	+	0	NA	Intergenic	AluYf1|SINE|Alu	-12357	NR_111940	11221	Hs.497822	NM_007207	ENSG00000143507	DUSP10	MKP-5|MKP5	dual specificity phosphatase 10	protein-coding
consensusPeak_9236	7.799	11.425	1.701	0.971	-1.525	-0.609	0.00804409	0.115368	351		chr12	19833742	19834405	consensusPeak_9236	+	0	NA	Intergenic	Intergenic	-180612	NR_040098	100506393	Hs.658356	NR_040098	ENSG00000256287	LINC02398	-	long intergenic non-protein coding RNA 2398	ncRNA
consensusPeak_38526	9.578	13.342	3.268	1.643	-1.525	-0.609	0.00444551	0.0817065	216		chr7	37031888	37032433	consensusPeak_38526	+	0	NA	intron (NM_001206480, intron 15 of 21)	intron (NM_001206480, intron 15 of 21)	34364	NR_104120	100861514	Hs.627775	NR_104120	ENSG00000224101	ELMO1-AS1	-	ELMO1 antisense RNA 1	ncRNA
consensusPeak_455	5.991	8.789	0.921	1.144	-1.524	-0.608	0.00683449	0.104347	308	low	chr1	19435900	19436363	consensusPeak_455	+	0	NA	intron (NM_001206540, intron 1 of 9)	Tigger7|DNA|TcMar-Tigger	48164	NM_001282162	832	Hs.432760	NM_004930	ENSG00000077549	CAPZB	CAPB|CAPPB|CAPZ	capping actin protein of muscle Z-line subunit beta	protein-coding
consensusPeak_3750	4.508	6.591	0.621	0.97	-1.524	-0.608	0.00510238	0.0878804	244	low	chr1	207414564	207414844	consensusPeak_3750	+	0	NA	Intergenic	MamGypLTR1c|LTR|Gypsy	-39596	NM_001006658	1380	Hs.445757	NM_001877	ENSG00000117322	CR2	C3DR|CD21|CR|CVID7|SLEB9	complement C3d receptor 2	protein-coding
consensusPeak_41800	6.223	9.135	0.67	0.959	-1.524	-0.608	0.00209653	0.0523873	107	low	chr8	128866785	128867732	consensusPeak_41800	+	0	NA	Intergenic	Intergenic	98743	NR_145483	106144608	NA	NR_145483	ENSG00000229140	LINC00976	-	long intergenic non-protein coding RNA 976	ncRNA
consensusPeak_31693	6.504	9.382	0.281	2.081	-1.522	-0.606	0.00967589	0.129635	418	low	chr4	88611802	88612644	consensusPeak_31693	+	0	NA	intron (NM_001318505, intron 3 of 8)	intron (NM_001318505, intron 3 of 8)	19743	NM_001318505	8916	Hs.35804	NM_014606	ENSG00000138641	HERC3	-	HECT and RLD domain containing E3 ubiquitin protein ligase 3	protein-coding
consensusPeak_33733	7.955	11.711	0.679	1.713	-1.52	-0.604	0.00570804	0.0937035	281		chr5	102778354	102778942	consensusPeak_33733	+	0	NA	intron (NR_157231, intron 1 of 14)	intron (NR_157231, intron 1 of 14)	23343	NM_001364587	5066	Hs.369430	NM_000919	ENSG00000145730	PAM	PAL|PHM	peptidylglycine alpha-amidating monooxygenase	protein-coding
consensusPeak_40018	11.106	16.389	0.45	4.067	-1.518	-0.602	0.00190597	0.0498011	100		chr7	151413971	151414604	consensusPeak_40018	+	0	NA	TTS (NR_109857)	TTS (NR_109857)	-3575	NM_001284261	349136	Hs.647083	NM_198285	ENSG00000187260	WDR86	-	WD repeat domain 86	protein-coding
consensusPeak_41329	8.582	12.494	2.282	0.681	-1.518	-0.602	0.00729427	0.109009	335		chr8	99655471	99656872	consensusPeak_41329	+	0	NA	intron (NM_017890, intron 34 of 61)	intron (NM_017890, intron 34 of 61)	-119310	NR_030596	100126309	NA	NR_030596	ENSG00000216069	MIR875	MIRN875|hsa-mir-875	microRNA 875	ncRNA
consensusPeak_4522	6.981	10.041	1.944	1.222	-1.515	-0.6	0.00635541	0.099902	305		chr10	3071492	3071905	consensusPeak_4522	+	0	NA	intron (NM_001242339, intron 2 of 23)	intron (NM_001242339, intron 2 of 23)	2509	NM_001345944	5214	Hs.26010	NM_002627	ENSG00000067057	PFKP	ATP-PFK|PFK-C|PFK-P|PFKF	phosphofructokinase, platelet	protein-coding
consensusPeak_4728	8.713	12.066	1.881	3.606	-1.514	-0.598	0.00982763	0.130825	441		chr10	9091585	9092030	consensusPeak_4728	+	0	NA	Intergenic	Intergenic	-183806	NR_108039	100507163	Hs.649223	NR_108039	NA	LINC00709	-	long intergenic non-protein coding RNA 709	ncRNA
consensusPeak_1873	6.399	9.846	0.492	1.428	-1.512	-0.597	0.00579623	0.0947078	288	low	chr1	91877351	91878176	consensusPeak_1873	+	0	NA	intron (NM_001195684, intron 2 of 17)	intron (NM_001195684, intron 2 of 17)	8388	NM_003243	7049	Hs.482390	NM_003243	ENSG00000069702	TGFBR3	BGCAN|betaglycan	transforming growth factor beta receptor 3	protein-coding
consensusPeak_43525	6.61	9.233	2.871	0.955	-1.512	-0.597	0.00953215	0.12828	434	low	chr9	127555837	127556500	consensusPeak_43525	+	0	NA	intron (NM_001035534, intron 1 of 13)	intron (NM_001035534, intron 1 of 13)	12905	NM_022833	64855	Hs.522401	NM_022833	ENSG00000136830	NIBAN2	C9orf88|FAM129B|MEG-3|MINERVA|OC58|bA356B19.6	niban apoptosis regulator 2	protein-coding
consensusPeak_9607	7.189	10.893	1.378	0.899	-1.511	-0.595	0.00361305	0.072551	194		chr12	48750833	48751664	consensusPeak_9607	+	0	NA	intron (NM_001351125, intron 2 of 4)	intron (NM_001351125, intron 2 of 4)	20789	NR_039850	100616262	NA	NR_039850	ENSG00000264201	MIR4701	-	microRNA 4701	ncRNA
consensusPeak_21371	7.195	11.229	1.115	1.394	-1.511	-0.596	0.00261775	0.0599993	147		chr19	55216482	55217316	consensusPeak_21371	+	0	NA	Intergenic	Intergenic	-7398	NM_001161440	5794	Hs.179770	NM_002842	ENSG00000080031	PTPRH	R-PTP-H|SAP1	protein tyrosine phosphatase receptor type H	protein-coding
consensusPeak_29868	6.787	9.967	0.96	0.518	-1.51	-0.594	0.00189858	0.0496943	114	low	chr3	149248142	149248952	consensusPeak_29868	+	0	NA	Intergenic	Intergenic	-26718	NR_046371	1356	Hs.558314	NM_000096	ENSG00000047457	CP	CP-2	ceruloplasmin	protein-coding
consensusPeak_35340	9.443	14.156	1.377	0.388	-1.509	-0.594	0.00160463	0.0454497	94		chr6	13725400	13726140	consensusPeak_35340	+	0	NA	Intergenic	Intergenic	-13935	NM_005493	10048	Hs.708182	NM_005493	ENSG00000010017	RANBP9	BPM-L|BPM90|RANBPM|RanBP7	RAN binding protein 9	protein-coding
consensusPeak_6252	9.368	6.425	0.89	0.713	1.512	0.596	0.00201411	0.0512916	118	low	chr10	110076566	110077250	consensusPeak_6252	+	0	NA	intron (NM_001121, intron 1 of 13)	intron (NM_001121, intron 1 of 13)	-68527	NR_038943	100505933	Hs.604103	NR_038943	NA	ADD3-AS1	-	ADD3 antisense RNA 1	ncRNA
consensusPeak_31502	8.137	5.224	1.011	0.991	1.514	0.598	0.00783162	0.1134	362	low	chr4	77385296	77386091	consensusPeak_31502	+	0	NA	Intergenic	Intergenic	-126060	NM_006419	10563	Hs.100431	NM_006419	ENSG00000156234	CXCL13	ANGIE|ANGIE2|BCA-1|BCA1|BLC|BLR1L|SCYB13	C-X-C motif chemokine ligand 13	protein-coding
consensusPeak_20818	19.625	12.503	0.884	2.124	1.519	0.603	0.00129492	0.0406183	65		chr19	40803674	40804274	consensusPeak_20818	+	0	NA	intron (NR_037791, intron 8 of 11)	intron (NR_037791, intron 8 of 11)	4452	NM_053046	112398	Hs.515417	NM_017555	ENSG00000269858	EGLN2	EIT-6|EIT6|HIF-PH1|HIFPH1|HPH-1|HPH-3|PHD1	egl-9 family hypoxia inducible factor 2	protein-coding
consensusPeak_28903	12.03	7.948	0.795	2.366	1.522	0.606	0.00277647	0.0620243	139		chr3	68057590	68058186	consensusPeak_28903	+	0	NA	intron (NM_001252216, intron 2 of 4)	MLT1D|LTR|ERVL-MaLR	53641	NM_213609	407738	Hs.655061	NM_213609	ENSG00000183662	TAFA1	FAM19A1|TAFA-1	TAFA chemokine like family member 1	protein-coding
consensusPeak_42423	9.911	6.586	1.303	0.814	1.532	0.615	0.00591414	0.0957641	277	low	chr9	31347010	31347640	consensusPeak_42423	+	0	NA	Intergenic	Intergenic	34165	NR_135134	101929620	Hs.547175	NR_135134	ENSG00000260720	LINC01243	-	long intergenic non-protein coding RNA 1243	ncRNA
consensusPeak_6249	8.821	5.525	0.602	0.573	1.537	0.621	0.00348789	0.0714865	158	low	chr10	110013698	110014111	consensusPeak_6249	+	0	NA	intron (NM_001121, intron 1 of 13)	intron (NM_001121, intron 1 of 13)	-5523	NR_038943	100505933	Hs.604103	NR_038943	NA	ADD3-AS1	-	ADD3 antisense RNA 1	ncRNA
consensusPeak_31145	15.334	10.044	1.567	0.442	1.537	0.62	0.00342589	0.0706718	153		chr4	38667141	38667505	consensusPeak_31145	+	0	NA	intron (NM_016531, intron 1 of 5)	intron (NM_016531, intron 1 of 5)	-2695	NR_026804	79667	Hs.29725	NM_024614	ENSG00000231160	KLF3-AS1	-	KLF3 antisense RNA 1	ncRNA
consensusPeak_42660	21.792	14.39	4.266	2.156	1.544	0.627	0.00141707	0.0425207	60		chr9	71795034	71795846	consensusPeak_42660	+	0	NA	Intergenic	Intergenic	-26927	NM_013390	23670	Hs.494146	NM_013390	ENSG00000135048	CEMIP2	TMEM2	cell migration inducing hyaluronidase 2	protein-coding
consensusPeak_24437	11.855	7.339	2.606	0.93	1.547	0.63	0.00245166	0.0577259	103		chr2	203719916	203720597	consensusPeak_24437	+	0	NA	intron (NM_001243078, intron 1 of 2)	intron (NM_001243078, intron 1 of 2)	13617	NM_001243077	940	Hs.443123	NM_006139	ENSG00000178562	CD28	Tp44	CD28 molecule	protein-coding
consensusPeak_28150	9.031	5.804	2.652	1.153	1.552	0.634	0.00539925	0.0905879	234	low	chr3	31213848	31214332	consensusPeak_28150	+	0	NA	Intergenic	Intergenic	-52303	NR_130459	100423038	NA	NR_130459	ENSG00000265376	MIR466	hsa-mir-466	microRNA 466	ncRNA
consensusPeak_23007	17.338	11.179	1.603	0.374	1.555	0.637	6.65165e-05	0.0105811	3		chr2	98835797	98836673	consensusPeak_23007	+	0	NA	intron (NM_207362, intron 3 of 9)	intron (NM_207362, intron 3 of 9)	-64337	NR_126337	101927070	Hs.469395	NR_126337	NA	LINC02611	-	long intergenic non-protein coding RNA 2611	ncRNA
consensusPeak_16332	13.611	8.557	0.237	0.628	1.564	0.645	0.00316025	0.0671045	121		chr16	70026015	70027096	consensusPeak_16332	+	0	NA	intron (NR_003610, intron 8 of 25)	intron (NR_003610, intron 8 of 25)	-3791	NR_036054	100302243	NA	NR_036054	ENSG00000238728	MIR1972-1	MIR1972|hsa-mir-1972|hsa-mir-1972-1	microRNA 1972-1	ncRNA
consensusPeak_23180	7.557	4.838	1.173	0.357	1.566	0.647	0.00908563	0.125103	336	low	chr2	108987129	108987535	consensusPeak_23180	+	0	NA	intron (NM_022336, intron 1 of 11)	intron (NM_022336, intron 1 of 11)	1888	NM_022336	10913	Hs.171971	NM_022336	ENSG00000135960	EDAR	DL|ECTD10A|ECTD10B|ED1R|ED3|ED5|EDA-A1R|EDA1R|EDA3|HRM1	ectodysplasin A receptor	protein-coding
consensusPeak_32541	8.464	5.772	0.567	1.097	1.57	0.651	0.00478129	0.0847077	188	low	chr4	170259368	170260401	consensusPeak_32541	+	0	NA	intron (NR_125889, intron 1 of 2)	LTR33C|LTR|ERVL	33293	NR_125889	101928223	Hs.254617	NR_125889	NA	LINC01612	-	long intergenic non-protein coding RNA 1612	ncRNA
consensusPeak_20822	9.796	6.033	1.152	1.48	1.575	0.656	0.0023212	0.0555825	86	low	chr19	40826784	40827438	consensusPeak_20822	+	0	NA	Intergenic	Intergenic	-16011	NR_144551	171523	Hs.656713	NR_144551	ENSG00000233622	CYP2T1P	CYP2T2P	cytochrome P450 family 2 subfamily T member 1, pseudogene	pseudo
consensusPeak_35582	15.553	9.964	2.491	0.976	1.617	0.693	0.00134235	0.0412767	35		chr6	24948755	24949478	consensusPeak_35582	+	0	NA	intron (NM_001286446, intron 1 of 13)	intron (NM_001286446, intron 1 of 13)	-13156	NM_001286445	9750	Hs.559459	NM_014722	ENSG00000111913	RIPOR2	C6orf32|DFNB104|DIFF40|DIFF48|FAM65B|MYONAP|PL48	RHO family interacting cell polarization regulator 2	protein-coding
consensusPeak_38519	12.006	7.176	1.655	1.213	1.625	0.7	0.00465748	0.0834632	152		chr7	36776860	36777502	consensusPeak_38519	+	0	NA	Intergenic	MLT1K|LTR|ERVL-MaLR	-52632	NM_001177507	313	Hs.488007	NM_001637	ENSG00000136250	AOAH	-	acyloxyacyl hydrolase	protein-coding
consensusPeak_18187	19.714	12.004	4.713	0.343	1.63	0.705	0.000218473	0.0169132	5		chr17	61139181	61139825	consensusPeak_18187	+	0	NA	intron (NM_001330413, intron 23 of 25)	intron (NM_001330413, intron 23 of 25)	228201	NR_136397	101927855	Hs.662123	NR_136397	ENSG00000267131	LOC101927855	-	uncharacterized LOC101927855	ncRNA
consensusPeak_9310	12.364	7.417	3.582	1.164	1.637	0.711	0.00249874	0.0584255	67		chr12	25859835	25860465	consensusPeak_9310	+	0	NA	Intergenic	Intergenic	13929	NR_036188	100422897	NA	NR_036188	ENSG00000283603	MIR4302	-	microRNA 4302	ncRNA
consensusPeak_24494	19.161	12.206	3.519	2.097	1.643	0.717	0.00101011	0.0354575	24		chr2	204967190	204968105	consensusPeak_24494	+	0	NA	intron (NM_205863, intron 3 of 21)	intron (NM_205863, intron 3 of 21)	422172	NM_057177	117583	Hs.657382	NM_057177	ENSG00000116117	PARD3B	ALS2CR19|PAR3B|PAR3L|PAR3beta	par-3 family cell polarity regulator beta	protein-coding
consensusPeak_11813	7.232	4.255	0.546	0.461	1.65	0.723	0.00493272	0.0863742	151	low	chr13	52968071	52968608	consensusPeak_11813	+	0	NA	Intergenic	Intergenic	-60474	NM_006418	10562	Hs.508113	NM_006418	ENSG00000102837	OLFM4	GC1|GW112|OLM4|OlfD|UNQ362|bA209J19.1|hGC-1|hOLfD	olfactomedin 4	protein-coding
consensusPeak_31439	5.528	3.284	1.1	0.872	1.671	0.741	0.0085264	0.120149	264	low	chr4	74016152	74016422	consensusPeak_31439	+	0	NA	Intergenic	Intergenic	-17610	NM_002994	6374	Hs.89714	NM_002994	ENSG00000163735	CXCL5	ENA-78|SCYB5	C-X-C motif chemokine ligand 5	protein-coding
consensusPeak_23894	10.202	6.377	1.734	1.7	1.681	0.75	0.000425023	0.0227773	7		chr2	170651490	170652093	consensusPeak_23894	+	0	NA	intron (NM_001083615, intron 32 of 33)	intron (NM_001083615, intron 32 of 33)	62776	NR_027433	440925	Hs.668461	NM_001013712	ENSG00000222033	LINC01124	-	long intergenic non-protein coding RNA 1124	ncRNA
consensusPeak_44074	4.789	3.125	0.328	1.552	1.698	0.764	0.008998	0.124465	268	low	chrX	15471100	15471346	consensusPeak_44074	+	0	NA	intron (NM_001018109, intron 3 of 9)	MER20|DNA|hAT-Charlie	20086	NR_037859	100532742	Hs.495728	NR_037859	NA	PIR-FIGF	-	PIR-FIGF readthrough	ncRNA
consensusPeak_8768	5.878	3.442	1.177	0.886	1.744	0.802	0.00559769	0.0927685	150	low	chr11	131673754	131674413	consensusPeak_8768	+	0	NA	intron (NM_001352006, intron 2 of 9)	intron (NM_001352006, intron 2 of 9)	-10527	NR_126159	101929637	Hs.730330	NM_207432	ENSG00000224795	NTM-AS1	C11orf39	NTM antisense RNA 1	ncRNA
consensusPeak_23014	7.101	4.216	0.92	0.593	1.744	0.803	0.00159807	0.0453209	28	low	chr2	99348086	99348767	consensusPeak_23014	+	0	NA	intron (NM_015904, intron 1 of 23)	intron (NM_015904, intron 1 of 23)	11037	NM_015904	9669	Hs.158688	NM_015904	ENSG00000158417	EIF5B	IF2	eukaryotic translation initiation factor 5B	protein-coding
consensusPeak_42142	4.515	2.594	0.415	0.45	1.773	0.826	0.00361804	0.0725809	82	low	chr9	1940011	1940504	consensusPeak_42142	+	0	NA	Intergenic	Intergenic	-75090	NM_001289397	6595	Hs.298990	NM_003070	ENSG00000080503	SMARCA2	BAF190|BRM|NCBRS|SNF2|SNF2L2|SNF2LA|SWI2|Sth1p|hBRM|hSNF2a	SWI/SNF related, matrix associated, actin dependent regulator of chromatin, subfamily a, member 2	protein-coding
consensusPeak_31561	5.068	2.771	0.711	0.818	1.786	0.837	0.00276385	0.0619285	56	low	chr4	80500684	80500900	consensusPeak_31561	+	0	NA	intron (NM_152770, intron 2 of 5)	intron (NM_152770, intron 2 of 5)	165072	NM_152770	255119	Hs.527104	NM_152770	ENSG00000197826	CFAP299	C4orf22	cilia and flagella associated protein 299	protein-coding
consensusPeak_16463	5.589	2.714	1.73	0.057	1.984	0.988	0.00687114	0.104522	172	low	chr16	78762060	78762796	consensusPeak_16463	+	0	NA	intron (NM_001291997, intron 7 of 7)	intron (NM_001291997, intron 7 of 7)	662774	NM_001291997	51741	Hs.461453	NM_016373	ENSG00000186153	WWOX	D16S432E|EIEE28|FOR|FRA16D|HHCMA56|PRO0128|SCAR12|SDR41C1|WOX1	WW domain containing oxidoreductase	protein-coding

## Sheet: LNA4_72
Table S4: sheet2: The differentially accessible regions (|Log2FC|>0.59 and p <0.01) in LNA4 treated as compared to NC LNA treated samples at 72 h.
ID	mean_LNA4_72h	mean_NT_72h	sd_LNA4_72h	sd_NT_72h	FC	logFC	P.Value	adj.P.Val	avgRank	lowExpression	Symbol	Chr	Start	End	Strand	Peak Score	Focus Ratio/Region Size	Annotation	Detailed Annotation	Distance to TSS	Nearest PromoterID	Entrez ID	Nearest Unigene	Nearest Refseq	Nearest Ensembl	Gene Name	Gene Alias	Gene Description	Gene Type
consensusPeak_23802	3.996	8.388	2.827	0.476	-2.643	-1.402	0.00109512	0.324766	28	low	consensusPeak_23802	chr2	161570573	161571512	+	0	NA	Intergenic	L1PB4|LINE|L1	-53293	NM_001178016	57282	Hs.333958	NM_022058	ENSG00000144290	SLC4A10	NBCn2|NCBE	solute carrier family 4 member 10	protein-coding
consensusPeak_23586	1.703	3.833	0.95	1.002	-2.382	-1.252	0.00147453	0.325144	46	low	consensusPeak_23586	chr2	144500582	144500880	+	0	NA	intron (NM_001171653, intron 2 of 8)	intron (NM_001171653, intron 2 of 8)	-18883	NR_040248	100303491	Hs.560789	NR_040248	ENSG00000238057	ZEB2-AS1	ZEB2-AS|ZEB2AS|ZEB2NAT	ZEB2 antisense RNA 1	ncRNA
consensusPeak_12435	2.267	4.39	1.429	1.183	-2.262	-1.177	0.00171619	0.325972	54	low	consensusPeak_12435	chr14	25349299	25349847	+	0	NA	Intergenic	Intergenic	-299276	NM_001351940	29091	Hs.508958	NM_014178	ENSG00000168952	STXBP6	HSPC156|amisyn	syntaxin binding protein 6	protein-coding
consensusPeak_10485	3.035	5.907	1.193	1.479	-2.155	-1.108	0.000769616	0.3025	22	low	consensusPeak_10485	chr12	97681790	97682313	+	0	NA	Intergenic	Intergenic	71547	NR_077241	643711	Hs.585557	NR_077240	ENSG00000257501	LOC643711	-	platelet activating factor acetylhydrolase 1b catalytic subunit 2 pseudogene	pseudo
consensusPeak_38153	2.02	4.178	0.646	0.502	-2.082	-1.058	0.000896315	0.309106	32	low	consensusPeak_38153	chr7	7851416	7851739	+	0	NA	intron (NM_001302350, intron 4 of 4)	L1MB8|LINE|L1	117175	NR_110018	100505921	Hs.634989	NR_110018	NA	LOC100505921	-	uncharacterized LOC100505921	ncRNA
consensusPeak_36995	1.95	3.695	0.835	0.764	-2.076	-1.054	0.00340761	0.387559	119	low	consensusPeak_36995	chr6	114419098	114419514	+	0	NA	Intergenic	Intergenic	-356429	NM_153612	222537	Hs.645477	NM_153612	ENSG00000249853	HS3ST5	3-OST-5|3OST5|HS3OST5|NBLA04021	heparan sulfate-glucosamine 3-sulfotransferase 5	protein-coding
consensusPeak_7995	3.812	7.831	1.003	0.297	-2.07	-1.049	6.98234e-05	0.175337	5	low	consensusPeak_7995	chr11	78633662	78634190	+	0	NA	Intergenic	L1M2|LINE|L1	-59062	NM_024678	79731	Hs.503389	NM_024678	ENSG00000137513	NARS2	DFNB94|SLM5|asnRS	asparaginyl-tRNA synthetase 2, mitochondrial	protein-coding
consensusPeak_32485	2.92	5.282	1.668	1.283	-2.07	-1.05	0.0079034	0.46824	245	low	consensusPeak_32485	chr4	167222014	167222395	+	0	NA	intron (NM_001204352, intron 2 of 11)	L1MB2|LINE|L1	12222	NM_001204353	50859	Hs.481133	NM_016950	ENSG00000196104	SPOCK3	HSAJ1454|TES-3|TICN3	SPARC (osteonectin), cwcv and kazal like domains proteoglycan 3	protein-coding
consensusPeak_30527	3.682	6.735	1.886	1.166	-2.061	-1.043	0.00241439	0.356355	85	low	consensusPeak_30527	chr3	191235384	191236249	+	0	NA	intron (NM_198184, intron 3 of 4)	LTR78|LTR|ERV1	-1211	NR_133663	106480738	NA	NR_133663	ENSG00000233308	OSTN-AS1	-	OSTN antisense RNA 1	ncRNA
consensusPeak_25354	1.518	3.066	0.419	0.41	-2.052	-1.037	0.00187836	0.335409	68	low	consensusPeak_25354	chr20	5369722	5369906	+	0	NA	Intergenic	L2a|LINE|L2	-53082	NM_144773	128674	Hs.375029	NM_144773	ENSG00000101292	PROKR2	GPR73L1|GPR73b|GPRg2|HH3|KAL3|PKR2|dJ680N4.3	prokineticin receptor 2	protein-coding
consensusPeak_31638	10.399	21.869	0.409	3.751	-2.037	-1.026	2.66436e-05	0.151764	6		consensusPeak_31638	chr4	85556190	85557697	+	0	NA	intron (NM_001025616, intron 1 of 9)	L1PREC2|LINE|L1	81793	NM_001025616	83478	Hs.444229	NM_031305	ENSG00000138639	ARHGAP24	FILGAP|RC-GAP72|RCGAP72|p73|p73RhoGAP	Rho GTPase activating protein 24	protein-coding
consensusPeak_19127	5.355	8.652	2.849	0.925	-1.974	-0.981	0.00120176	0.324766	49	low	consensusPeak_19127	chr18	35415303	35416384	+	0	NA	Intergenic	Intergenic	-38506	NM_001322291	252884	Hs.351005	NM_145756	ENSG00000186496	ZNF396	ZSCAN14	zinc finger protein 396	protein-coding
consensusPeak_14289	4.198	7.729	2.253	2.332	-1.973	-0.98	0.00305315	0.383446	115	low	consensusPeak_14289	chr15	59259279	59259948	+	0	NA	intron (NM_004998, intron 3 of 27)	intron (NM_004998, intron 3 of 27)	52770	NM_033195	92483	Hs.307052	NM_033195	ENSG00000171989	LDHAL6B	LDH6B|LDHAL6|LDHL	lactate dehydrogenase A like 6B	protein-coding
consensusPeak_9674	4.294	6.887	1.793	0.907	-1.961	-0.972	0.000838818	0.3025	38	low	consensusPeak_9674	chr12	50187181	50187889	+	0	NA	intron (NM_001243775, intron 3 of 4)	intron (NM_001243775, intron 3 of 4)	13998	NM_001243775	51474	Hs.525419	NM_016357	ENSG00000050405	LIMA1	EPLIN|LDLCQ8|SREBP3	LIM domain and actin binding 1	protein-coding
consensusPeak_39901	4.577	7.887	1.82	0.621	-1.95	-0.964	5.79775e-05	0.175337	13	low	consensusPeak_39901	chr7	148501550	148502157	+	0	NA	Intergenic	LTR9B|LTR|ERV1	-88913	NM_145304	202865	Hs.352212	NM_145304	ENSG00000170279	C7orf33	-	chromosome 7 open reading frame 33	protein-coding
consensusPeak_12440	4.391	7.263	2.328	1.413	-1.944	-0.959	0.00380764	0.399113	140	low	consensusPeak_12440	chr14	30355354	30355983	+	0	NA	Intergenic	Intergenic	-203455	NM_001308097	55632	Hs.509008	NM_017769	ENSG00000092140	G2E3	KIAA1333|PHF7B	G2/M-phase specific E3 ubiquitin protein ligase	protein-coding
consensusPeak_26113	5.862	11.293	1.347	0.336	-1.944	-0.959	2.62328e-05	0.151764	12		consensusPeak_26113	chr20	54063929	54064705	+	0	NA	intron (NM_001366297, intron 1 of 8)	intron (NM_001366297, intron 1 of 8)	4168	NR_039913	100616225	NA	NR_039913	ENSG00000265595	MIR4756	-	microRNA 4756	ncRNA
consensusPeak_28240	2.843	5.237	0.546	1.644	-1.934	-0.951	0.00128285	0.324766	55	low	consensusPeak_28240	chr3	35335794	35336289	+	0	NA	intron (NR_110817, intron 1 of 3)	L1ME3A|LINE|L1	57982	NR_110817	101928135	Hs.550715	NR_110817	NA	LOC101928135	-	uncharacterized LOC101928135	ncRNA
consensusPeak_19475	1.715	3.425	0.228	0.702	-1.91	-0.934	0.00744983	0.461271	253	low	consensusPeak_19475	chr18	63881949	63882223	+	0	NA	Intergenic	Intergenic	-5619	NM_002575	5055	Hs.594481	NM_002575	ENSG00000197632	SERPINB2	HsT1201|PAI|PAI-2|PAI2|PLANH2	serpin family B member 2	protein-coding
consensusPeak_23587	2.155	4.441	0.781	0.437	-1.906	-0.931	0.00397904	0.400359	150	low	consensusPeak_23587	chr2	144510537	144510976	+	0	NA	TTS (NR_033258)	TTS (NR_033258)	-8858	NR_040248	100303491	Hs.560789	NR_040248	ENSG00000238057	ZEB2-AS1	ZEB2-AS|ZEB2AS|ZEB2NAT	ZEB2 antisense RNA 1	ncRNA
consensusPeak_26372	2.649	4.528	0.832	0.31	-1.896	-0.923	0.000245387	0.252901	21	low	consensusPeak_26372	chr21	25176638	25177197	+	0	NA	Intergenic	MIR|SINE|MIR	254784	NR_024027	54072	Hs.234016	NM_058184	ENSG00000185433	LINC00158	C21orf42|NCRNA00158	long intergenic non-protein coding RNA 158	ncRNA
consensusPeak_30939	7.225	12.563	2.641	1.35	-1.893	-0.921	0.000206087	0.252901	20		consensusPeak_30939	chr4	10726911	10727676	+	0	NA	Intergenic	Intergenic	-42525	NM_052964	116449	Hs.62772	NM_052964	ENSG00000109684	CLNK	MIST	cytokine dependent hematopoietic cell linker	protein-coding
consensusPeak_39819	3.479	6.719	0.294	0.217	-1.87	-0.903	0.000231759	0.252901	24	low	consensusPeak_39819	chr7	140439159	140439771	+	0	NA	Intergenic	L1MC4|LINE|L1	35407	NM_001008749	401409	Hs.583545	NM_001008749	ENSG00000146955	RAB19	RAB19B	RAB19, member RAS oncogene family	protein-coding
consensusPeak_9382	7.425	12.061	4.061	1.563	-1.862	-0.897	0.00580314	0.433011	209		consensusPeak_9382	chr12	28130654	28131747	+	0	NA	Intergenic	Intergenic	-59256	NM_001352082	55297	Hs.653125	NM_018318	ENSG00000123106	CCDC91	HSD8|p56	coiled-coil domain containing 91	protein-coding
consensusPeak_24675	2.478	3.827	1.248	0.268	-1.858	-0.893	0.00457331	0.413724	175	low	consensusPeak_24675	chr2	216904521	216904990	+	0	NA	Intergenic	L1MCa|LINE|L1	33983	NR_130782	101928327	Hs.350698	NR_130782	ENSG00000223874	LINC01921	-	long intergenic non-protein coding RNA 1921	ncRNA
consensusPeak_29160	3.419	5.405	1.686	1.029	-1.858	-0.894	0.0012426	0.324766	61	low	consensusPeak_29160	chr3	101950479	101950933	+	0	NA	intron (NR_026934, intron 1 of 3)	intron (NR_026934, intron 1 of 3)	9847	NR_026934	152225	Hs.376768	NR_026934	ENSG00000214407	LINC02085	-	long intergenic non-protein coding RNA 2085	ncRNA
consensusPeak_26632	3.143	5.279	1.995	1.338	-1.845	-0.883	0.00617906	0.437804	229	low	consensusPeak_26632	chr21	38780773	38781255	+	0	NA	Intergenic	L1MB5|LINE|L1	-7537	NR_027065	400866	Hs.278704	NM_001001789	ENSG00000223806	LINC00114	C21orf24|NCRNA00114	long intergenic non-protein coding RNA 114	ncRNA
consensusPeak_4487	7.447	12.403	3.692	1.441	-1.832	-0.873	0.000658411	0.3025	47		consensusPeak_4487	chr10	283911	284507	+	0	NA	intron (NM_014974, intron 34 of 36)	L2a|LINE|L2	104215	NM_001202468	10771	Hs.292265	NM_006624	ENSG00000015171	ZMYND11	BRAM1|BS69|MRD30	zinc finger MYND-type containing 11	protein-coding
consensusPeak_15194	2.144	4.091	0.159	0.909	-1.83	-0.871	0.00436938	0.410787	174	low	consensusPeak_15194	chr15	100170267	100170772	+	0	NA	intron (NM_139057, intron 8 of 21)	intron (NM_139057, intron 8 of 21)	171456	NM_139057	170691	Hs.513200	NM_139057	ENSG00000140470	ADAMTS17	WMS4	ADAM metallopeptidase with thrombospondin type 1 motif 17	protein-coding
consensusPeak_9237	2.397	4.349	0.495	0.465	-1.822	-0.865	0.00245977	0.356355	120	low	consensusPeak_9237	chr12	19869515	19869939	+	0	NA	Intergenic	Intergenic	-144958	NR_040098	100506393	Hs.658356	NR_040098	ENSG00000256287	LINC02398	-	long intergenic non-protein coding RNA 2398	ncRNA
consensusPeak_36165	4.377	7.775	0.974	0.653	-1.821	-0.865	0.000188872	0.252901	30	low	consensusPeak_36165	chr6	39086157	39086634	+	0	NA	non-coding (NR_136563, exon 14 of 14)	non-coding (NR_136563, exon 14 of 14)	12081	NR_162114	113218508	NA	NR_162114	NA	MIR9983	-	microRNA 9983	ncRNA
consensusPeak_28117	2.955	5.306	0.564	1.127	-1.819	-0.863	0.00184706	0.334688	96	low	consensusPeak_28117	chr3	29274347	29274974	+	0	NA	intron (NR_109804, intron 1 of 2)	intron (NR_109804, intron 1 of 2)	6279	NR_109804	100873979	Hs.99391	NR_109804	NA	RBMS3-AS3	-	RBMS3 antisense RNA 3	ncRNA
consensusPeak_10080	7.012	12.073	2.81	1.448	-1.793	-0.842	0.00358666	0.389506	155		consensusPeak_10080	chr12	67452072	67452864	+	0	NA	Intergenic	Intergenic	-9909	NR_146500	102724433	NA	NR_146500	ENSG00000256172	LINC02420	-	long intergenic non-protein coding RNA 2420	ncRNA
consensusPeak_11736	3.106	5.933	0.443	0.772	-1.784	-0.835	0.000259591	0.252901	41	low	consensusPeak_11736	chr13	50411149	50411756	+	0	NA	intron (NR_109974, intron 3 of 6)	intron (NR_109974, intron 3 of 6)	115997	NR_125753	103689915	Hs.722230	NR_125753	ENSG00000186047	DLEU1-AS1	LINC01308	DLEU1 antisense RNA 1	ncRNA
consensusPeak_25809	3.364	5.33	1.235	0.447	-1.783	-0.834	0.00313243	0.384266	145	low	consensusPeak_25809	chr20	41443620	41444263	+	0	NA	intron (NM_032221, intron 25 of 36)	intron (NM_032221, intron 25 of 36)	-77123	NM_052846	90187	Hs.726525	NM_052846	ENSG00000183798	EMILIN3	C20orf130|EMILIN5|dJ620E11.4	elastin microfibril interfacer 3	protein-coding
consensusPeak_32317	2.123	3.804	0.427	0.574	-1.776	-0.828	0.00126571	0.324766	81	low	consensusPeak_32317	chr4	150302570	150302794	+	0	NA	exon (NM_001199282, exon 53 of 57)	exon (NM_001199282, exon 53 of 57)	224237	NR_036614	166614	Hs.591683	NM_152619	ENSG00000170390	DCLK2	CL2|CLICK-II|CLICK2|CLIK2|DCAMKL2|DCDC3|DCDC3B|DCK2	doublecortin like kinase 2	protein-coding
consensusPeak_27092	2.785	4.08	1.749	0.081	-1.767	-0.821	0.0056684	0.43257	233	low	consensusPeak_27092	chr22	29938090	29938667	+	0	NA	intron (NM_153051, intron 1 of 18)	MER41E|LTR|ERV1	55204	NM_153051	8897	Hs.474536	NM_021090	ENSG00000100330	MTMR3	FYVE-DSP1|ZFYVE10	myotubularin related protein 3	protein-coding
consensusPeak_24595	5.238	8.328	1.518	0.626	-1.766	-0.821	0.000207294	0.252901	42	low	consensusPeak_24595	chr2	212723251	212723606	+	0	NA	Intergenic	Intergenic	-71903	NR_131941	102725079	Hs.176124	NR_131941	ENSG00000234308	LINC01878	-	long intergenic non-protein coding RNA 1878	ncRNA
consensusPeak_2949	6.714	10.699	2.95	2.106	-1.765	-0.819	0.0014235	0.325144	93		consensusPeak_2949	chr1	162835037	162836017	+	0	NA	Intergenic	Intergenic	33288	NM_178550	339512	Hs.407631	NM_178550	ENSG00000185860	CCDC190	C1orf110	coiled-coil domain containing 190	protein-coding
consensusPeak_17516	3.304	4.863	1.36	0.258	-1.765	-0.82	0.00520677	0.42418	211	low	consensusPeak_17516	chr17	37761078	37761404	+	0	NA	Intergenic	L1MB3|LINE|L1	-16182	NM_000458	6928	Hs.191144	NM_000458	ENSG00000275410	HNF1B	FJHN|HNF-1-beta|HNF-1B|HNF1beta|HNF2|HPC11|LF-B3|LFB3|MODY5|TCF-2|TCF2|VHNF1	HNF1 homeobox B	protein-coding
consensusPeak_4859	1.762	3.085	0.577	0.349	-1.76	-0.816	0.00704519	0.452103	274	low	consensusPeak_4859	chr10	16653195	16653573	+	0	NA	intron (NM_152724, intron 7 of 7)	MIRc|SINE|MIR	-131505	NM_001010908	389941	Hs.676792	NM_001010908	ENSG00000165985	C1QL3	C1QTNF13|C1ql|CTRP13|K100	complement C1q like 3	protein-coding
consensusPeak_26063	3.596	6.08	1.044	0.59	-1.758	-0.814	0.000678522	0.3025	58	low	consensusPeak_26063	chr20	52047741	52048340	+	0	NA	Intergenic	Intergenic	57444	NM_001319146	55734	Hs.473082	NM_018197	ENSG00000020256	ZFP64	ZNF338	ZFP64 zinc finger protein	protein-coding
consensusPeak_39108	3.418	5.598	1.365	0.48	-1.756	-0.812	0.00192388	0.337652	117	low	consensusPeak_39108	chr7	92955136	92955641	+	0	NA	Intergenic	Intergenic	-118761	NM_001145306	1021	Hs.119882	NM_001259	ENSG00000105810	CDK6	MCPH12|PLSTIRE	cyclin dependent kinase 6	protein-coding
consensusPeak_43912	2.396	4.041	0.873	0.61	-1.749	-0.806	0.00892959	0.475161	332	low	consensusPeak_43912	chrUn_GL000219v1	76834	77197	+	0	NA	intron (NR_027436, intron 6 of 6)	intron (NR_027436, intron 6 of 6)	22627	NR_027436	283788	Hs.657131	NR_027436	NA	LOC283788	-	FSHD region gene 1 pseudogene	pseudo
consensusPeak_31063	5.879	9.746	1.95	0.668	-1.732	-0.792	0.000551938	0.3025	62	low	consensusPeak_31063	chr4	26130150	26130623	+	0	NA	Intergenic	Intergenic	-189324	NM_005349	3516	Hs.479396	NM_005349	ENSG00000168214	RBPJ	AOS3|CBF1|IGKJRB|IGKJRB1|KBF2|RBP-J|RBPJK|RBPSUH|SUH|csl	recombination signal binding protein for immunoglobulin kappa J region	protein-coding
consensusPeak_24915	4.531	7.162	1.494	0.923	-1.73	-0.791	0.00218291	0.344363	132	low	consensusPeak_24915	chr2	230636711	230637322	+	0	NA	Intergenic	L1ME4a|LINE|L1	63513	NR_040038	151475	Hs.528154	NR_040038	ENSG00000226125	LINC01907	-	long intergenic non-protein coding RNA 1907	ncRNA
consensusPeak_25353	6.02	10.029	1.851	0.618	-1.724	-0.786	0.000968288	0.32165	84		consensusPeak_25353	chr20	5354165	5354764	+	0	NA	Intergenic	Intergenic	-37732	NM_144773	128674	Hs.375029	NM_144773	ENSG00000101292	PROKR2	GPR73L1|GPR73b|GPRg2|HH3|KAL3|PKR2|dJ680N4.3	prokineticin receptor 2	protein-coding
consensusPeak_3035	2.458	4.35	0.53	0.088	-1.723	-0.785	0.00808455	0.471928	315	low	consensusPeak_3035	chr1	168824340	168824813	+	0	NA	Intergenic	Intergenic	37635	NR_024160	79100	Hs.250624	NR_024160	ENSG00000225826	LINC00626	-	long intergenic non-protein coding RNA 626	ncRNA
consensusPeak_38011	3.486	5.956	0.859	1.01	-1.723	-0.785	0.00333495	0.387559	166	low	consensusPeak_38011	chr7	2298943	2299444	+	0	NA	intron (NM_013321, intron 1 of 10)	intron (NM_013321, intron 1 of 10)	15248	NM_013321	29886	Hs.584900	NM_013321	ENSG00000106266	SNX8	Mvp1	sorting nexin 8	protein-coding
consensusPeak_41123	2.193	3.792	0.818	0.966	-1.72	-0.782	0.00857906	0.474249	330	low	consensusPeak_41123	chr8	79869417	79869781	+	0	NA	intron (NR_110954, intron 2 of 5)	intron (NR_110954, intron 2 of 5)	2138	NR_110954	101927040	Hs.350876	NR_110954	ENSG00000249328	LOC101927040	-	uncharacterized LOC101927040	ncRNA
consensusPeak_14849	2.905	4.547	1.642	0.997	-1.712	-0.776	0.00847319	0.474249	329	low	consensusPeak_14849	chr15	82548675	82549059	+	0	NA	intron (NM_001079534, intron 8 of 10)	intron (NM_001079534, intron 8 of 10)	-8410	NM_001021	6218	Hs.433427	NM_001021	ENSG00000182774	RPS17	DBA4|RPS17L|RPS17L1|RPS17L2|S17	ribosomal protein S17	protein-coding
consensusPeak_26373	3.611	5.958	0.358	1.024	-1.709	-0.773	0.00496624	0.417026	237	low	consensusPeak_26373	chr21	25188629	25189070	+	0	NA	Intergenic	Intergenic	242852	NR_024027	54072	Hs.234016	NM_058184	ENSG00000185433	LINC00158	C21orf42|NCRNA00158	long intergenic non-protein coding RNA 158	ncRNA
consensusPeak_24132	5.635	9.565	0.515	0.711	-1.708	-0.772	0.000443785	0.287662	70	low	consensusPeak_24132	chr2	188958016	188958862	+	0	NA	Intergenic	L2a|LINE|L2	-15934	NM_000090	1281	Hs.443625	NM_000090	ENSG00000168542	COL3A1	EDS4A|EDSVASC|PMGEDSV	collagen type III alpha 1 chain	protein-coding
consensusPeak_7997	5.043	8.574	0.431	0.848	-1.7	-0.765	0.00389919	0.399126	198	low	consensusPeak_7997	chr11	78643036	78643628	+	0	NA	Intergenic	L1MEf|LINE|L1	-68468	NM_024678	79731	Hs.503389	NM_024678	ENSG00000137513	NARS2	DFNB94|SLM5|asnRS	asparaginyl-tRNA synthetase 2, mitochondrial	protein-coding
consensusPeak_31064	7.087	11.665	1.437	0.565	-1.69	-0.757	3.73493e-05	0.168733	56		consensusPeak_31064	chr4	26131721	26132258	+	0	NA	Intergenic	MamRep38|DNA|hAT	-187721	NM_005349	3516	Hs.479396	NM_005349	ENSG00000168214	RBPJ	AOS3|CBF1|IGKJRB|IGKJRB1|KBF2|RBP-J|RBPJK|RBPSUH|SUH|csl	recombination signal binding protein for immunoglobulin kappa J region	protein-coding
consensusPeak_33971	3.32	5.467	1.01	1.249	-1.683	-0.751	0.00277048	0.370382	168	low	consensusPeak_33971	chr5	127009586	127009853	+	0	NA	intron (NM_178450, intron 1 of 4)	intron (NM_178450, intron 1 of 4)	20839	NM_178450	115123	Hs.132441	NM_178450	ENSG00000173926	2003-03-01	MARCH-III|RNF173	membrane associated ring-CH-type finger 3	protein-coding
consensusPeak_19548	4.588	7.463	0.815	0.621	-1.682	-0.75	0.00275309	0.370382	167	low	consensusPeak_19548	chr18	76364231	76365107	+	0	NA	intron (NM_014643, intron 6 of 6)	intron (NM_014643, intron 6 of 6)	-126983	NR_136504	101927989	Hs.665186	NR_136504	ENSG00000265778	LOC101927989	-	uncharacterized LOC101927989	ncRNA
consensusPeak_6958	3.619	5.769	1.272	1.354	-1.681	-0.749	0.00877329	0.475161	351	low	consensusPeak_6958	chr11	15801032	15801594	+	0	NA	Intergenic	Intergenic	157428	NM_001293172	102724957	Hs.512245	NM_001293172	NA	LOC102724957	-	uncharacterized LOC102724957	protein-coding
consensusPeak_10352	2.783	4.256	1.054	0.626	-1.673	-0.743	0.0041814	0.406166	219	low	consensusPeak_10352	chr12	92566597	92566840	+	0	NA	Intergenic	Intergenic	100039	NR_144532	100507616	Hs.339918	NR_144532	NA	LINC02397	-	long intergenic non-protein coding RNA 2397	ncRNA
consensusPeak_35438	3.498	5.428	0.776	1.291	-1.659	-0.73	0.00424238	0.407372	235	low	consensusPeak_35438	chr6	16503877	16504398	+	0	NA	intron (NM_000332, intron 6 of 8)	intron (NM_000332, intron 6 of 8)	256047	NR_152113	6310	Hs.434961	NM_000332	ENSG00000124788	ATXN1	ATX1|D6S504E|SCA1	ataxin 1	protein-coding
consensusPeak_22454	3.468	5.315	1.558	0.684	-1.657	-0.728	0.00583252	0.433011	286	low	consensusPeak_22454	chr2	62313702	62314261	+	0	NA	Intergenic	Intergenic	98460	NM_001319075	10678	Hs.173203	NM_006577	ENSG00000170340	B3GNT2	3-Gn-T1|3-Gn-T2|B3GN-T2|B3GNT|B3GNT-2|B3GNT1|BETA3GNT|BGNT2|BGnT-2|beta-1|beta3Gn-T1|beta3Gn-T2	UDP-GlcNAc:betaGal beta-1,3-N-acetylglucosaminyltransferase 2	protein-coding
consensusPeak_14344	6.469	10.619	1.102	1.098	-1.656	-0.728	0.000584889	0.3025	102		consensusPeak_14344	chr15	60853080	60853521	+	0	NA	intron (NM_134261, intron 1 of 10)	intron (NM_134261, intron 1 of 10)	171731	NR_120318	100996876	Hs.511626	NR_120318	NA	RORA-AS2	-	RORA antisense RNA 2	ncRNA
consensusPeak_12477	6.083	9.592	1.89	0.449	-1.654	-0.726	0.00146204	0.325144	142	low	consensusPeak_12477	chr14	34201960	34202515	+	0	NA	Intergenic	MIR3|SINE|MIR	-251163	NM_022073	112399	Hs.135507	NM_022073	ENSG00000129521	EGLN3	HIFP4H3|HIFPH3|PHD3	egl-9 family hypoxia inducible factor 3	protein-coding
consensusPeak_24223	5.458	8.788	0.604	0.116	-1.654	-0.726	0.000500143	0.297302	100	low	consensusPeak_24223	chr2	191666550	191667087	+	0	NA	Intergenic	Intergenic	-11254	NM_001254736	64859	Hs.591610	NM_022837	ENSG00000173559	NABP1	OBFC2A|SOSS-B2|SSB2	nucleic acid binding protein 1	protein-coding
consensusPeak_23247	2.875	5.082	0.924	0.588	-1.65	-0.722	0.00835923	0.474249	358	low	consensusPeak_23247	chr2	112636550	112636998	+	0	NA	Intergenic	Intergenic	7406	NR_033871	400999	Hs.585221	NR_033871	NA	FLJ42351	-	uncharacterized LOC400999	ncRNA
consensusPeak_43146	3.902	6.211	0.542	0.483	-1.649	-0.722	0.00418386	0.406166	240	low	consensusPeak_43146	chr9	105509884	105510543	+	0	NA	intron (NM_001287191, intron 8 of 13)	intron (NM_001287191, intron 8 of 13)	-9611	NR_104269	26134	Hs.113150	NR_104269	ENSG00000229419	RALGAPA1P1	GARNL2|GARNL2P|RALGAPA1P|bA235C23.1	Ral GTPase activating protein catalytic alpha subunit 1 pseudogene 1	pseudo
consensusPeak_41843	4.215	6.751	0.96	1.093	-1.646	-0.719	0.0028619	0.373676	195	low	consensusPeak_41843	chr8	130457465	130458117	+	0	NA	Intergenic	Intergenic	-14117	NM_001362926	50807	Hs.655552	NM_018482	ENSG00000153317	ASAP1	AMAP1|CENTB4|DDEF1|PAG2|PAP|ZG14P	ArfGAP with SH3 domain, ankyrin repeat and PH domain 1	protein-coding
consensusPeak_35239	3.906	6.611	1.101	1.38	-1.645	-0.718	0.00754614	0.461981	342	low	consensusPeak_35239	chr6	10355203	10355840	+	0	NA	Intergenic	Intergenic	-48981	NR_145448	109729173	NA	NR_145448	ENSG00000285278	TFAP2A-AS2	HIPSTR	TFAP2A antisense RNA 2	ncRNA
consensusPeak_23680	4.159	6.451	1.735	0.87	-1.636	-0.71	0.00418622	0.406166	255	low	consensusPeak_23680	chr2	156896254	156896672	+	0	NA	Intergenic	Tigger16a|DNA|TcMar-Tigger	-361242	NM_014568	11227	Hs.269027	NM_014568	ENSG00000136542	GALNT5	GALNAC-T5|GALNACT5	polypeptide N-acetylgalactosaminyltransferase 5	protein-coding
consensusPeak_18894	7.969	12.725	2.022	1.91	-1.636	-0.71	0.000985996	0.32407	131		consensusPeak_18894	chr18	6004133	6005307	+	0	NA	intron (NR_158609, intron 15 of 17)	L1MB3|LINE|L1	-108766	NM_001080209	645369	NA	NM_001080209	ENSG00000206432	TMEM200C	TTMA	transmembrane protein 200C	protein-coding
consensusPeak_19103	2.491	3.884	0.537	0.418	-1.633	-0.708	0.00985366	0.494072	431	low	consensusPeak_19103	chr18	32040890	32041374	+	0	NA	intron (NM_017831, intron 2 of 5)	intron (NM_017831, intron 2 of 5)	22307	NM_017831	54941	Hs.633703	NM_017831	ENSG00000101695	RNF125	TNORS|TRAC-1|TRAC1	ring finger protein 125	protein-coding
consensusPeak_8602	10.447	17.151	2.56	2.941	-1.631	-0.706	0.00117923	0.324766	146		consensusPeak_8602	chr11	123437241	123438779	+	0	NA	intron (NM_001367421, intron 2 of 20)	intron (NM_001367421, intron 2 of 20)	7741	NM_001354837	57476	Hs.144725	NM_020716	ENSG00000023171	GRAMD1B	LINC01059	GRAM domain containing 1B	protein-coding
consensusPeak_12470	7.661	12.045	2.126	0.552	-1.63	-0.705	0.000239521	0.252901	108		consensusPeak_12470	chr14	33040446	33041119	+	0	NA	intron (NM_001165893, intron 1 of 10)	intron (NM_001165893, intron 1 of 10)	101903	NM_173159	64067	Hs.657892	NM_022123	ENSG00000151322	NPAS3	MOP6|PASD6|bHLHe12	neuronal PAS domain protein 3	protein-coding
consensusPeak_11852	5.836	9.819	0.975	1.332	-1.628	-0.703	0.000552799	0.3025	124	low	consensusPeak_11852	chr13	73223297	73223765	+	0	NA	Intergenic	Intergenic	164526	NM_001730	688	Hs.508234	NM_001730	ENSG00000102554	KLF5	BTEB2|CKLF|IKLF	Kruppel like factor 5	protein-coding
consensusPeak_11276	4.379	6.321	1.928	1.193	-1.622	-0.698	0.00920481	0.480955	425	low	consensusPeak_11276	chr13	25902952	25903443	+	0	NA	intron (NM_016529, intron 33 of 36)	intron (NM_016529, intron 33 of 36)	147863	NM_001007538	387914	Hs.433791	NM_001007538	ENSG00000180730	SHISA2	C13orf13|PRO28631|TMEM46|WGAR9166|bA398O19.2|hShisa	shisa family member 2	protein-coding
consensusPeak_42620	6.472	9.635	2.966	1.398	-1.613	-0.69	0.00547219	0.428242	310	low	consensusPeak_42620	chr9	68653113	68653588	+	0	NA	Intergenic	L1MEd|LINE|L1	-51890	NM_003558	8395	Hs.534371	NM_003558	ENSG00000107242	PIP5K1B	MSS4|STM7	phosphatidylinositol-4-phosphate 5-kinase type 1 beta	protein-coding
consensusPeak_28646	8.938	13.85	1.187	1.774	-1.611	-0.688	6.99698e-05	0.175337	112		consensusPeak_28646	chr3	51734313	51735156	+	0	NA	Intergenic	L1MCa|LINE|L1	27666	NM_000839	2912	Hs.121510	NM_000839	ENSG00000164082	GRM2	GLUR2|GPRC1B|MGLUR2|mGlu2	glutamate metabotropic receptor 2	protein-coding
consensusPeak_7388	3.17	5.102	0.232	0.729	-1.609	-0.686	0.00785523	0.467389	388	low	consensusPeak_7388	chr11	60164745	60165161	+	0	NA	Intergenic	L1PA16|LINE|L1	18378	NM_022349	64231	Hs.523702	NM_022349	ENSG00000110077	MS4A6A	4SPAN3|4SPAN3.2|CD20L3|CDA01|MS4A6|MST090|MSTP090	membrane spanning 4-domains A6A	protein-coding
consensusPeak_17070	4.385	7.158	1.41	1.441	-1.608	-0.686	0.00687348	0.449849	354	low	consensusPeak_17070	chr17	10040262	10040989	+	0	NA	intron (NM_201433, intron 1 of 13)	intron (NM_201433, intron 1 of 13)	-3968	NM_201432	8522	Hs.462214	NM_003644	ENSG00000007237	GAS7	-	growth arrest specific 7	protein-coding
consensusPeak_43100	5.715	8.634	1.096	0.951	-1.605	-0.682	0.00136979	0.325144	176	low	consensusPeak_43100	chr9	99778216	99778669	+	0	NA	intron (NR_109802, intron 2 of 6)	intron (NR_109802, intron 2 of 6)	41447	NR_109802	101928438	Hs.637767	NR_109802	ENSG00000237461	LOC101928438	-	uncharacterized LOC101928438	ncRNA
consensusPeak_27755	2.771	4.523	0.395	0.715	-1.605	-0.682	0.00823806	0.474103	405	low	consensusPeak_27755	chr3	8682827	8683524	+	0	NA	Intergenic	HERVE-int|LTR|ERV1	-31091	NM_001256749	51066	Hs.736935	NM_015931	ENSG00000125046	SSUH2	C3orf32|SSU-2|fls485	ssu-2 homolog	protein-coding
consensusPeak_29730	3.949	6.394	0.787	0.815	-1.604	-0.682	0.0024952	0.356726	217	low	consensusPeak_29730	chr3	138371151	138371889	+	0	NA	intron (NM_001252090, intron 1 of 5)	MIR3|SINE|MIR	22300	NM_001252090	22808	Hs.527021	NM_012219	ENSG00000158186	MRAS	M-RAs|R-RAS3|RRAS3	muscle RAS oncogene homolog	protein-coding
consensusPeak_44310	2.972	4.7	0.266	0.48	-1.598	-0.677	0.00324408	0.386019	249	low	consensusPeak_44310	chrX	41512465	41513092	+	0	NA	Intergenic	AluSq2|SINE|Alu	65318	NM_022567	60506	Hs.302019	NM_022567	ENSG00000188937	NYX	CLRP|CSNB1|CSNB1A|CSNB4|NBM1	nyctalopin	protein-coding
consensusPeak_30938	8.6	13.351	1.584	1.187	-1.594	-0.672	0.000306362	0.252901	135		consensusPeak_30938	chr4	10722910	10723457	+	0	NA	Intergenic	MER51B|LTR|ERV1	-38415	NM_052964	116449	Hs.62772	NM_052964	ENSG00000109684	CLNK	MIST	cytokine dependent hematopoietic cell linker	protein-coding
consensusPeak_39458	6.794	10.575	1.072	1.841	-1.592	-0.671	0.00491335	0.417026	317		consensusPeak_39458	chr7	114793152	114793768	+	0	NA	Intergenic	Intergenic	-128694	NM_001166346	29969	Hs.741413	NM_199072	ENSG00000135272	MDFIC	HIC|MDFIC1	MyoD family inhibitor domain containing	protein-coding
consensusPeak_42727	6.121	9.241	1.843	0.344	-1.592	-0.671	0.000880804	0.306093	158	low	consensusPeak_42727	chr9	76687821	76688551	+	0	NA	intron (NM_001308049, intron 1 of 11)	intron (NM_001308049, intron 1 of 11)	4229	NM_001330680	158471	Hs.262857	NM_015225	ENSG00000106772	PRUNE2	BMCC1|BNIPXL|C9orf65|KIAA0367	prune homolog 2 with BCH domain	protein-coding
consensusPeak_21591	3.808	6.127	0.709	1.096	-1.591	-0.67	0.00404761	0.402773	289	low	consensusPeak_21591	chr2	8594847	8595144	+	0	NA	Intergenic	Intergenic	-11203	NR_110257	101929567	Hs.634706	NR_110257	ENSG00000236008	LINC01814	-	long intergenic non-protein coding RNA 1814	ncRNA
consensusPeak_34744	6.809	10.693	2.488	1.122	-1.59	-0.669	0.00795733	0.468694	420		consensusPeak_34744	chr5	168950216	168950859	+	0	NA	intron (NM_003062, intron 4 of 35)	MER58A|DNA|hAT-Charlie	-62690	NR_109897	728095	Hs.145601	NR_109897	NA	LOC728095	-	uncharacterized LOC728095	ncRNA
consensusPeak_34723	8.501	12.909	2.954	0.625	-1.586	-0.665	0.00713107	0.454912	395		consensusPeak_34723	chr5	168286284	168286859	+	0	NA	Intergenic	Intergenic	-5074	NM_001161661	23286	Hs.484047	NM_015238	ENSG00000113645	WWC1	HBEBP3|HBEBP36|KIBRA|MEMRYQTL|PPP1R168	WW and C2 domain containing 1	protein-coding
consensusPeak_30529	7.415	11.931	0.835	1.191	-1.585	-0.664	0.00014316	0.215584	141		consensusPeak_30529	chr3	191300477	191301421	+	0	NA	intron (NM_198152, intron 4 of 8)	MSTA|LTR|ERVL-MaLR	-28445	NM_178335	152137	Hs.478682	NM_174908	ENSG00000152492	CCDC50	C3orf6|DFNA44|YMER	coiled-coil domain containing 50	protein-coding
consensusPeak_21974	3.352	4.857	1.014	0.454	-1.584	-0.663	0.00666097	0.444558	381	low	consensusPeak_21974	chr2	30157362	30158020	+	0	NA	intron (NM_016061, intron 2 of 2)	intron (NM_016061, intron 2 of 2)	10684	NM_001127400	51646	Hs.515890	NM_016061	ENSG00000119801	YPEL5	CGI-127	yippee like 5	protein-coding
consensusPeak_30215	5.433	8.624	1.53	1.525	-1.583	-0.663	0.00768297	0.465127	417	low	consensusPeak_30215	chr3	177811776	177812125	+	0	NA	Intergenic	MIRb|SINE|MIR	-4915	NR_110826	102724550	Hs.570526	NR_110826	ENSG00000231574	LINC02015	KCCAT211	long intergenic non-protein coding RNA 2015	ncRNA
consensusPeak_37268	8.1	11.998	3.793	1.213	-1.583	-0.662	0.00294455	0.377914	262		consensusPeak_37268	chr6	135703004	135704030	+	0	NA	intron (NR_152842, intron 5 of 5)	L2a|LINE|L2	-148184	NM_018945	27115	Hs.744230	NM_018945	ENSG00000171408	PDE7B	bA472E5.1	phosphodiesterase 7B	protein-coding
consensusPeak_43331	6.996	10.218	2.411	1.762	-1.581	-0.661	0.00246893	0.356355	246		consensusPeak_43331	chr9	115035884	115036682	+	0	NA	intron (NM_002160, intron 20 of 27)	intron (NM_002160, intron 20 of 27)	81874	NM_002160	3371	Hs.143250	NM_002160	ENSG00000041982	TNC	150-225|DFNA56|GMEM|GP|HXB|JI|TN|TN-C	tenascin C	protein-coding
consensusPeak_39459	10.084	15.09	2.226	2.724	-1.579	-0.659	0.000826044	0.3025	178		consensusPeak_39459	chr7	114799557	114800231	+	0	NA	Intergenic	Intergenic	-122260	NM_001166346	29969	Hs.741413	NM_199072	ENSG00000135272	MDFIC	HIC|MDFIC1	MyoD family inhibitor domain containing	protein-coding
consensusPeak_21776	3.508	5.566	0.548	0.16	-1.577	-0.657	0.0043715	0.410787	314	low	consensusPeak_21776	chr2	20456971	20457516	+	0	NA	Intergenic	Intergenic	10169	NM_004040	388	Hs.502876	NM_004040	ENSG00000143878	RHOB	ARH6|ARHB|MST081|MSTP081|RHOH6	ras homolog family member B	protein-coding
consensusPeak_34652	4.694	7.021	1.433	0.77	-1.571	-0.652	0.0032601	0.386019	283	low	consensusPeak_34652	chr5	158382398	158382843	+	0	NA	intron (NR_109888, intron 1 of 6)	MLT1H|LTR|ERVL-MaLR	27153	NR_109888	101927697	Hs.483960	NR_109888	ENSG00000276778	LINC02227	-	long intergenic non-protein coding RNA 2227	ncRNA
consensusPeak_34584	3.318	4.896	0.67	0.794	-1.57	-0.651	0.00484848	0.416504	336	low	consensusPeak_34584	chr5	157075069	157075441	+	0	NA	Intergenic	Intergenic	-16139	NM_001308156	26762	Hs.129711	NM_012206	ENSG00000113249	HAVCR1	CD365|HAVCR|HAVCR-1|KIM-1|KIM1|TIM|TIM-1|TIM1|TIMD-1|TIMD1	hepatitis A virus cellular receptor 1	protein-coding
consensusPeak_12651	9.022	13.045	3.523	1.581	-1.568	-0.649	0.00112665	0.324766	196		consensusPeak_12651	chr14	52351870	52352809	+	0	NA	Intergenic	Intergenic	38027	NM_000956	5732	Hs.2090	NM_000956	ENSG00000125384	PTGER2	EP2	prostaglandin E receptor 2	protein-coding
consensusPeak_7064	2.586	4.178	0.19	0.291	-1.567	-0.648	0.00634964	0.441257	393	low	consensusPeak_7064	chr11	32596131	32596545	+	0	NA	intron (NM_006360, intron 8 of 10)	AluYm1|SINE|Alu	12507	NM_006360	10480	Hs.502244	NM_006360	ENSG00000149100	EIF3M	B5|GA17|PCID1|TANGO7|hfl-B5	eukaryotic translation initiation factor 3 subunit M	protein-coding
consensusPeak_1833	3.516	5.498	0.671	1.094	-1.563	-0.645	0.00892443	0.475161	493	low	consensusPeak_1833	chr1	89701864	89702342	+	0	NA	intron (NM_032270, intron 2 of 2)	L1MEi|LINE|L1	68983	NM_032270	84230	Hs.412836	NM_032270	ENSG00000171488	LRRC8C	AD158|FAD158	leucine rich repeat containing 8 VRAC subunit C	protein-coding
consensusPeak_11739	9.549	14.317	1.621	1.097	-1.562	-0.643	0.000369967	0.27801	172		consensusPeak_11739	chr13	50594243	50595051	+	0	NA	Intergenic	Intergenic	-67198	NR_125753	103689915	Hs.722230	NR_125753	ENSG00000186047	DLEU1-AS1	LINC01308	DLEU1 antisense RNA 1	ncRNA
consensusPeak_21543	13.521	21.583	0.811	2.679	-1.562	-0.644	0.000143153	0.215584	156		consensusPeak_21543	chr2	7430389	7431612	+	0	NA	intron (NR_038432, intron 4 of 5)	CpG	9739	NR_038432	100506274	Hs.177930	NR_038432	ENSG00000229727	LOC100506274	-	uncharacterized LOC100506274	ncRNA
consensusPeak_11733	4.835	7.16	1.331	0.858	-1.561	-0.642	0.0041896	0.406166	326	low	consensusPeak_11733	chr13	50309703	50310519	+	0	NA	intron (NR_109974, intron 2 of 6)	intron (NR_109974, intron 2 of 6)	138093	NR_002183	145165	Hs.511834	NM_153290	NA	ST13P4	FAM10A4|FAM10A4P	ST13, Hsp70 interacting protein pseudogene 4	pseudo
consensusPeak_8289	8.912	13.186	2.81	1.108	-1.56	-0.642	0.00110133	0.324766	207		consensusPeak_8289	chr11	109863923	109864669	+	0	NA	Intergenic	Intergenic	-229096	NM_033390	85463	Hs.376289	NM_033390	ENSG00000149289	ZC3H12C	MCPIP3	zinc finger CCCH-type containing 12C	protein-coding
consensusPeak_34737	14.16	20.158	5.087	0.177	-1.559	-0.641	0.000255462	0.252901	165		consensusPeak_34737	chr5	168801418	168802038	+	0	NA	intron (NM_003062, intron 9 of 35)	intron (NM_003062, intron 9 of 35)	-33473	NR_029632	407001	NA	NR_029632	ENSG00000207739	MIR218-2	MIRN218-2|mir-218-2	microRNA 218-2	ncRNA
consensusPeak_30124	12.76	18.943	4.223	2.381	-1.559	-0.641	0.000635867	0.3025	186		consensusPeak_30124	chr3	171184372	171184898	+	0	NA	intron (NM_001161563, intron 7 of 31)	intron (NM_001161563, intron 7 of 31)	-77876	NR_030295	693154	NA	NR_030295	ENSG00000207963	MIR569	MIRN569|hsa-mir-569	microRNA 569	ncRNA
consensusPeak_31614	4.588	6.836	0.77	1.551	-1.558	-0.639	0.00434586	0.410787	334	low	consensusPeak_31614	chr4	83276435	83277122	+	0	NA	intron (NM_015697, intron 2 of 6)	L1PB4|LINE|L1	8017	NM_001358921	27235	Hs.144304	NM_015697	ENSG00000173085	COQ2	CL640|COQ10D1|MSA1|PHB:PPT	coenzyme Q2, polyprenyltransferase	protein-coding
consensusPeak_41913	3.597	5.413	0.802	0.549	-1.558	-0.64	0.00248709	0.356697	273	low	consensusPeak_41913	chr8	133693080	133693555	+	0	NA	Intergenic	Intergenic	-9251	NR_134462	105375773	Hs.445172	NR_134462	NA	LOC105375773	-	uncharacterized LOC105375773	ncRNA
consensusPeak_6519	6.951	10.807	1.383	0.658	-1.552	-0.635	0.00229997	0.353421	272		consensusPeak_6519	chr10	126013512	126014202	+	0	NA	3' UTR (NM_001288973, exon 23 of 23)	3' UTR (NM_001288973, exon 23 of 23)	-40584	NR_102707	101410540	Hs.557889	NR_102707	ENSG00000233409	FANK1-AS1	-	FANK1 antisense RNA 1	ncRNA
consensusPeak_1662	6.003	9.118	0.909	0.755	-1.547	-0.63	0.00159152	0.325144	243	low	consensusPeak_1662	chr1	76257719	76258327	+	0	NA	intron (NM_001349108, intron 1 of 3)	intron (NM_001349108, intron 1 of 3)	183277	NM_001349111	256435	Hs.337040	NM_152996	ENSG00000184005	ST6GALNAC3	PRO7177|SIAT7C|ST6GALNACIII|STY	ST6 N-acetylgalactosaminide alpha-2,6-sialyltransferase 3	protein-coding
consensusPeak_6470	5.67	7.723	3.069	0.788	-1.545	-0.627	0.00722607	0.456124	456	low	consensusPeak_6470	chr10	122515693	122516339	+	0	NA	Intergenic	Intergenic	-44649	NM_017579	1755	Hs.279611	NM_004406	ENSG00000187908	DMBT1	GP340|SAG|SALSA|muclin	deleted in malignant brain tumors 1	protein-coding
consensusPeak_41127	4.253	6.246	1.5	0.364	-1.543	-0.626	0.00402747	0.402542	337	low	consensusPeak_41127	chr8	80020217	80020855	+	0	NA	intron (NM_014018, intron 1 of 2)	intron (NM_014018, intron 1 of 2)	9723	NM_014018	28957	Hs.521124	NM_014018	ENSG00000147586	MRPS28	HSPC007|MRP-S28|MRP-S35|MRPS35	mitochondrial ribosomal protein S28	protein-coding
consensusPeak_37177	7.336	10.641	1.508	2.839	-1.543	-0.626	0.00735914	0.459839	467		consensusPeak_37177	chr6	130625856	130626578	+	0	NA	Intergenic	Intergenic	189100	NM_052913	114801	Hs.591341	NM_052913	ENSG00000164484	TMEM200A	KIAA1913|TTMA|TTMC	transmembrane protein 200A	protein-coding
consensusPeak_22233	4.897	7.206	1.272	1.547	-1.541	-0.624	0.00728869	0.457971	469	low	consensusPeak_22233	chr2	43905260	43905796	+	0	NA	intron (NM_133259, intron 31 of 37)	intron (NM_133259, intron 31 of 37)	66557	NM_022437	64241	Hs.413931	NM_022437	ENSG00000143921	ABCG8	GBD4|STSL	ATP binding cassette subfamily G member 8	protein-coding
consensusPeak_15557	7.942	11.777	2.37	1.6	-1.54	-0.623	0.00482077	0.416504	368		consensusPeak_15557	chr16	13957128	13958088	+	0	NA	Intergenic	Intergenic	37451	NM_005236	2072	Hs.567265	NM_005236	ENSG00000175595	ERCC4	ERCC11|FANCQ|RAD1|XFEPS|XPF	ERCC excision repair 4, endonuclease catalytic subunit	protein-coding
consensusPeak_7175	3.638	5.954	0.496	0.648	-1.54	-0.622	0.00253126	0.357359	294	low	consensusPeak_7175	chr11	36702569	36703317	+	0	NA	Intergenic	Intergenic	-104664	NM_001243786	5897	Hs.714519	NM_000536	ENSG00000175097	RAG2	RAG-2	recombination activating 2	protein-coding
consensusPeak_43229	13.362	19.776	1.213	2.263	-1.539	-0.622	0.000291746	0.252901	190		consensusPeak_43229	chr9	112028381	112029175	+	0	NA	Intergenic	Intergenic	96678	NR_039814	100616114	NA	NR_039814	ENSG00000266315	MIR4668	mir-4668	microRNA 4668	ncRNA
consensusPeak_6959	6.708	10.189	1.397	0.689	-1.537	-0.62	0.00128513	0.324766	242		consensusPeak_6959	chr11	15816259	15816685	+	0	NA	Intergenic	Intergenic	153149	NR_106721	102464826	NA	NR_106721	ENSG00000284094	MIR6073	hsa-mir-6073	microRNA 6073	ncRNA
consensusPeak_371	12.395	17.915	3.806	2.38	-1.533	-0.617	0.00274836	0.370382	305		consensusPeak_371	chr1	15836975	15837561	+	0	NA	intron (NR_024279, intron 1 of 1)	CpG	-10439	NM_015001	23013	Hs.744843	NM_015001	ENSG00000065526	SPEN	HIAA0929|MINT|RBM15C|SHARP	spen family transcriptional repressor	protein-coding
consensusPeak_31636	23.259	33.18	5.446	2.906	-1.531	-0.614	0.000211564	0.252901	197		consensusPeak_31636	chr4	85474761	85475606	+	0	NA	promoter-TSS (NM_001025616)	promoter-TSS (NM_001025616)	33	NM_001025616	83478	Hs.444229	NM_031305	ENSG00000138639	ARHGAP24	FILGAP|RC-GAP72|RCGAP72|p73|p73RhoGAP	Rho GTPase activating protein 24	protein-coding
consensusPeak_317	7.904	12.741	1.205	2.608	-1.528	-0.612	0.00465435	0.41607	384		consensusPeak_317	chr1	12203814	12204541	+	0	NA	intron (NM_001066, intron 9 of 9)	intron (NM_001066, intron 9 of 9)	12464	NR_039775	100616438	NA	NR_039775	ENSG00000263676	MIR4632	-	microRNA 4632	ncRNA
consensusPeak_28343	6.579	9.859	1.949	1.83	-1.525	-0.609	0.00466014	0.41607	392	low	consensusPeak_28343	chr3	41419234	41419921	+	0	NA	intron (NR_136342, intron 32 of 34)	intron (NR_136342, intron 32 of 34)	220072	NM_001098209	1499	Hs.476018	NM_001904	ENSG00000168036	CTNNB1	CTNNB|EVR7|MRD19|NEDSDV|armadillo	catenin beta 1	protein-coding
consensusPeak_165	7.63	11.064	1.839	0.414	-1.515	-0.599	0.0019592	0.337652	306		consensusPeak_165	chr1	7930571	7931672	+	0	NA	intron (NM_001561, intron 8 of 8)	L1ME3B|LINE|L1	12044	NM_001561	3604	Hs.86447	NM_001561	ENSG00000049249	TNFRSF9	4-1BB|CD137|CDw137|ILA	TNF receptor superfamily member 9	protein-coding
consensusPeak_24200	9.994	14.433	2.562	1.306	-1.513	-0.597	0.00479294	0.416504	418		consensusPeak_24200	chr2	191109875	191110361	+	0	NA	intron (NM_003151, intron 3 of 23)	intron (NM_003151, intron 3 of 23)	40876	NM_003151	6775	Hs.80642	NM_003151	ENSG00000138378	STAT4	SLEB11	signal transducer and activator of transcription 4	protein-coding
consensusPeak_39487	12.899	19.383	1.505	2.761	-1.511	-0.595	0.000120207	0.2141	225		consensusPeak_39487	chr7	116576825	116577737	+	0	NA	intron (NR_120506, intron 2 of 4)	intron (NR_120506, intron 2 of 4)	37539	NR_120506	100996266	Hs.552122	NR_120506	NA	LINC01510	-	long intergenic non-protein coding RNA 1510	ncRNA
consensusPeak_30221	6.827	10.077	1.193	0.527	-1.51	-0.594	0.00337556	0.387559	361		consensusPeak_30221	chr3	177928191	177928668	+	0	NA	Intergenic	Intergenic	111564	NR_110826	102724550	Hs.570526	NR_110826	ENSG00000231574	LINC02015	KCCAT211	long intergenic non-protein coding RNA 2015	ncRNA
consensusPeak_33257	4.642	7.265	0.57	0.298	-1.508	-0.593	0.00444664	0.411681	413	low	consensusPeak_33257	chr5	62236365	62236934	+	0	NA	Intergenic	Intergenic	-69513	NM_001243953	3796	Hs.558351	NM_004520	ENSG00000068796	KIF2A	CDCBM3|HK2|KIF2	kinesin family member 2A	protein-coding
consensusPeak_6692	5.893	8.467	2.295	0.938	-1.507	-0.592	0.00527955	0.425159	450	low	consensusPeak_6692	chr11	2826350	2827096	+	0	NA	intron (NM_181798, intron 15 of 15)	intron (NM_181798, intron 15 of 15)	34846	NR_130721	338653	Hs.639425	NR_130721	ENSG00000229414	KCNQ1-AS1	-	KCNQ1 antisense RNA 1	ncRNA
consensusPeak_28258	3.396	5.026	0.504	0.407	-1.507	-0.592	0.00862416	0.474249	549	low	consensusPeak_28258	chr3	37054482	37054784	+	0	NA	intron (NM_006309, intron 26 of 27)	intron (NM_006309, intron 26 of 27)	61283	NM_001354625	4292	Hs.195364	NM_000249	ENSG00000076242	MLH1	COCA2|FCC2|HNPCC|HNPCC2|hMLH1	mutL homolog 1	protein-coding
consensusPeak_10986	9.506	14.463	2.047	2.544	-1.504	-0.589	0.00605177	0.433969	491		consensusPeak_10986	chr12	122473883	122474764	+	0	NA	intron (NM_001350938, intron 10 of 10)	intron (NM_001350938, intron 10 of 10)	26609	NM_001350935	55596	Hs.37706	NM_017612	ENSG00000033030	ZCCHC8	-	zinc finger CCHC-type containing 8	protein-coding
consensusPeak_7966	8.731	13.857	0.656	2.589	-1.502	-0.586	0.00486783	0.416504	445		consensusPeak_7966	chr11	77151786	77152738	+	0	NA	intron (NM_001127180, intron 4 of 48)	intron (NM_001127180, intron 4 of 48)	24016	NM_001127180	4647	Hs.370421	NM_000260	ENSG00000137474	MYO7A	DFNA11|DFNB2|MYOVIIA|MYU7A|NSRD2|USH1B	myosin VIIA	protein-coding
consensusPeak_26950	8.745	13.324	2.257	2.063	-1.501	-0.586	0.00335835	0.387559	378		consensusPeak_26950	chr22	22884888	22885547	+	0	NA	Intergenic	(GGCAGG)n|Simple_repeat|Simple_repeat	-1050	NR_049835	100847006	NA	NR_049835	ENSG00000264824	MIR5571	-	microRNA 5571	ncRNA
consensusPeak_31895	7.254	5.025	1.114	0.56	1.501	0.586	0.00257333	0.359923	347	low	consensusPeak_31895	chr4	108045442	108045984	+	0	NA	Intergenic	Intergenic	41049	NM_001331027	3033	Hs.438289	NM_005327	ENSG00000138796	HADH	HAD|HADH1|HADHSC|HCDH|HHF4|MSCHAD|SCHAD	hydroxyacyl-CoA dehydrogenase	protein-coding
consensusPeak_36860	8.085	5.207	0.166	1.247	1.502	0.587	0.004113	0.406166	410	low	consensusPeak_36860	chr6	107917262	107917945	+	0	NA	intron (NM_007214, intron 4 of 20)	Tigger1|DNA|TcMar-Tigger	40605	NM_007214	11231	Hs.26904	NM_007214	ENSG00000025796	SEC63	DNAJC23|ERdj2|PCLD2|PRO2507|SEC63L	SEC63 homolog, protein translocation regulator	protein-coding
consensusPeak_30839	5.087	3.348	1.365	0.165	1.502	0.587	0.00641703	0.441924	503	low	consensusPeak_30839	chr4	4639404	4639687	+	0	NA	intron (NR_037888, intron 2 of 5)	THE1B|LTR|ERVL-MaLR	-24781	NR_145783	109623454	NA	NR_145783	NA	SNORD162	-	small nucleolar RNA, C/D box 162	snoRNA
consensusPeak_42844	7.649	5.261	2.233	0.898	1.503	0.588	0.00603257	0.433969	492	low	consensusPeak_42844	chr9	89154375	89155033	+	0	NA	intron (NM_016848, intron 1 of 11)	intron (NM_016848, intron 1 of 11)	24114	NM_016848	53358	Hs.292737	NM_016848	ENSG00000148082	SHC3	N-Shc|NSHC|RAI|SHCC	SHC adaptor protein 3	protein-coding
consensusPeak_36120	11.2	7.371	2.013	0.444	1.504	0.588	0.00163222	0.325144	312		consensusPeak_36120	chr6	37189739	37190470	+	0	NA	Intergenic	AluJo|SINE|Alu	19952	NM_001243186	5292	Hs.81170	NM_002648	ENSG00000137193	PIM1	PIM	Pim-1 proto-oncogene, serine/threonine kinase	protein-coding
consensusPeak_10223	8.479	5.838	1.99	0.457	1.509	0.594	0.00974185	0.490974	569	low	consensusPeak_10223	chr12	76919819	76920898	+	0	NA	Intergenic	MSTB|LTR|ERVL-MaLR	-41339	NM_001300965	1466	Hs.530904	NM_001321	ENSG00000175183	CSRP2	CRP2|LMO5|SmLIM	cysteine and glycine rich protein 2	protein-coding
consensusPeak_24830	8.962	5.774	2.359	0.604	1.511	0.595	0.00793925	0.46824	527	low	consensusPeak_24830	chr2	224969703	224970384	+	0	NA	intron (NM_014689, intron 1 of 55)	intron (NM_014689, intron 1 of 55)	12384	NM_001363762	55619	Hs.46578	NM_014689	ENSG00000135905	DOCK10	DRIP2|Nbla10300|ZIZ3	dedicator of cytokinesis 10	protein-coding
consensusPeak_13289	11.7	7.901	0.409	1.106	1.513	0.598	0.000774591	0.3025	257		consensusPeak_13289	chr14	89422218	89422674	+	0	NA	intron (NM_001085471, intron 1 of 6)	L2b|LINE|L2	5092	NR_036500	400236	Hs.585207	NR_036500	ENSG00000258920	FOXN3-AS1	-	FOXN3 antisense RNA 1	ncRNA
consensusPeak_30689	7.786	5.083	0.974	1.046	1.513	0.597	0.00720818	0.456084	507	low	consensusPeak_30689	chr3	197613105	197613721	+	0	NA	TTS (NR_003266)	TTS (NR_003266)	14468	NR_003266	220729	Hs.478854	NR_003266	ENSG00000214135	LOC220729	-	succinate dehydrogenase complex flavoprotein subunit A pseudogene	pseudo
consensusPeak_9428	17.329	11.185	4.645	1.538	1.517	0.601	0.00106586	0.324766	263		consensusPeak_9428	chr12	31810987	31811737	+	0	NA	Intergenic	L2a|LINE|L2	-19064	NM_001013699	440093	Hs.448697	NM_001013699	ENSG00000188375	H3F3C	H3.5	H3 histone family member 3C	protein-coding
consensusPeak_1550	9.162	6.155	2.937	0.431	1.517	0.601	0.00485873	0.416504	414	low	consensusPeak_1550	chr1	66214842	66215519	+	0	NA	intron (NM_001037340, intron 1 of 14)	intron (NM_001037340, intron 1 of 14)	-116928	NM_001037339	5142	Hs.198072	NM_002600	ENSG00000184588	PDE4B	DPDE4|PDEIVB	phosphodiesterase 4B	protein-coding
consensusPeak_5008	28.282	19.433	6.874	3.012	1.519	0.603	0.00149337	0.325144	279		consensusPeak_5008	chr10	26780905	26782293	+	0	NA	intron (NM_001012752, intron 2 of 9)	HERVL40-int|LTR|ERVL	79488	NM_001012750	10006	Hs.508148	NM_005470	ENSG00000136754	ABI1	ABI-1|ABLBP4|E3B1|NAP1BP|SSH3BP|SSH3BP1	abl interactor 1	protein-coding
consensusPeak_14014	7.435	4.872	1.138	1.021	1.523	0.607	0.0041477	0.406166	373	low	consensusPeak_14014	chr15	41690609	41690959	+	0	NA	promoter-TSS (NR_030356)	promoter-TSS (NR_030356)	-801	NR_030356	693211	NA	NR_030356	ENSG00000207766	MIR626	MIRN626|hsa-mir-626	microRNA 626	ncRNA
consensusPeak_42741	6.37	4.299	0.989	0.309	1.524	0.608	0.00404684	0.402773	367	low	consensusPeak_42741	chr9	77744652	77745382	+	0	NA	intron (NM_002072, intron 5 of 6)	intron (NM_002072, intron 5 of 6)	-96695	NM_004297	9630	Hs.657795	NM_004297	ENSG00000156049	GNA14	-	G protein subunit alpha 14	protein-coding
consensusPeak_40028	8.907	5.749	2.621	0.408	1.524	0.608	0.0056002	0.429542	434	low	consensusPeak_40028	chr7	151767582	151767909	+	0	NA	intron (NM_016203, intron 3 of 15)	intron (NM_016203, intron 3 of 15)	-31431	NM_001304527	51422	Hs.647072	NM_016203	ENSG00000106617	PRKAG2	AAKG|AAKG2|CMH6|H91620p|WPWS	protein kinase AMP-activated non-catalytic subunit gamma 2	protein-coding
consensusPeak_14555	7.821	5.287	2.234	0.709	1.525	0.608	0.00661211	0.444558	476	low	consensusPeak_14555	chr15	69400759	69401289	+	0	NA	non-coding (NR_132970, exon 2 of 3)	non-coding (NR_132970, exon 2 of 3)	-13325	NM_004856	9493	Hs.270845	NM_004856	ENSG00000137807	KIF23	CHO1|KNSL5|MKLP-1|MKLP1	kinesin family member 23	protein-coding
consensusPeak_27863	10.552	7.067	1.206	1.289	1.525	0.609	0.00227371	0.352859	304		consensusPeak_27863	chr3	12606843	12607614	+	0	NA	intron (NR_148942, intron 5 of 16)	MIRb|SINE|MIR	50141	NM_014160	23609	Hs.591666	NM_014160	ENSG00000075975	MKRN2	HSPC070|RNF62	makorin ring finger protein 2	protein-coding
consensusPeak_4718	8.553	5.521	2.794	0.502	1.526	0.609	0.0072577	0.456659	495	low	consensusPeak_4718	chr10	8315572	8316173	+	0	NA	Intergenic	Intergenic	-47567	NR_108058	100507143	Hs.258979	NR_108058	ENSG00000232170	LINC00708	GS1-756B1.2	long intergenic non-protein coding RNA 708	ncRNA
consensusPeak_30740	32.434	21.841	9.411	1.353	1.526	0.61	0.000555388	0.3025	227		consensusPeak_30740	chr4	1337166	1338012	+	0	NA	intron (NM_001297431, intron 5 of 6)	intron (NM_001297431, intron 5 of 6)	-9619	NM_001317934	57654	Hs.380475	NM_020894	ENSG00000163945	UVSSA	KIAA1530|UVSS3	UV stimulated scaffold protein A	protein-coding
consensusPeak_485	14.389	9.681	4	1.391	1.528	0.612	0.00126537	0.324766	258		consensusPeak_485	chr1	20496033	20496828	+	0	NA	Intergenic	Intergenic	-10220	NM_018584	55450	Hs.731383	NM_018584	ENSG00000162545	CAMK2N1	PRO1489	calcium/calmodulin dependent protein kinase II inhibitor 1	protein-coding
consensusPeak_11912	9.676	6.591	2.353	1.093	1.528	0.612	0.00206608	0.341902	291	low	consensusPeak_11912	chr13	77184522	77184925	+	0	NA	intron (NM_015057, intron 32 of 82)	intron (NM_015057, intron 32 of 82)	109209	NR_046716	100874212	Hs.569288	NR_046716	ENSG00000236051	MYCBP2-AS1	-	MYCBP2 antisense RNA 1	ncRNA
consensusPeak_34550	6.403	4.258	0.365	0.677	1.53	0.614	0.00213462	0.344363	290	low	consensusPeak_34550	chr5	153358173	153358808	+	0	NA	Intergenic	Intergenic	-132034	NM_001258020	2890	Hs.519693	NM_000827	ENSG00000155511	GRIA1	GLUH1|GLUR1|GLURA|GluA1|HBGR1	glutamate ionotropic receptor AMPA type subunit 1	protein-coding
consensusPeak_5947	3.998	2.714	0.364	0.597	1.53	0.613	0.00676624	0.446325	471	low	consensusPeak_5947	chr10	95266614	95267016	+	0	NA	intron (NM_020992, intron 3 of 6)	intron (NM_020992, intron 3 of 6)	24188	NM_020992	9124	Hs.368525	NM_020992	ENSG00000107438	PDLIM1	CLIM1|CLP-36|CLP36|HEL-S-112|hCLIM1	PDZ and LIM domain 1	protein-coding
consensusPeak_6061	25.405	17.298	5.464	1.987	1.531	0.615	0.000739766	0.3025	224		consensusPeak_6061	chr10	100148498	100149312	+	0	NA	Intergenic	Intergenic	37124	NM_001347857	10613	Hs.150087	NM_006459	ENSG00000107566	ERLIN1	C10orf69|Erlin-1|KE04|KEO4|SPFH1|SPG62	ER lipid raft associated 1	protein-coding
consensusPeak_14261	7.714	5.091	2.868	0.721	1.531	0.614	0.00883259	0.475161	523	low	consensusPeak_14261	chr15	57587096	57587604	+	0	NA	Intergenic	Intergenic	-4554	NR_104368	145781	Hs.437256	NM_001018090	ENSG00000137878	GCOM1	GRINL1A|Gcom2|MYZAP|MYZAP-POLR2M|gcom	GRINL1A complex locus 1	protein-coding
consensusPeak_7353	9.061	5.973	2.128	0.483	1.531	0.614	0.00475313	0.416504	385	low	consensusPeak_7353	chr11	58592561	58593274	+	0	NA	intron (NM_001197051, intron 2 of 10)	MSTB|LTR|ERVL-MaLR	13803	NR_024091	386607	Hs.524920	NM_170768	NA	ZFP91-CNTF	ZFP91|ZNF757|Zfp-91	ZFP91-CNTF readthrough (NMD candidate)	ncRNA
consensusPeak_2621	17.124	11.121	4.564	1.089	1.532	0.615	0.00260126	0.361231	303		consensusPeak_2621	chr1	154304819	154305487	+	0	NA	Intergenic	MLT2B3|LTR|ERVL	-15940	NM_080429	89872	Hs.259048	NM_080429	ENSG00000143595	AQP10	AQPA_HUMAN	aquaporin 10	protein-coding
consensusPeak_35371	11.343	7.556	3.707	0.377	1.532	0.616	0.00396748	0.400178	346		consensusPeak_35371	chr6	14674679	14675507	+	0	NA	Intergenic	Intergenic	-389639	NR_108096	102216342	Hs.563409	NR_108096	ENSG00000226673	LINC01108	LncRNA-ES1	long intergenic non-protein coding RNA 1108	ncRNA
consensusPeak_36862	19.339	12.875	6.558	1.581	1.533	0.616	0.00330617	0.3866	328		consensusPeak_36862	chr6	107964402	107965293	+	0	NA	Intergenic	Arthur1B|DNA|hAT-Tip100	-6639	NM_007214	11231	Hs.26904	NM_007214	ENSG00000025796	SEC63	DNAJC23|ERdj2|PCLD2|PRO2507|SEC63L	SEC63 homolog, protein translocation regulator	protein-coding
consensusPeak_42296	4.79	3.319	0.282	0.982	1.533	0.616	0.00664037	0.444558	457	low	consensusPeak_42296	chr9	15222291	15222720	+	0	NA	intron (NM_001168342, intron 1 of 17)	intron (NM_001168342, intron 1 of 17)	27713	NM_001168342	158219	Hs.563630	NM_152574	ENSG00000155158	TTC39B	C9orf52	tetratricopeptide repeat domain 39B	protein-coding
consensusPeak_30165	5.23	3.616	1.173	0.701	1.534	0.617	0.00963391	0.488475	539	low	consensusPeak_30165	chr3	172635631	172635984	+	0	NA	intron (NM_001146276, intron 4 of 4)	intron (NM_001146276, intron 4 of 4)	-40200	NR_146714	105374219	Hs.186269	NR_146714	ENSG00000223387	LINC02068	-	long intergenic non-protein coding RNA 2068	ncRNA
consensusPeak_5530	10.343	6.884	2.446	0.571	1.534	0.617	0.00159142	0.325144	264		consensusPeak_5530	chr10	70820958	70821756	+	0	NA	intron (NM_003901, intron 2 of 14)	intron (NM_003901, intron 2 of 14)	5409	NM_003901	8879	Hs.499984	NM_003901	ENSG00000166224	SGPL1	NPHS14|S1PL|SPL	sphingosine-1-phosphate lyase 1	protein-coding
consensusPeak_5711	11.723	7.91	3.21	1.03	1.535	0.618	0.00133711	0.324766	250		consensusPeak_5711	chr10	79321093	79321473	+	0	NA	Intergenic	ERV3-16A3_I-int|LTR|ERVL	-26186	NM_005729	10105	Hs.381072	NM_005729	ENSG00000108179	PPIF	CYP3|CyP-M|Cyp-D|CypD	peptidylprolyl isomerase F	protein-coding
consensusPeak_32495	8.247	5.614	2.138	0.456	1.539	0.622	0.00277108	0.370382	300	low	consensusPeak_32495	chr4	168437537	168437946	+	0	NA	intron (NM_001345927, intron 10 of 37)	intron (NM_001345927, intron 10 of 37)	42751	NM_001345927	91351	Hs.535011	NM_001012967	ENSG00000181381	DDX60L	-	DExD/H-box 60 like	protein-coding
consensusPeak_22633	15.529	10.319	4.119	2.121	1.54	0.623	0.00204258	0.341745	276		consensusPeak_22633	chr2	70524012	70524949	+	0	NA	intron (NM_003236, intron 1 of 5)	intron (NM_003236, intron 1 of 5)	28966	NM_001308158	7039	Hs.170009	NM_003236	ENSG00000163235	TGFA	TFGA	transforming growth factor alpha	protein-coding
consensusPeak_23280	10.538	6.929	4.048	0.55	1.541	0.624	0.00623328	0.439315	426		consensusPeak_23280	chr2	113358611	113359249	+	0	NA	Intergenic	Intergenic	-78761	NR_138474	150472	Hs.531330	NM_172003	ENSG00000136682	CBWD2	-	COBW domain containing 2	protein-coding
consensusPeak_41915	10.547	7.001	4.199	1.239	1.542	0.624	0.00515057	0.423068	380		consensusPeak_41915	chr8	133752873	133753571	+	0	NA	Intergenic	THE1D|LTR|ERVL-MaLR	24130	NR_125422	101927798	Hs.615036	NR_125422	ENSG00000253165	LOC101927798	-	uncharacterized LOC101927798	ncRNA
consensusPeak_41672	16.09	10.562	5.283	1.398	1.542	0.624	0.0046536	0.41607	357		consensusPeak_41672	chr8	125335050	125335971	+	0	NA	intron (NM_001349486, intron 5 of 7)	intron (NM_001349486, intron 5 of 7)	-94848	NM_025195	10221	Hs.444947	NM_025195	ENSG00000173334	TRIB1	C8FW|GIG-2|GIG2|SKIP1|TRB-1|TRB1	tribbles pseudokinase 1	protein-coding
consensusPeak_14200	12.088	8.037	3.34	0.381	1.545	0.627	0.00241313	0.356355	284		consensusPeak_14200	chr15	52496662	52497256	+	0	NA	intron (NM_001142495, intron 1 of 39)	LTR16A|LTR|ERVL	31921	NM_001142495	4644	Hs.21213	NM_000259	ENSG00000197535	MYO5A	GS1|MYH12|MYO5|MYR12	myosin VA	protein-coding
consensusPeak_11534	14.702	9.463	2.856	1.304	1.545	0.628	0.000412848	0.286942	188		consensusPeak_11534	chr13	41470218	41470620	+	0	NA	intron (NM_014059, intron 4 of 4)	intron (NM_014059, intron 4 of 4)	12869	NM_014059	28984	Hs.507866	NM_014059	ENSG00000102760	RGCC	C13orf15|RGC-32|RGC32|bA157L14.2	regulator of cell cycle	protein-coding
consensusPeak_10624	4.877	3.266	0.702	0.402	1.546	0.628	0.00558017	0.429542	391	low	consensusPeak_10624	chr12	107337378	107337700	+	0	NA	intron (NM_001347944, intron 1 of 14)	MIRb|SINE|MIR	16951	NM_001347944	121551	Hs.271272	NM_152322	ENSG00000151136	BTBD11	ABTB2B	BTB domain containing 11	protein-coding
consensusPeak_27778	10.691	7.059	1.832	0.435	1.547	0.629	0.00125581	0.324766	234		consensusPeak_27778	chr3	9787550	9788078	+	0	NA	intron (NR_103488, intron 2 of 6)	L2c|LINE|L2	-4681	NM_001024960	10093	Hs.323342	NM_005718	ENSG00000241553	ARPC4	ARC20|P20-ARC	actin related protein 2/3 complex subunit 4	protein-coding
consensusPeak_9136	14.553	9.365	2.618	1.522	1.548	0.631	0.00168592	0.325972	252		consensusPeak_9136	chr12	12439543	12440094	+	0	NA	intron (NM_001300742, intron 3 of 3).2	intron (NM_001300742, intron 3 of 3).2	82740	NM_058169	118426	Hs.504805	NM_058169	ENSG00000165714	BORCS5	LOH12CR1|LOH1CR12	BLOC-1 related complex subunit 5	protein-coding
consensusPeak_42797	6.452	4.452	0.959	0.788	1.548	0.63	0.00216146	0.344363	271	low	consensusPeak_42797	chr9	86303372	86303898	+	0	NA	intron (NM_001185059, intron 24 of 26)	intron (NM_001185059, intron 24 of 26)	-21097	NM_030940	81689	Hs.449291	NM_030940	ENSG00000135070	ISCA1	HBLD2|ISA1|MMDS5|hIscA	iron-sulfur cluster assembly 1	protein-coding
consensusPeak_25291	8.019	5.361	1.417	0.434	1.549	0.631	0.000794692	0.3025	204	low	consensusPeak_25291	chr20	3014685	3015026	+	0	NA	intron (NM_080841, intron 10 of 22)	intron (NM_080841, intron 10 of 22)	-28767	NM_001310220	2797	Hs.129715	NM_001501	ENSG00000125787	GNRH2	GnRH-II|LH-RHII	gonadotropin releasing hormone 2	protein-coding
consensusPeak_9162	14.367	9.461	1.843	0.911	1.553	0.635	0.000132696	0.2141	170		consensusPeak_9162	chr12	12901194	12901746	+	0	NA	intron (NM_003979, intron 1 of 3)	intron (NM_003979, intron 1 of 3)	10448	NM_003979	9052	Hs.631733	NM_003979	ENSG00000013588	GPRC5A	GPCR5A|PEIG-1|RAI3|RAIG1|TIG1	G protein-coupled receptor class C group 5 member A	protein-coding
consensusPeak_7035	8.555	5.854	1.582	0.742	1.554	0.636	0.00378315	0.399113	320	low	consensusPeak_7035	chr11	20421906	20422586	+	0	NA	intron (NM_005788, intron 9 of 15)	intron (NM_005788, intron 9 of 15)	34530	NM_005788	10196	Hs.152337	NM_005788	ENSG00000185238	PRMT3	HRMT1L3	protein arginine methyltransferase 3	protein-coding
consensusPeak_43019	6.156	4.07	0.988	0.266	1.556	0.638	0.00326463	0.386019	296	low	consensusPeak_43019	chr9	96484492	96484943	+	0	NA	intron (NM_014282, intron 6 of 7)	intron (NM_014282, intron 6 of 7)	34548	NM_014282	22927	Hs.494567	NM_014282	ENSG00000130956	HABP4	IHABP-4|IHABP4|Ki-1/57|SERBP1L	hyaluronan binding protein 4	protein-coding
consensusPeak_45124	6.274	3.971	2.023	0.486	1.557	0.639	0.00843362	0.474249	482	low	consensusPeak_45124	chrX	154040287	154041019	+	0	NA	intron (NM_001369393, intron 1 of 3)	intron (NM_001369393, intron 1 of 3)	-20664	NR_031757	100313781	NA	NR_031757	ENSG00000284286	MIR718	hsa-mir-718	microRNA 718	ncRNA
consensusPeak_7407	8.87	5.677	0.878	0.216	1.558	0.639	0.00320096	0.386019	292	low	consensusPeak_7407	chr11	60994587	60995049	+	0	NA	intron (NM_001254751, intron 1 of 10)	intron (NM_001254751, intron 1 of 10)	23138	NM_001254750	923	Hs.744366	NM_006725	ENSG00000013725	CD6	TP120	CD6 molecule	protein-coding
consensusPeak_33404	11.746	7.518	3.707	2.071	1.558	0.64	0.00843827	0.474249	480		consensusPeak_33404	chr5	74974373	74975150	+	0	NA	Intergenic	Intergenic	77797	NM_001366737	51301	Hs.272404	NM_016591	ENSG00000176928	GCNT4	C2GNT3|LINC01336	glucosaminyl (N-acetyl) transferase 4	protein-coding
consensusPeak_4569	4.666	3	0.186	0.165	1.56	0.641	0.00510092	0.422059	352	low	consensusPeak_4569	chr10	4154329	4154617	+	0	NA	Intergenic	Intergenic	89439	NR_108040	100652988	Hs.433011	NR_108040	NA	LINC00702	-	long intergenic non-protein coding RNA 702	ncRNA
consensusPeak_21532	5.191	3.412	0.759	0.028	1.561	0.642	0.00681564	0.447544	421	low	consensusPeak_21532	chr2	6835430	6835877	+	0	NA	intron (NR_126359, intron 1 of 3)	intron (NR_126359, intron 1 of 3)	4811	NR_126359	104326052	Hs.7155	NR_126359	NA	NRIR	lncRNA-CMPK2	negative regulator of interferon response	ncRNA
consensusPeak_25296	8.321	5.405	1.094	1.368	1.561	0.642	0.00143612	0.325144	218	low	consensusPeak_25296	chr20	3122816	3123284	+	0	NA	intron (NM_199415, intron 2 of 3)	intron (NM_199415, intron 2 of 3)	16139	NR_038395	100134015	Hs.129448	NR_038395	ENSG00000235958	UBOX5-AS1	-	UBOX5 antisense RNA 1	ncRNA
consensusPeak_26011	10.277	6.999	2.551	1.171	1.562	0.644	0.000728772	0.3025	184		consensusPeak_26011	chr20	50492892	50493865	+	0	NA	Intergenic	Intergenic	-16943	NM_001278618	5770	Hs.417549	NM_002827	ENSG00000196396	PTPN1	PTP1B	protein tyrosine phosphatase non-receptor type 1	protein-coding
consensusPeak_40807	5.452	3.668	1.307	0.722	1.563	0.645	0.00565334	0.43257	366	low	consensusPeak_40807	chr8	43211018	43211446	+	0	NA	Intergenic	Intergenic	70768	NM_001363229	138050	Hs.600384	NM_152419	ENSG00000165102	HGSNAT	HGNAT|MPS3C|RP73|TMEM76	heparan-alpha-glucosaminide N-acetyltransferase	protein-coding
consensusPeak_37348	7.473	4.872	1.016	1.035	1.563	0.644	0.0015257	0.325144	223	low	consensusPeak_37348	chr6	138546778	138547307	+	0	NA	intron (NM_020464, intron 1 of 6)	MamRTE1|LINE|RTE-BovB	25527	NM_020464	57224	Hs.652741	NM_020464	ENSG00000135540	NHSL1	C6orf63	NHS like 1	protein-coding
consensusPeak_7986	8.946	5.869	3.883	0.486	1.564	0.645	0.00799478	0.469065	454	low	consensusPeak_7986	chr11	78226888	78227598	+	0	NA	intron (NM_012296, intron 3 of 9)	intron (NM_012296, intron 3 of 9)	38324	NM_020798	57558	Hs.531249	NM_020798	ENSG00000118369	USP35	-	ubiquitin specific peptidase 35	protein-coding
consensusPeak_8780	6.698	4.442	0.552	1.568	1.565	0.646	0.00289679	0.376058	277	low	consensusPeak_8780	chr11	133934639	133935187	+	0	NA	intron (NM_001277285, intron 7 of 19)	intron (NM_001277285, intron 7 of 19)	21883	NM_001277285	22997	Hs.204121	NM_014987	ENSG00000080854	IGSF9B	-	immunoglobulin superfamily member 9B	protein-coding
consensusPeak_6488	27.553	18.36	12.091	4.353	1.567	0.648	0.00538103	0.428242	349		consensusPeak_6488	chr10	124340842	124342283	+	0	NA	Intergenic	Intergenic	77361	NM_001322968	4942	Hs.523332	NM_000274	ENSG00000065154	OAT	GACR|HOGA|OATASE|OKT	ornithine aminotransferase	protein-coding
consensusPeak_29776	6.146	3.752	1.915	0.482	1.567	0.648	0.00602102	0.433969	379	low	consensusPeak_29776	chr3	141493227	141493572	+	0	NA	intron (NM_006506, intron 1 of 23)	MER5B|DNA|hAT-Charlie	6372	NM_001303245	5922	Hs.98445	NM_006506	ENSG00000155903	RASA2	GAP1M	RAS p21 protein activator 2	protein-coding
consensusPeak_39096	6.444	3.917	2.098	0.904	1.568	0.649	0.00829966	0.474249	458	low	consensusPeak_39096	chr7	92729178	92729460	+	0	NA	intron (NM_001259, intron 3 of 7)	intron (NM_001259, intron 3 of 7)	104640	NM_001259	1021	Hs.119882	NM_001259	ENSG00000105810	CDK6	MCPH12|PLSTIRE	cyclin dependent kinase 6	protein-coding
consensusPeak_27862	24.835	15.951	3.581	0.863	1.568	0.649	1.89648e-05	0.151764	148		consensusPeak_27862	chr3	12560634	12561178	+	0	NA	intron (NM_001271707, intron 1 of 6)	intron (NM_001271707, intron 1 of 6)	3819	NM_014160	23609	Hs.591666	NM_014160	ENSG00000075975	MKRN2	HSPC070|RNF62	makorin ring finger protein 2	protein-coding
consensusPeak_30381	7.151	4.903	2.773	0.66	1.569	0.65	0.00673501	0.446325	404	low	consensusPeak_30381	chr3	186506820	186507226	+	0	NA	Intergenic	Intergenic	-13362	NR_033844	253573	Hs.97386	NR_033844	ENSG00000224406	LINC02052	-	long intergenic non-protein coding RNA 2052	ncRNA
consensusPeak_36399	7.769	4.938	0.809	0.629	1.572	0.653	0.00113592	0.324766	192	low	consensusPeak_36399	chr6	47728879	47729614	+	0	NA	Intergenic	Intergenic	30666	NM_001347855	221393	Hs.150131	NM_153838	ENSG00000153294	ADGRF4	GPR115|PGR18	adhesion G protein-coupled receptor F4	protein-coding
consensusPeak_28195	5.307	3.396	1.498	0.501	1.572	0.652	0.00584051	0.433011	364	low	consensusPeak_28195	chr3	32875699	32876301	+	0	NA	intron (NM_001039111, intron 2 of 3)	intron (NM_001039111, intron 2 of 3)	58003	NM_001039111	131405	Hs.113170	NM_001039111	ENSG00000206557	TRIM71	LIN-41|LIN41	tripartite motif containing 71	protein-coding
consensusPeak_28432	9.607	6.037	1.803	0.782	1.573	0.653	0.00132729	0.324766	206	low	consensusPeak_28432	chr3	45527710	45528921	+	0	NA	intron (NM_001368263, intron 19 of 20)	AluJr|SINE|Alu	-18770	NR_048543	100885795	Hs.641094	NR_048543	NA	LARS2-AS1	-	LARS2 antisense RNA 1	ncRNA
consensusPeak_13409	10.263	6.57	4.092	1.17	1.573	0.654	0.00791138	0.46824	442		consensusPeak_13409	chr14	92728748	92729257	+	0	NA	intron (NM_001363699, intron 3 of 12)	intron (NM_001363699, intron 3 of 12)	19625	NM_001363696	5641	Hs.18069	NM_005606	ENSG00000100600	LGMN	AEP|LGMN1|PRSC1	legumain	protein-coding
consensusPeak_43460	5.812	3.571	1.717	0.529	1.574	0.655	0.00907998	0.479774	486	low	consensusPeak_43460	chr9	124965747	124966495	+	0	NA	intron (NM_173690, intron 18 of 18)	L1PA5|LINE|L1	-25038	NM_002077	2800	Hs.59504	NM_002077	ENSG00000136935	GOLGA1	golgin-97	golgin A1	protein-coding
consensusPeak_22176	16.805	10.761	5.294	3.822	1.574	0.654	0.00679347	0.446737	403		consensusPeak_22176	chr2	41853928	41854790	+	0	NA	Intergenic	MIR|SINE|MIR	-23196	NR_033996	388942	Hs.631883	NR_033996	ENSG00000214691	LINC01913	-	long intergenic non-protein coding RNA 1913	ncRNA
consensusPeak_16126	8.231	5.094	1.807	0.492	1.574	0.655	0.00193688	0.337652	236	low	consensusPeak_16126	chr16	57277438	57278062	+	0	NA	intron (NM_015993, intron 1 of 3)	intron (NM_015993, intron 1 of 3)	6922	NM_015993	51090	Hs.632215	NM_015993	ENSG00000102934	PLLP	PMLP|TM4SF11	plasmolipin	protein-coding
consensusPeak_24405	9.461	6.012	2.975	0.175	1.574	0.654	0.00233861	0.355729	248	low	consensusPeak_24405	chr2	202276011	202276716	+	0	NA	promoter-TSS (NR_003058)	promoter-TSS (NR_003058)	-68	NR_003058	692110	NA	NR_003058	ENSG00000212534	SNORD70	HBII-234|SNORD70A	small nucleolar RNA, C/D box 70	snoRNA
consensusPeak_32426	5.034	3.131	1.011	0.661	1.575	0.655	0.00603409	0.433969	369	low	consensusPeak_32426	chr4	158535140	158535628	+	0	NA	intron (NR_045583, intron 1 of 16)	intron (NR_045583, intron 1 of 16)	13502	NR_045583	59350	Hs.591686	NM_021634	ENSG00000171509	RXFP1	LGR7|RXFPR1	relaxin family peptide receptor 1	protein-coding
consensusPeak_12633	6.35	4.015	1.111	1.04	1.578	0.658	0.00895349	0.475872	477	low	consensusPeak_12633	chr14	51657734	51658311	+	0	NA	intron (NM_001267046, intron 1 of 13)	intron (NM_001267046, intron 1 of 13)	6112	NM_152330	122786	Hs.434914	NM_152330	ENSG00000139926	FRMD6	C14orf31|EX1|Willin|c14_5320	FERM domain containing 6	protein-coding
consensusPeak_24152	7.638	4.906	2.216	0.468	1.58	0.66	0.00187763	0.335409	220	low	consensusPeak_24152	chr2	189506493	189506885	+	0	NA	Intergenic	Intergenic	65215	NM_032168	84128	Hs.399984	NM_032168	ENSG00000115368	WDR75	NET16|UTP17	WD repeat domain 75	protein-coding
consensusPeak_26048	13.532	8.89	5.05	2.647	1.582	0.662	0.00891958	0.475161	472		consensusPeak_26048	chr20	51493382	51493773	+	0	NA	intron (NM_012340, intron 3 of 10)	intron (NM_012340, intron 3 of 10)	-40600	NR_036162	100422889	NA	NR_036162	ENSG00000266761	MIR3194	mir-3194	microRNA 3194	ncRNA
consensusPeak_26903	7.421	4.837	2.529	0.229	1.582	0.662	0.00441663	0.411681	307	low	consensusPeak_26903	chr22	20781596	20781956	+	0	NA	intron (NM_000185, intron 2 of 4)	MIRb|SINE|MIR	7663	NM_000185	3053	Hs.474270	NM_000185	ENSG00000099937	SERPIND1	D22S673|HC2|HCF2|HCII|HLS2|LS2|THPH10	serpin family D member 1	protein-coding
consensusPeak_35187	6.79	4.48	2.368	0.659	1.583	0.663	0.00772395	0.465297	419	low	consensusPeak_35187	chr6	6643382	6643729	+	0	NA	intron (NM_004271, intron 3 of 4)	L1MA9|LINE|L1	-20729	NR_026970	285780	Hs.655737	NM_173675	ENSG00000216863	LY86-AS1	LY86-AS|LY86AS	LY86 antisense RNA 1	ncRNA
consensusPeak_24814	8.372	5.375	2.125	0.64	1.585	0.664	0.00237638	0.356355	239	low	consensusPeak_24814	chr2	224603997	224604525	+	0	NA	Intergenic	LTR12C|LTR|ERV1	-18864	NM_001257197	8452	Hs.372286	NM_003590	ENSG00000036257	CUL3	CUL-3|PHA2E	cullin 3	protein-coding
consensusPeak_32923	7.003	4.453	1.612	0.435	1.586	0.666	0.00197931	0.337652	215	low	consensusPeak_32923	chr5	35773845	35774292	+	0	NA	intron (NM_024867, intron 28 of 36)	intron (NM_024867, intron 28 of 36)	-82823	NM_002185	3575	Hs.591742	NM_002185	ENSG00000168685	IL7R	CD127|CDW127|IL-7R-alpha|IL7RA|ILRA	interleukin 7 receptor	protein-coding
consensusPeak_30012	5.042	3.291	1.484	0.603	1.587	0.667	0.00873113	0.475161	452	low	consensusPeak_30012	chr3	157122135	157122428	+	0	NA	intron (NR_034007, intron 1 of 3)	Chap1_Mam|DNA|hAT-Charlie	721	NR_034007	339894	Hs.478050	NR_034007	ENSG00000243629	LINC00880	-	long intergenic non-protein coding RNA 880	ncRNA
consensusPeak_42738	10.081	6.406	1.275	0.391	1.588	0.667	0.000452088	0.287662	152		consensusPeak_42738	chr9	77712632	77713155	+	0	NA	Intergenic	Intergenic	-64571	NM_004297	9630	Hs.657795	NM_004297	ENSG00000156049	GNA14	-	G protein subunit alpha 14	protein-coding
consensusPeak_3088	7.977	5.013	2.259	1.236	1.589	0.668	0.00592628	0.433222	348	low	consensusPeak_3088	chr1	171883730	171884390	+	0	NA	intron (NM_001278252, intron 1 of 14)	intron (NM_001278252, intron 1 of 14)	19868	NR_046845	100874284	NA	NR_046845	ENSG00000233540	DNM3-IT1	-	DNM3 intronic transcript 1	ncRNA
consensusPeak_19506	7.175	4.58	1.805	0.759	1.59	0.669	0.00843081	0.474249	430	low	consensusPeak_19506	chr18	70044648	70045167	+	0	NA	intron (NM_001318520, intron 39 of 47)	MER44B|DNA|TcMar-Tigger	-88108	NM_006566	10666	Hs.660130	NM_006566	ENSG00000150637	CD226	DNAM-1|DNAM1|PTA1|TLiSA1	CD226 molecule	protein-coding
consensusPeak_36157	4.963	3.248	0.389	0.959	1.592	0.671	0.00434717	0.410787	293	low	consensusPeak_36157	chr6	38572242	38572636	+	0	NA	intron (NM_001172418, intron 5 of 10)	intron (NM_001172418, intron 5 of 10)	23628	NM_001172418	114781	Hs.603858	NM_052893	ENSG00000183826	BTBD9	dJ322I12.1	BTB domain containing 9	protein-coding
consensusPeak_6136	7.801	4.938	2.069	0.864	1.593	0.672	0.00236474	0.356355	226	low	consensusPeak_6136	chr10	102267781	102268604	+	0	NA	intron (NM_001199378, intron 3 of 39)	intron (NM_001199378, intron 3 of 39)	22660	NM_001199379	8729	Hs.290243	NM_004193	ENSG00000107862	GBF1	ARF1GEF	golgi brefeldin A resistant guanine nucleotide exchange factor 1	protein-coding
consensusPeak_19738	11.1	7.292	2.543	0.806	1.594	0.673	0.00063328	0.3025	149		consensusPeak_19738	chr19	2627268	2628154	+	0	NA	intron (NM_052847, intron 2 of 4)	intron (NM_052847, intron 2 of 4)	-3004	NR_107004	102465838	NA	NR_107004	ENSG00000277904	MIR7850	hsa-mir-7850	microRNA 7850	ncRNA
consensusPeak_42843	4.71	2.976	0.422	0.226	1.594	0.673	0.00107259	0.324766	164	low	consensusPeak_42843	chr9	89153647	89153905	+	0	NA	intron (NM_016848, intron 1 of 11)	intron (NM_016848, intron 1 of 11)	25042	NM_016848	53358	Hs.292737	NM_016848	ENSG00000148082	SHC3	N-Shc|NSHC|RAI|SHCC	SHC adaptor protein 3	protein-coding
consensusPeak_15713	9.609	6.042	1.965	1.78	1.595	0.674	0.00359665	0.389655	268	low	consensusPeak_15713	chr16	24662822	24663452	+	0	NA	non-coding (NR_122072, exon 3 of 3)	non-coding (NR_122072, exon 3 of 3)	7925	NR_122072	400511	Hs.592028	NR_122072	ENSG00000224310	LINC01567	LOCCS	long intergenic non-protein coding RNA 1567	ncRNA
consensusPeak_18539	6.59	4.172	1.688	0.04	1.595	0.674	0.000937094	0.313593	157	low	consensusPeak_18539	chr17	76446795	76447294	+	0	NA	intron (NM_022066, intron 1 of 17)	intron (NM_022066, intron 1 of 17)	6108	NM_022066	63893	Hs.16130	NM_022066	ENSG00000175931	UBE2O	E2-230K	ubiquitin conjugating enzyme E2 O	protein-coding
consensusPeak_11771	11.338	7.071	3.96	0.627	1.595	0.673	0.0022851	0.352859	214		consensusPeak_11771	chr13	51585758	51585990	+	0	NA	intron (NM_052950, intron 1 of 11)	intron (NM_052950, intron 1 of 11)	1412	NM_052950	115825	Hs.46506	NM_052950	ENSG00000139668	WDFY2	PROF|WDF2|ZFYVE22	WD repeat and FYVE domain containing 2	protein-coding
consensusPeak_21804	15.221	9.511	6.943	2.547	1.596	0.675	0.00734417	0.459839	383		consensusPeak_21804	chr2	24315599	24316153	+	0	NA	intron (NM_001348182, intron 2 of 38)	THE1D|LTR|ERVL-MaLR	44660	NM_001348185	50618	Hs.432562	NM_006277	ENSG00000198399	ITSN2	PRO2015|SH3D1B|SH3P18|SWA|SWAP	intersectin 2	protein-coding
consensusPeak_11580	9.964	6.19	3.743	0.241	1.599	0.677	0.00547403	0.428242	325	low	consensusPeak_11580	chr13	43596862	43597902	+	0	NA	intron (NM_001347965, intron 1 of 15)	intron (NM_001347965, intron 1 of 15)	32095	NM_001127615	55068	Hs.128258	NM_017993	ENSG00000120658	ENOX1	CNOX|PIG38|bA64J21.1|cCNOX	ecto-NOX disulfide-thiol exchanger 1	protein-coding
consensusPeak_44093	5.708	3.533	1.477	0.564	1.6	0.678	0.00748912	0.461577	386	low	consensusPeak_44093	chrX	16889223	16889858	+	0	NA	Intergenic	AluSx1|SINE|Alu	-19178	NM_002893	5931	Hs.495755	NM_002893	ENSG00000102054	RBBP7	RbAp46	RB binding protein 7, chromatin remodeling factor	protein-coding
consensusPeak_40430	4.61	2.931	0.221	0.346	1.602	0.68	0.00913068	0.480206	444	low	consensusPeak_40430	chr8	22430082	22430695	+	0	NA	intron (NM_001135154, intron 8 of 8)	L2a|LINE|L2	-10582	NM_005605	5533	Hs.731683	NM_005605	ENSG00000120910	PPP3CC	CALNA3|CNA3|PP2Bgamma	protein phosphatase 3 catalytic subunit gamma	protein-coding
consensusPeak_34752	5.997	3.616	2.431	0.246	1.603	0.681	0.00698264	0.45065	363	low	consensusPeak_34752	chr5	169671159	169671453	+	0	NA	intron (NR_156756, intron 5 of 52)	MIRb|SINE|MIR	34031	NR_156756	1794	Hs.586174	NM_004946	ENSG00000134516	DOCK2	IMD40	dedicator of cytokinesis 2	protein-coding
consensusPeak_36128	5.444	3.37	1.444	0.856	1.604	0.682	0.00424886	0.407372	281	low	consensusPeak_36128	chr6	37324184	37324514	+	0	NA	intron (NR_130108, intron 12 of 12)	intron (NR_130108, intron 12 of 12)	-29634	NR_046399	9025	Hs.485278	NM_003958	ENSG00000112130	RNF8	hRNF8	ring finger protein 8	protein-coding
consensusPeak_5159	12.345	7.658	3.088	2.482	1.605	0.683	0.00781971	0.467389	389		consensusPeak_5159	chr10	35017480	35018120	+	0	NA	intron (NM_003591, intron 17 of 20)	intron (NM_003591, intron 17 of 20)	56483	NM_001324376	8453	Hs.82919	NM_003591	ENSG00000108094	CUL2	-	cullin 2	protein-coding
consensusPeak_40041	6.003	3.676	1.426	1.112	1.605	0.683	0.00748639	0.461577	376	low	consensusPeak_40041	chr7	152419869	152420375	+	0	NA	intron (NM_170606, intron 1 of 58)	L2c|LINE|L2	15881	NM_170606	58508	Hs.647120	NM_021230	ENSG00000055609	KMT2C	HALR|KLEFS2|MLL3	lysine methyltransferase 2C	protein-coding
consensusPeak_26028	13.854	9.158	2.594	0.882	1.608	0.685	0.000480648	0.294201	130		consensusPeak_26028	chr20	50913880	50914479	+	0	NA	intron (NM_001347511, intron 1 of 4)	intron (NM_001347511, intron 1 of 4)	-4388	NM_001282532	23394	Hs.293736	NM_015339	ENSG00000101126	ADNP	ADNP1|HVDAS|MRD28	activity dependent neuroprotector homeobox	protein-coding
consensusPeak_29236	4.439	2.822	0.2	0.293	1.608	0.686	0.00335064	0.387559	244	low	consensusPeak_29236	chr3	108208818	108209146	+	0	NA	intron (NM_018010, intron 4 of 10)	ERVL-B4-int|LTR|ERVL	13442	NM_018010	55081	Hs.412196	NM_018010	ENSG00000114446	IFT57	ESRRBL1|HIPPI|MHS4R2|OFD18	intraflagellar transport 57	protein-coding
consensusPeak_1917	3.341	1.955	0.416	0.448	1.61	0.687	0.00535847	0.427703	311	low	consensusPeak_1917	chr1	93538009	93538236	+	0	NA	intron (NM_001164473, intron 10 of 16)	intron (NM_001164473, intron 10 of 16)	47040	NM_001308251	8412	Hs.36958	NM_003567	ENSG00000137936	BCAR3	AND-34|NSP2|SH2D3B	BCAR3 adaptor protein, NSP family member	protein-coding
consensusPeak_39679	5.016	3.193	0.774	0.683	1.611	0.688	0.00716401	0.455843	359	low	consensusPeak_39679	chr7	132771312	132771743	+	0	NA	Intergenic	Intergenic	12557	NR_134332	100506937	Hs.98247	NR_134332	ENSG00000225881	LOC100506937	-	uncharacterized LOC100506937	ncRNA
consensusPeak_26156	9.742	6.257	3.15	0.174	1.611	0.688	0.000719134	0.3025	138	low	consensusPeak_26156	chr20	58312902	58313283	+	0	NA	intron (NM_020673, intron 2 of 6)	intron (NM_020673, intron 2 of 6)	3377	NM_020673	57403	Hs.529044	NM_020673	ENSG00000124209	RAB22A	-	RAB22A, member RAS oncogene family	protein-coding
consensusPeak_20906	4.973	3.16	1.145	0.088	1.611	0.688	0.00506776	0.420084	298	low	consensusPeak_20906	chr19	43439230	43439660	+	0	NA	Intergenic	(CCCCCC)n|Simple_repeat|Simple_repeat	24555	NM_001130011	83639	Hs.97978	NM_031451	ENSG00000131126	TEX101	CT131|GTPR867|NYD-SP8|PRO1884|SGRG|SPATA44|TES101RP	testis expressed 101	protein-coding
consensusPeak_3855	13.097	8.236	1.83	0.534	1.616	0.692	5.28089e-05	0.175337	109		consensusPeak_3855	chr1	212032290	212032587	+	0	NA	intron (NM_015434, intron 1 of 19)	L2a|LINE|L2	-3115	NM_001286229	51514	Hs.656473	NM_016448	ENSG00000143476	DTL	CDT2|DCAF2|L2DTL|RAMP	denticleless E3 ubiquitin protein ligase homolog	protein-coding
consensusPeak_1602	15.276	9.65	2.635	0.586	1.616	0.692	0.000129499	0.2141	114		consensusPeak_1602	chr1	67270559	67271122	+	0	NA	Intergenic	L2a|LINE|L2	-36524	NR_047584	3595	Hs.479347	NM_001559	ENSG00000081985	IL12RB2	-	interleukin 12 receptor subunit beta 2	protein-coding
consensusPeak_32897	9.441	5.888	2.625	0.837	1.616	0.692	0.00171998	0.325972	183	low	consensusPeak_32897	chr5	34684377	34684943	+	0	NA	5' UTR (NM_001145521, exon 1 of 19)	5' UTR (NM_001145521, exon 1 of 19)	153	NM_001145525	26064	Hs.431400	NM_015577	ENSG00000039560	RAI14	NORPEG|RAI13	retinoic acid induced 14	protein-coding
consensusPeak_31302	7.809	4.753	2.274	1.789	1.617	0.693	0.00765656	0.465127	371	low	consensusPeak_31302	chr4	52889758	52890248	+	0	NA	intron (NM_152540, intron 7 of 8)	intron (NM_152540, intron 7 of 8)	27686	NM_023940	65997	Hs.8035	NM_023940	ENSG00000128045	RASL11B	-	RAS like family 11 member B	protein-coding
consensusPeak_34099	5.648	3.782	1.758	0.663	1.619	0.695	0.00295449	0.378117	221	low	consensusPeak_34099	chr5	133489658	133490032	+	0	NA	intron (NM_015082, intron 3 of 15)	intron (NM_015082, intron 3 of 15)	-62139	NR_031621	100302134	NA	NR_031621	ENSG00000221287	MIR1289-2	MIRN1289-2|hsa-mir-1289-2	microRNA 1289-2	ncRNA
consensusPeak_21561	13.932	8.509	4.128	0.548	1.621	0.697	0.0014756	0.325144	163		consensusPeak_21561	chr2	8090888	8091380	+	0	NA	intron (NR_034135, intron 7 of 8)	L2c|LINE|L2	-114320	NR_015405	339788	Hs.46864	NR_015405	ENSG00000235665	LINC00298	-	long intergenic non-protein coding RNA 298	ncRNA
consensusPeak_25374	9.191	5.676	4.06	0.924	1.621	0.697	0.0087523	0.475161	411	low	consensusPeak_25374	chr20	5947266	5947722	+	0	NA	intron (NM_001281467, intron 1 of 9)	LTR33|LTR|ERVL	3039	NM_015939	51605	Hs.128791	NM_015939	ENSG00000089195	TRMT6	CGI-09|GCD10|Gcd10p	tRNA methyltransferase 6	protein-coding
consensusPeak_7785	5.401	3.344	1.103	0.627	1.624	0.7	0.00322507	0.386019	230	low	consensusPeak_7785	chr11	69352724	69353096	+	0	NA	Intergenic	MIR|SINE|MIR	58755	NM_001300924	26579	Hs.523848	NM_138768	ENSG00000172927	MYEOV	OCIM	myeloma overexpressed	protein-coding
consensusPeak_22389	7.36	4.506	2.344	1.162	1.627	0.702	0.0029179	0.377626	212	low	consensusPeak_22389	chr2	58107902	58108534	+	0	NA	intron (NM_001130483, intron 7 of 13)	intron (NM_001130483, intron 7 of 13)	61506	NM_001130481	7444	Hs.715298	NM_006296	ENSG00000028116	VRK2	-	VRK serine/threonine kinase 2	protein-coding
consensusPeak_37256	5.233	3.262	0.783	0.312	1.629	0.704	0.00433778	0.410787	265	low	consensusPeak_37256	chr6	135252072	135252421	+	0	NA	Intergenic	Intergenic	13086	NR_030317	693126	NA	NR_030317	ENSG00000207689	MIR548A2	MIRN548A2	microRNA 548a-2	ncRNA
consensusPeak_4265	9.456	6.087	1.859	0.774	1.632	0.707	0.000193904	0.252901	103	low	consensusPeak_4265	chr1	234564655	234565127	+	0	NA	Intergenic	Intergenic	-33112	NR_038426	100506795	Hs.448989	NR_038426	ENSG00000231768	LINC01354	-	long intergenic non-protein coding RNA 1354	ncRNA
consensusPeak_7465	5.86	3.73	0.795	0.554	1.633	0.707	0.00132634	0.324766	153	low	consensusPeak_7465	chr11	62352394	62353147	+	0	NA	intron (NM_025080, intron 2 of 6)	L1MDa|LINE|L1	15322	NM_001083926	80150	Hs.535326	NM_025080	ENSG00000162174	ASRGL1	ALP|ALP1|CRASH	asparaginase like 1	protein-coding
consensusPeak_4062	6.75	4.28	1.871	0.228	1.636	0.71	0.00121278	0.324766	143	low	consensusPeak_4062	chr1	226010627	226011231	+	0	NA	Intergenic	Intergenic	-11586	NM_152608	163859	Hs.520192	NM_152608	ENSG00000143751	SDE2	C1orf55|dJ671D7.1	SDE2 telomere maintenance homolog	protein-coding
consensusPeak_22844	4.638	3.027	0.844	0.894	1.637	0.711	0.00350071	0.388798	231	low	consensusPeak_22844	chr2	86482009	86482372	+	0	NA	intron (NM_018433, intron 17 of 25)	intron (NM_018433, intron 17 of 25)	40729	NM_001146688	55818	Hs.557425	NM_018433	ENSG00000115548	KDM3A	JHDM2A|JHMD2A|JMJD1|JMJD1A|TSGA	lysine demethylase 3A	protein-coding
consensusPeak_23037	9.722	6.022	1.622	0.331	1.638	0.712	0.000347918	0.275752	106	low	consensusPeak_23037	chr2	100882889	100883690	+	0	NA	intron (NM_002518, intron 1 of 20)	intron (NM_002518, intron 1 of 20)	63150	NM_002518	4862	Hs.156832	NM_002518	ENSG00000170485	NPAS2	MOP4|PASD4|bHLHe9	neuronal PAS domain protein 2	protein-coding
consensusPeak_13511	10.41	6.372	3.058	1.187	1.639	0.713	0.001271	0.324766	144		consensusPeak_13511	chr14	98692703	98693163	+	0	NA	Intergenic	Intergenic	-18680	NR_161367	283598	Hs.448754	NM_182560	ENSG00000176605	C14orf177	-	chromosome 14 open reading frame 177	ncRNA
consensusPeak_10371	10.605	6.495	3.614	1.005	1.64	0.714	0.00217748	0.344363	182		consensusPeak_10371	chr12	93109620	93110228	+	0	NA	intron (NR_040096, intron 3 of 4)	intron (NR_040096, intron 3 of 4)	-64442	NR_120492	102724933	Hs.663947	NR_120492	ENSG00000258171	LINC02412	-	long intergenic non-protein coding RNA 2412	ncRNA
consensusPeak_6394	6.169	3.713	1.09	0.769	1.64	0.714	0.00293248	0.377626	203	low	consensusPeak_6394	chr10	118621208	118621823	+	0	NA	Intergenic	Intergenic	-25867	NM_004248	2834	Hs.248119	NM_004248	ENSG00000119973	PRLHR	GPR10|GR3|PrRPR	prolactin releasing hormone receptor	protein-coding
consensusPeak_26998	11.176	6.796	3.924	2.051	1.642	0.716	0.00380255	0.399113	238		consensusPeak_26998	chr22	24486423	24486922	+	0	NA	intron (NR_028483, intron 1 of 7)	intron (NR_028483, intron 1 of 7)	8402	NR_028484	646023	Hs.632761	NM_001039784	ENSG00000178803	ADORA2A-AS1	C22orf45	ADORA2A antisense RNA 1	ncRNA
consensusPeak_246	11.574	7.828	2.662	2.781	1.642	0.715	0.00739252	0.460651	341		consensusPeak_246	chr1	9858506	9859264	+	0	NA	intron (NM_020248, intron 5 of 5)	MIRb|SINE|MIR	-34359	NM_014944	22883	Hs.29665	NM_014944	ENSG00000171603	CLSTN1	ALC-ALPHA|CDHR12|CST-1|CSTN1|PIK3CD|XB31alpha|alcalpha1|alcalpha2	calsyntenin 1	protein-coding
consensusPeak_9791	13.11	8.149	3.824	0.404	1.643	0.717	0.000573599	0.3025	111		consensusPeak_9791	chr12	53427963	53428743	+	0	NA	intron (NM_020547, intron 6 of 10)	intron (NM_020547, intron 6 of 10)	4498	NM_001164691	269	Hs.659889	NM_020547	ENSG00000135409	AMHR2	AMHR|MISR2|MISRII|MRII	anti-Mullerian hormone receptor type 2	protein-coding
consensusPeak_25800	4.335	2.696	0.49	0.332	1.643	0.716	0.00185149	0.334688	161	low	consensusPeak_25800	chr20	41094451	41094990	+	0	NA	intron (NM_003286, intron 9 of 20)	intron (NM_003286, intron 9 of 20)	-42823	NM_182811	5335	Hs.268177	NM_002660	ENSG00000124181	PLCG1	NCKAP3|PLC-II|PLC1|PLC148|PLCgamma1	phospholipase C gamma 1	protein-coding
consensusPeak_8612	6.697	4.046	2.6	0.068	1.644	0.717	0.00525641	0.424374	280	low	consensusPeak_8612	chr11	123681012	123681423	+	0	NA	Intergenic	ERVL-E-int|LTR|ERVL	-26610	NM_001040151	55800	Hs.4865	NM_018400	ENSG00000166257	SCN3B	ATFB16|BRGDA7|HSA243396|SCNB3	sodium voltage-gated channel beta subunit 3	protein-coding
consensusPeak_30432	6.302	3.904	3.055	0.277	1.646	0.719	0.00801561	0.469677	355	low	consensusPeak_30432	chr3	187789029	187789663	+	0	NA	Intergenic	L2b|LINE|L2	-43878	NM_001706	604	Hs.478588	NM_001706	ENSG00000113916	BCL6	BCL5|BCL6A|LAZ3|ZBTB27|ZNF51	BCL6 transcription repressor	protein-coding
consensusPeak_34277	3.954	2.377	0.487	0.489	1.646	0.719	0.00268051	0.368077	189	low	consensusPeak_34277	chr5	140259589	140259793	+	0	NA	intron (NM_002622, intron 3 of 3)	intron (NM_002622, intron 3 of 3)	43410	NM_002622	5201	Hs.483564	NM_002622	ENSG00000113068	PFDN1	PDF|PFD1	prefoldin subunit 1	protein-coding
consensusPeak_24803	18.73	11.786	8.232	1.929	1.651	0.723	0.00368397	0.395323	216		consensusPeak_24803	chr2	223994768	223995950	+	0	NA	intron (NM_001136530, intron 3 of 8)	intron (NM_001136530, intron 3 of 8)	36119	NR_073116	5270	Hs.38449	NM_006216	ENSG00000135919	SERPINE2	GDN|GDNPF|PI-7|PI7|PN-1|PN1|PNI	serpin family E member 2	protein-coding
consensusPeak_31255	7.719	4.643	2.106	0.987	1.653	0.725	0.00164921	0.325144	151	low	consensusPeak_31255	chr4	47891892	47892448	+	0	NA	intron (NR_103795, intron 11 of 23)	L1MEc|LINE|L1	-22057	NR_125879	101927157	Hs.134190	NR_125879	NA	LOC101927157	-	uncharacterized LOC101927157	ncRNA
consensusPeak_38332	8.037	5.019	1.844	0.953	1.654	0.726	0.0021133	0.344363	162	low	consensusPeak_38332	chr7	24778739	24779484	+	0	NA	Intergenic	MLT1M|LTR|ERVL-MaLR	-21172	NM_001127454	1687	Hs.520708	NM_004403	ENSG00000105928	GSDME	DFNA5|ICERE-1	gasdermin E	protein-coding
consensusPeak_30263	4.103	2.768	1.299	0.824	1.655	0.727	0.00949125	0.484904	401	low	consensusPeak_30263	chr3	180630458	180630824	+	0	NA	intron (NM_181426, intron 14 of 19)	intron (NM_181426, intron 14 of 19)	28478	NM_001042601	151613	Hs.43213	NM_133462	ENSG00000163728	TTC14	DRDL5813|PRO19630	tetratricopeptide repeat domain 14	protein-coding
consensusPeak_41985	6.041	3.736	1.092	0.865	1.656	0.727	0.00252732	0.357359	181	low	consensusPeak_41985	chr8	141140161	141140534	+	0	NA	intron (NM_001362798, intron 3 of 21)	intron (NM_001362798, intron 3 of 21)	11758	NR_148197	22898	Hs.18166	NM_014957	ENSG00000105339	DENND3	-	DENN domain containing 3	protein-coding
consensusPeak_495	3.699	2.4	0.823	0.276	1.656	0.728	0.00937609	0.481701	398	low	consensusPeak_495	chr1	20956370	20956584	+	0	NA	intron (NM_003760, intron 7 of 31)	L2|LINE|L2	31955	NR_031657	100302155	NA	NR_031657	ENSG00000221808	MIR1256	MIRN1256|hsa-mir-1256	microRNA 1256	ncRNA
consensusPeak_29369	7.279	4.414	2.278	0.573	1.656	0.728	0.00151404	0.325144	139	low	consensusPeak_29369	chr3	114505112	114505505	+	0	NA	intron (NR_121662, intron 3 of 6)	intron (NR_121662, intron 3 of 6)	51715	NR_121661	101929754	Hs.614195	NR_121661	ENSG00000242290	ZBTB20-AS5	-	ZBTB20 antisense RNA 5	ncRNA
consensusPeak_36660	9.363	5.755	4.174	0.729	1.657	0.729	0.00483638	0.416504	256	low	consensusPeak_36660	chr6	87742123	87742545	+	0	NA	Intergenic	MLT1F1|LTR|ERVL-MaLR	-40101	NM_018064	55122	Hs.485915	NM_018064	ENSG00000135334	AKIRIN2	C6orf166|FBI1|dJ486L4.2	akirin 2	protein-coding
consensusPeak_3185	14.48	9.544	5.346	2.217	1.658	0.729	0.00242538	0.356355	173		consensusPeak_3185	chr1	176027935	176028443	+	0	NA	intron (NM_022457, intron 14 of 19)	THE1B|LTR|ERVL-MaLR	-59649	NR_002998	677679	NA	NR_002998	ENSG00000252906	SCARNA3	HBI-100	small Cajal body-specific RNA 3	ncRNA
consensusPeak_34531	17.467	10.496	5.506	3.12	1.662	0.733	0.000928736	0.313593	116		consensusPeak_34531	chr5	151263984	151264616	+	0	NA	intron (NM_001167607, intron 2 of 3)	intron (NM_001167607, intron 2 of 3)	11115	NM_000405	2760	Hs.483873	NM_000405	ENSG00000196743	GM2A	GM2-AP|SAP-3	GM2 ganglioside activator	protein-coding
consensusPeak_3219	12.824	7.991	2.35	0.385	1.664	0.735	9.04395e-05	0.204289	73		consensusPeak_3219	chr1	180126745	180127419	+	0	NA	Intergenic	Intergenic	-27751	NM_001004128	5768	Hs.719176	NM_002826	ENSG00000116260	QSOX1	Q6|QSCN6	quiescin sulfhydryl oxidase 1	protein-coding
consensusPeak_6864	10.475	6.367	2.804	0.661	1.665	0.735	0.000388296	0.278445	86		consensusPeak_6864	chr11	10605940	10607016	+	0	NA	intron (NM_001100163, intron 12 of 20)	intron (NM_001100163, intron 12 of 20)	-37813	NM_006691	10894	Hs.655332	NM_006691	ENSG00000133800	LYVE1	CRSBP-1|HAR|LYVE-1|XLKD1	lymphatic vessel endothelial hyaluronan receptor 1	protein-coding
consensusPeak_23363	16.646	9.873	5.254	1.632	1.665	0.735	0.000697555	0.3025	101		consensusPeak_23363	chr2	121721961	121723059	+	0	NA	intron (NR_037857, intron 3 of 3)	Cheshire|DNA|hAT-Charlie	14365	NM_032390	84365	Hs.367842	NM_032390	ENSG00000155438	NIFK	MKI67IP|Nopp34	nucleolar protein interacting with the FHA domain of MKI67	protein-coding
consensusPeak_14432	13.041	7.942	1.447	0.269	1.667	0.737	2.94199e-05	0.151764	66		consensusPeak_14432	chr15	64697766	64698414	+	0	NA	intron (NM_002537, intron 1 of 4)	intron (NM_002537, intron 1 of 4)	5191	NM_001301302	4947	Hs.744924	NM_002537	ENSG00000180304	OAZ2	AZ2	ornithine decarboxylase antizyme 2	protein-coding
consensusPeak_44202	14.224	8.498	3.964	0.781	1.67	0.74	0.00136053	0.325144	128		consensusPeak_44202	chrX	30657620	30658152	+	0	NA	intron (NM_001128127, intron 1 of 19)	intron (NM_001128127, intron 1 of 19)	4527	NM_001128127	2710	Hs.1466	NM_000167	ENSG00000198814	GK	GK1|GKD	glycerol kinase	protein-coding
consensusPeak_44461	7.293	4.206	2.471	0.207	1.671	0.74	0.00146123	0.325144	129	low	consensusPeak_44461	chrX	53186388	53186716	+	0	NA	intron (NR_148673, intron 25 of 26)	ERVL-E-int|LTR|ERVL	8936	NR_106955	102465539	NA	NR_106955	ENSG00000276575	MIR6895	hsa-mir-6895	microRNA 6895	ncRNA
consensusPeak_22611	10.847	6.24	4.452	0.866	1.672	0.741	0.00160173	0.325144	137		consensusPeak_22611	chr2	69933733	69934690	+	0	NA	intron (NM_001202513, intron 3 of 5)	L2c|LINE|L2	19102	NM_001202513	4084	Hs.468908	NM_002357	ENSG00000059728	MXD1	BHLHC58|MAD|MAD1	MAX dimerization protein 1	protein-coding
consensusPeak_20729	10.897	6.483	4.327	0.835	1.674	0.744	0.00108385	0.324766	113		consensusPeak_20729	chr19	38838541	38839059	+	0	NA	intron (NM_001005335, intron 9 of 12).2	intron (NM_001005335, intron 9 of 12).2	-7006	NM_001398	1891	Hs.196176	NM_001398	ENSG00000104823	ECH1	HPXEL	enoyl-CoA hydratase 1	protein-coding
consensusPeak_14585	9.52	5.829	0.936	0.989	1.675	0.744	0.00024053	0.252901	77	low	consensusPeak_14585	chr15	70424799	70425731	+	0	NA	Intergenic	MSTB|LTR|ERVL-MaLR	80663	NR_146562	105370880	NA	NR_146562	ENSG00000259473	LINC02205	-	long intergenic non-protein coding RNA 2205	ncRNA
consensusPeak_42663	4.676	2.84	0.709	0.07	1.678	0.746	0.00410325	0.406166	213	low	consensusPeak_42663	chr9	71886074	71886609	+	0	NA	intron (NM_001025780, intron 1 of 3)	FLAM_C|SINE|Alu	24904	NM_001025780	51104	Hs.380389	NM_016014	ENSG00000107362	ABHD17B	C9orf77|CGI-67|FAM108B1	abhydrolase domain containing 17B	protein-coding
consensusPeak_42422	7.129	4.233	2.449	0.794	1.679	0.748	0.00327754	0.386019	187	low	consensusPeak_42422	chr9	31272659	31273260	+	0	NA	Intergenic	LTR10F|LTR|ERV1	108531	NR_135134	101929620	Hs.547175	NR_135134	ENSG00000260720	LINC01243	-	long intergenic non-protein coding RNA 1243	ncRNA
consensusPeak_37338	10.724	6.363	3.424	1.498	1.68	0.749	0.00162617	0.325144	133		consensusPeak_37338	chr6	137982421	137982850	+	0	NA	Intergenic	Intergenic	-36835	NR_149097	105378020	Hs.520420	NR_149097	ENSG00000226004	LINC02528	-	long intergenic non-protein coding RNA 2528	ncRNA
consensusPeak_8787	13.518	8.25	3.827	1.303	1.68	0.749	0.00081412	0.3025	99		consensusPeak_8787	chr11	134024487	134025390	+	0	NA	Intergenic	Intergenic	-7334	NR_027276	100128239	Hs.423734	NR_027276	ENSG00000204241	LINC02731	-	long intergenic non-protein coding RNA 2731	ncRNA
consensusPeak_35803	8.613	5.081	2.603	1.022	1.684	0.752	0.00617494	0.437804	282	low	consensusPeak_35803	chr6	29845245	29845812	+	0	NA	Intergenic	LTR10F|LTR|ERV1	18549	NM_001363567	3135	Hs.512152	NM_002127	ENSG00000204632	HLA-G	MHC-G	major histocompatibility complex, class I, G	protein-coding
consensusPeak_32828	6.946	4.56	2.279	1.304	1.686	0.753	0.00767438	0.465127	322	low	consensusPeak_32828	chr5	16654858	16655553	+	0	NA	Intergenic	MLT1G1|LTR|ERVL-MaLR	-38147	NM_001034850	54463	Hs.481704	NM_019000	ENSG00000154153	RETREG1	FAM134B|JK-1|JK1	reticulophagy regulator 1	protein-coding
consensusPeak_1074	6.11	3.706	1.551	0.411	1.687	0.754	0.00201198	0.339012	147	low	consensusPeak_1074	chr1	40058665	40059101	+	0	NA	intron (NM_001350484, intron 2 of 13)	MIRc|SINE|MIR	18032	NM_001350481	10487	Hs.370581	NM_006367	ENSG00000131236	CAP1	CAP|CAP1-PEN	cyclase associated actin cytoskeleton regulatory protein 1	protein-coding
consensusPeak_6411	7.817	4.787	1.441	1.142	1.688	0.755	0.000877835	0.306093	98	low	consensusPeak_6411	chr10	119250600	119250942	+	0	NA	intron (NM_005308, intron 1 of 15)	intron (NM_005308, intron 1 of 15)	43200	NM_005308	2869	Hs.524625	NM_005308	ENSG00000198873	GRK5	FP2025|GPRK5	G protein-coupled receptor kinase 5	protein-coding
consensusPeak_42900	7.624	4.517	1.51	0.553	1.692	0.759	0.00153145	0.325144	126	low	consensusPeak_42900	chr9	91100102	91100557	+	0	NA	Intergenic	Intergenic	-18733	NR_135306	100129347	Hs.522287	NR_135306	ENSG00000229694	LINC00484	C9orf73	long intergenic non-protein coding RNA 484	ncRNA
consensusPeak_35073	6.324	3.851	3.084	0.462	1.693	0.759	0.00777411	0.465797	324	low	consensusPeak_35073	chr6	1771193	1771724	+	0	NA	intron (NM_001253846, intron 7 of 10)	MIRb|SINE|MIR	161543	NM_001453	2296	Hs.348883	NM_001453	ENSG00000054598	FOXC1	ARA|ASGD3|FKHL7|FREAC-3|FREAC3|IGDA|IHG1|IRID1|RIEG3	forkhead box C1	protein-coding
consensusPeak_34757	4.264	2.482	0.649	0.813	1.696	0.762	0.0052501	0.424374	247	low	consensusPeak_34757	chr5	169856650	169856873	+	0	NA	intron (NR_156756, intron 27 of 52)	intron (NR_156756, intron 27 of 52)	123734	NM_001346304	100131897	Hs.721917	NM_001129891	ENSG00000204767	INSYN2B	C5orf57|FAM196B	inhibitory synaptic factor family member 2B	protein-coding
consensusPeak_25409	4.767	2.721	1.2	0.698	1.698	0.764	0.0064512	0.442927	285	low	consensusPeak_25409	chr20	10592786	10593199	+	0	NA	intron (NM_001009608, intron 4 of 7)	intron (NM_001009608, intron 4 of 7)	56703	NR_106930	102465525	NA	NR_106930	ENSG00000273745	MIR6870	hsa-mir-6870	microRNA 6870	ncRNA
consensusPeak_8695	17.309	10.383	5.97	1.394	1.702	0.767	0.000773193	0.3025	88		consensusPeak_8695	chr11	128343830	128344399	+	0	NA	Intergenic	Intergenic	135348	NR_146647	105369564	Hs.591937	NR_146647	ENSG00000272575	LINC02098	-	long intergenic non-protein coding RNA 2098	ncRNA
consensusPeak_31564	5.473	3.43	2.3	0.337	1.705	0.77	0.00547458	0.428242	254	low	consensusPeak_31564	chr4	81164587	81165115	+	0	NA	promoter-TSS (NR_125908)	promoter-TSS (NR_125908)	-89	NR_125908	101928942	Hs.664002	NR_125908	ENSG00000251059	LOC101928942	-	uncharacterized LOC101928942	ncRNA
consensusPeak_10983	6.651	3.967	0.4	0.493	1.707	0.772	0.000375382	0.27801	67	low	consensusPeak_10983	chr12	122412198	122412716	+	0	NA	intron (NM_198240, intron 1 of 23)	AluSx|SINE|Alu	10112	NM_001247997	6249	Hs.524809	NM_002956	ENSG00000130779	CLIP1	CLIP|CLIP-170|CLIP170|CYLN1|RSN	CAP-Gly domain containing linker protein 1	protein-coding
consensusPeak_23501	7.783	4.73	3.365	1.156	1.707	0.771	0.00786018	0.467389	319	low	consensusPeak_23501	chr2	136005766	136006239	+	0	NA	TTS (NR_110200)	TTS (NR_110200)	-20318	NM_001293312	1615	Hs.503787	NM_001349	ENSG00000115866	DARS	HBSL|aspRS	aspartyl-tRNA synthetase	protein-coding
consensusPeak_13082	10.785	6.435	3.612	1.209	1.708	0.773	0.000766714	0.3025	83		consensusPeak_13082	chr14	73626944	73627579	+	0	NA	Intergenic	MER21B|LTR|ERVL	10417	NM_001037162	641372	Hs.122038	NM_001037162	ENSG00000205669	ACOT6	C14orf42|c14_5530	acyl-CoA thioesterase 6	protein-coding
consensusPeak_10684	8.649	5.165	1.264	0.241	1.71	0.774	4.7325e-05	0.175337	52	low	consensusPeak_10684	chr12	109888236	109889013	+	0	NA	Intergenic	Intergenic	-8083	NM_016433	51228	Hs.381256	NM_016433	ENSG00000139433	GLTP	-	glycolipid transfer protein	protein-coding
consensusPeak_5397	9.259	5.364	3.84	1.092	1.71	0.774	0.00796891	0.468758	321	low	consensusPeak_5397	chr10	62225283	62225904	+	0	NA	intron (NM_145307, intron 6 of 11)	intron (NM_145307, intron 6 of 11)	43251	NM_145307	219790	Hs.58559	NM_145307	ENSG00000182010	RTKN2	PLEKHK1|bA531F24.1	rhotekin 2	protein-coding
consensusPeak_2541	7.443	4.469	1.19	0.38	1.711	0.775	0.000687845	0.3025	79	low	consensusPeak_2541	chr1	151756155	151756893	+	0	NA	Intergenic	ERV3-16A3_I-int|LTR|ERVL	-6445	NM_001134939	51686	Hs.713789	NM_016178	ENSG00000143450	OAZ3	AZ3|OAZ-t|TISP15	ornithine decarboxylase antizyme 3	protein-coding
consensusPeak_38139	4.965	2.902	1.492	0.175	1.712	0.776	0.00311137	0.384266	160	low	consensusPeak_38139	chr7	7177110	7177339	+	0	NA	Intergenic	Intergenic	-5391	NM_020156	56913	Hs.239666	NM_020156	ENSG00000106392	C1GALT1	C1GALT|T-synthase	core 1 synthase, glycoprotein-N-acetylgalactosamine 3-beta-galactosyltransferase 1	protein-coding
consensusPeak_26022	8.717	5.087	0.9	1.602	1.716	0.779	0.00103575	0.324766	91	low	consensusPeak_26022	chr20	50745982	50746796	+	0	NA	intron (NM_032521, intron 2 of 2)	intron (NM_032521, intron 2 of 2)	14809	NM_032521	84612	Hs.589848	NM_032521	ENSG00000124171	PARD6B	PAR6B	par-6 family cell polarity regulator beta	protein-coding
consensusPeak_41803	5.133	2.971	1.99	0.716	1.72	0.782	0.0069105	0.449849	287	low	consensusPeak_41803	chr8	129470745	129471301	+	0	NA	intron (NR_130920, intron 1 of 3)	intron (NR_130920, intron 1 of 3)	13119	NR_037457	100500839	NA	NR_037457	ENSG00000263763	MIR3686	-	microRNA 3686	ncRNA
consensusPeak_12447	5.677	3.431	1.633	0.618	1.72	0.782	0.00114334	0.324766	94	low	consensusPeak_12447	chr14	30993148	30993383	+	0	NA	intron (NM_001083893, intron 1 of 17)	AluJb|SINE|Alu	21477	NR_030354	693209	NA	NR_030354	ENSG00000207952	MIR624	MIRN624|hsa-mir-624|mir-624	microRNA 624	ncRNA
consensusPeak_12712	8.173	4.616	1.59	2.219	1.722	0.784	0.0049593	0.417026	228	low	consensusPeak_12712	chr14	55348540	55349351	+	0	NA	intron (NM_152231, intron 1 of 1)	intron (NM_152231, intron 1 of 1)	62913	NM_014924	22863	Hs.414809	NM_014924	ENSG00000126775	ATG14	ATG14L|BARKOR|KIAA0831	autophagy related 14	protein-coding
consensusPeak_893	9.978	5.955	4.765	1.635	1.722	0.784	0.00549794	0.428242	241	low	consensusPeak_893	chr1	32339598	32339835	+	0	NA	Intergenic	Intergenic	-3483	NR_052852	65108	Hs.75061	NM_023009	ENSG00000175130	MARCKSL1	F52|MACMARCKS|MLP|MLP1|MRP	MARCKS like 1	protein-coding
consensusPeak_44330	8.918	5.181	2.691	1.008	1.723	0.785	0.00120261	0.324766	95	low	consensusPeak_44330	chrX	44996224	44996568	+	0	NA	intron (NR_111960, intron 4 of 27)	MIRb|SINE|MIR	123221	NM_021140	7403	Hs.522616	NM_021140	ENSG00000147050	KDM6A	KABUK2|UTX|bA386N14.2	lysine demethylase 6A	protein-coding
consensusPeak_34486	10.683	6.324	4.418	0.921	1.725	0.786	0.00224439	0.350847	134		consensusPeak_34486	chr5	150092093	150092803	+	0	NA	intron (NM_001349736, intron 1 of 22)	MER44A|DNA|TcMar-Tigger	176	NM_001349736	1436	Hs.586219	NM_005211	ENSG00000182578	CSF1R	C-FMS|CD115|CSF-1R|CSFR|FIM2|FMS|HDLS|M-CSF-R	colony stimulating factor 1 receptor	protein-coding
consensusPeak_8080	4.612	2.633	0.885	0.636	1.727	0.788	0.00423542	0.407372	193	low	consensusPeak_8080	chr11	87252818	87253229	+	0	NA	intron (NR_033149, intron 5 of 13)	intron (NR_033149, intron 5 of 13)	215089	NR_033149	65084	Hs.188591	NM_022918	ENSG00000166575	TMEM135	PMP52	transmembrane protein 135	protein-coding
consensusPeak_26871	11.941	6.994	4.132	1.171	1.73	0.791	0.000499157	0.297302	60		consensusPeak_26871	chr22	20037076	20037950	+	0	NA	intron (NM_001322148, intron 2 of 8)	intron (NM_001322148, intron 2 of 8)	4374	NR_029706	406961	NA	NR_029706	ENSG00000208023	MIR185	MIRN185|miR-185	microRNA 185	ncRNA
consensusPeak_29625	3.78	2.201	0.891	0.227	1.731	0.792	0.00457892	0.413724	208	low	consensusPeak_29625	chr3	129703284	129703605	+	0	NA	intron (NM_001349271, intron 2 of 4)	intron (NM_001349271, intron 2 of 4)	-14712	NM_001349272	23023	Hs.477547	NM_015008	ENSG00000172765	TMCC1	-	transmembrane and coiled-coil domain family 1	protein-coding
consensusPeak_34572	14.722	8.995	4.349	1.515	1.733	0.793	0.00044098	0.287662	57		consensusPeak_34572	chr5	154829368	154830603	+	0	NA	TTS (NR_039667)	TTS (NR_039667)	527	NR_039667	100616306	NA	NR_039667	ENSG00000263361	MIR378H	-	microRNA 378h	ncRNA
consensusPeak_32533	6.208	3.629	2.858	0.734	1.736	0.796	0.00774517	0.465297	299	low	consensusPeak_32533	chr4	169626958	169627275	+	0	NA	intron (NM_173872, intron 1 of 13)	L2c|LINE|L2	6538	NM_001243372	1182	Hs.481186	NM_001829	ENSG00000109572	CLCN3	CLC3|ClC-3	chloride voltage-gated channel 3	protein-coding
consensusPeak_6137	4.598	2.595	0.674	0.276	1.739	0.798	0.00067372	0.3025	64	low	consensusPeak_6137	chr10	102312668	102313099	+	0	NA	intron (NM_001199378, intron 3 of 39)	intron (NM_001199378, intron 3 of 39)	67351	NM_001199379	8729	Hs.290243	NM_004193	ENSG00000107862	GBF1	ARF1GEF	golgi brefeldin A resistant guanine nucleotide exchange factor 1	protein-coding
consensusPeak_4272	9.661	5.629	3.067	0.786	1.74	0.799	0.000617731	0.3025	63	low	consensusPeak_4272	chr1	234657056	234657629	+	0	NA	intron (NR_125944, intron 3 of 3)	MIR3|SINE|MIR	11053	NR_125944	101927787	Hs.520658	NR_125944	ENSG00000228044	LOC101927787	-	uncharacterized LOC101927787	ncRNA
consensusPeak_6862	6.936	4.041	1.323	0.218	1.741	0.8	0.000301586	0.252901	53	low	consensusPeak_6862	chr11	10586626	10587166	+	0	NA	intron (NR_046374, intron 2 of 4)	intron (NR_046374, intron 2 of 4)	-18231	NM_006691	10894	Hs.655332	NM_006691	ENSG00000133800	LYVE1	CRSBP-1|HAR|LYVE-1|XLKD1	lymphatic vessel endothelial hyaluronan receptor 1	protein-coding
consensusPeak_14428	7.318	4.093	2.774	0.471	1.741	0.8	0.0018595	0.334688	121	low	consensusPeak_14428	chr15	64620212	64620868	+	0	NA	intron (NM_015042, intron 1 of 8)	intron (NM_015042, intron 1 of 8)	82741	NM_001301302	4947	Hs.744924	NM_002537	ENSG00000180304	OAZ2	AZ2	ornithine decarboxylase antizyme 2	protein-coding
consensusPeak_35360	3.589	2.059	0.19	0.224	1.746	0.804	0.000804855	0.3025	72	low	consensusPeak_35360	chr6	14228535	14228959	+	0	NA	Intergenic	Intergenic	56707	NR_108097	102216342	Hs.563409	NR_108096	ENSG00000226673	LINC01108	LncRNA-ES1	long intergenic non-protein coding RNA 1108	ncRNA
consensusPeak_30649	5.45	3.139	1.552	0.517	1.746	0.804	0.00452585	0.413724	199	low	consensusPeak_30649	chr3	196460258	196460949	+	0	NA	Intergenic	LTR33A|LTR|ERVL	-28176	NM_015562	26043	Hs.518524	NM_015562	ENSG00000163960	UBXN7	UBXD7	UBX domain protein 7	protein-coding
consensusPeak_25442	4.947	3.217	1.108	0.866	1.748	0.806	0.00215387	0.344363	127	low	consensusPeak_25442	chr20	16599135	16599722	+	0	NA	Intergenic	Intergenic	-25980	NM_001199866	55614	Hs.101774	NM_024704	ENSG00000089177	KIF16B	C20orf23|KISC20ORF|SNX23	kinesin family member 16B	protein-coding
consensusPeak_42351	5.07	2.881	2.684	0.393	1.749	0.806	0.00973072	0.490974	344	low	consensusPeak_42351	chr9	20478122	20478653	+	0	NA	intron (NM_001286691, intron 2 of 10)	L2a|LINE|L2	23955	NR_039685	100616441	NA	NR_039685	ENSG00000264941	MIR4474	-	microRNA 4474	ncRNA
consensusPeak_1158	4.588	2.589	1.561	0.805	1.75	0.807	0.00531104	0.426176	222	low	consensusPeak_1158	chr1	42311226	42311513	+	0	NA	intron (NM_001198850, intron 1 of 12)	intron (NM_001198850, intron 1 of 12)	23586	NM_001198851	22887	Hs.26023	NM_014947	ENSG00000198815	FOXJ3	-	forkhead box J3	protein-coding
consensusPeak_32160	6.289	3.534	2.758	1.269	1.75	0.807	0.00937615	0.481701	339	low	consensusPeak_32160	chr4	128826342	128826889	+	0	NA	intron (NM_001287443, intron 1 of 10)	AluSz6|SINE|Alu	14771	NM_001287443	79960	Hs.12420	NM_024900	ENSG00000077684	JADE1	PHF17	jade family PHD finger 1	protein-coding
consensusPeak_31887	4.741	2.825	1.165	0.601	1.752	0.809	0.00746127	0.461271	288	low	consensusPeak_31887	chr4	107939279	107939743	+	0	NA	intron (NM_183075, intron 1 of 4)	intron (NM_183075, intron 1 of 4)	-7392	NR_125929	101929595	Hs.678014	NR_125929	ENSG00000245293	LOC101929595	-	uncharacterized LOC101929595	ncRNA
consensusPeak_18245	6.18	3.7	2.47	1.242	1.754	0.811	0.0044515	0.411681	191	low	consensusPeak_18245	chr17	64095497	64095927	+	0	NA	intron (NM_001433, intron 2 of 21)	intron (NM_001433, intron 2 of 21)	34432	NM_001433	2081	Hs.133982	NM_001433	ENSG00000178607	ERN1	IRE1|IRE1P|IRE1a|hIRE1p	endoplasmic reticulum to nucleus signaling 1	protein-coding
consensusPeak_22416	6.47	3.737	2.078	0.281	1.754	0.811	0.0016119	0.325144	105	low	consensusPeak_22416	chr2	60832635	60833297	+	0	NA	Intergenic	Intergenic	48348	NR_033980	400957	Hs.170358	NR_033980	ENSG00000228414	LINC01185	-	long intergenic non-protein coding RNA 1185	ncRNA
consensusPeak_4393	6.548	3.827	1.52	0.183	1.757	0.813	0.000846475	0.3025	69	low	consensusPeak_4393	chr1	243798700	243799115	+	0	NA	intron (NM_001370074, intron 2 of 13).2	intron (NM_001370074, intron 2 of 13).2	44375	NM_181690	10000	Hs.498292	NM_005465	ENSG00000117020	AKT3	MPPH|MPPH2|PKB-GAMMA|PKBG|PRKBG|RAC-PK-gamma|RAC-gamma|STK-2	AKT serine/threonine kinase 3	protein-coding
consensusPeak_13006	7.68	4.55	3.074	0.989	1.757	0.813	0.00129025	0.324766	87	low	consensusPeak_13006	chr14	69827575	69827909	+	0	NA	Intergenic	MLT2A1|LTR|ERVL	15982	NR_149012	100506358	NA	NR_149012	NA	LOC100506358	-	uncharacterized LOC100506358	ncRNA
consensusPeak_40679	9.179	5.203	0.908	0.509	1.761	0.816	7.35656e-05	0.175337	36	low	consensusPeak_40679	chr8	37338340	37338708	+	0	NA	Intergenic	MIR|SINE|MIR	155389	NR_121620	100507420	Hs.105962	NR_121620	NA	LINC01605	LincDUSP	long intergenic non-protein coding RNA 1605	ncRNA
consensusPeak_7696	4.169	2.314	0.741	0.095	1.762	0.818	0.000760498	0.3025	59	low	consensusPeak_7696	chr11	66950118	66950408	+	0	NA	intron (NM_001040716, intron 3 of 22)	intron (NM_001040716, intron 3 of 22)	8120	NM_001040716	5091	Hs.89890	NM_000920	ENSG00000173599	PC	PCB	pyruvate carboxylase	protein-coding
consensusPeak_39578	6.882	3.841	3.605	0.805	1.766	0.821	0.00631893	0.441257	251	low	consensusPeak_39578	chr7	129029629	129030423	+	0	NA	intron (NM_001191028, intron 1 of 21)	AluY|SINE|Alu	25147	NM_012470	23534	Hs.193613	NM_012470	ENSG00000064419	TNPO3	IPO12|LGMD1F|LGMDD2|MTR10A|TRN-SR|TRN-SR2|TRNSR	transportin 3	protein-coding
consensusPeak_35411	9.88	5.522	4.02	2.341	1.778	0.83	0.00444246	0.411681	185	low	consensusPeak_35411	chr6	15588985	15589531	+	0	NA	intron (NR_036448, intron 8 of 9)	intron (NR_036448, intron 8 of 9)	73770	NR_036448	84062	Hs.571148	NM_032122	ENSG00000047579	DTNBP1	BLOC1S8|DBND|HPS7|My031|SDY	dystrobrevin binding protein 1	protein-coding
consensusPeak_13700	8.52	5.148	1.409	0.875	1.78	0.832	0.000211097	0.252901	40	low	consensusPeak_13700	chr14	105404309	105405055	+	0	NA	intron (NM_001195082, intron 2 of 3)	L1MEd|LINE|L1	6144	NM_001195082	647310	Hs.729499	NM_001195082	ENSG00000226174	TEX22	-	testis expressed 22	protein-coding
consensusPeak_19455	12.506	7.044	5.074	1.327	1.781	0.833	0.00109255	0.324766	71		consensusPeak_19455	chr18	63180795	63181411	+	0	NA	intron (NM_000633, intron 2 of 2)	intron (NM_000633, intron 2 of 2)	138277	NM_000633	596	Hs.150749	NM_000633	ENSG00000171791	BCL2	Bcl-2|PPP1R50	BCL2 apoptosis regulator	protein-coding
consensusPeak_11703	3.519	2.033	1.093	0.086	1.783	0.834	0.00677141	0.446325	261	low	consensusPeak_11703	chr13	49271315	49271568	+	0	NA	intron (NR_036439, intron 4 of 8)	intron (NR_036439, intron 4 of 8)	23516	NM_030911	81602	Hs.388220	NM_030911	ENSG00000102543	CDADC1	NYD-SP15|bA103J18.1	cytidine and dCMP deaminase domain containing 1	protein-coding
consensusPeak_30604	5.805	3.153	2.186	0.843	1.783	0.834	0.00338891	0.387559	154	low	consensusPeak_30604	chr3	195514356	195515106	+	0	NA	non-coding (NR_133014, exon 5 of 5)	non-coding (NR_133014, exon 5 of 5)	28594	NM_001316325	5504	Hs.535731	NM_006241	ENSG00000184203	PPP1R2	IPP-2|IPP2|PPP1R2A	protein phosphatase 1 regulatory inhibitor subunit 2	protein-coding
consensusPeak_17551	6.254	3.533	0.812	0.243	1.786	0.837	0.00118626	0.324766	74	low	consensusPeak_17551	chr17	38943612	38944356	+	0	NA	intron (NM_001008777, intron 7 of 10)	AluSz6|SINE|Alu	18816	NR_038847	100505576	Hs.634043	NR_038847	ENSG00000263874	LINC00672	-	long intergenic non-protein coding RNA 672	ncRNA
consensusPeak_7101	5.179	2.905	1.05	0.952	1.794	0.843	0.00301677	0.38323	136	low	consensusPeak_7101	chr11	34335186	34335705	+	0	NA	intron (NM_145804, intron 1 of 16)	intron (NM_145804, intron 1 of 16)	22565	NM_145804	25841	Hs.23361	NM_145804	ENSG00000166016	ABTB2	ABTB2A|BTBD22	ankyrin repeat and BTB domain containing 2	protein-coding
consensusPeak_9117	7.838	4.294	1.44	1.386	1.801	0.849	0.000463618	0.290901	45	low	consensusPeak_9117	chr12	11875421	11875944	+	0	NA	intron (NM_001987, intron 5 of 7)	intron (NM_001987, intron 5 of 7)	-174179	NM_001370268	79370	Hs.210343	NM_030766	ENSG00000121380	BCL2L14	BCLG	BCL2 like 14	protein-coding
consensusPeak_30780	5.406	3.12	2.993	0.98	1.805	0.852	0.00858149	0.474249	301	low	consensusPeak_30780	chr4	2490556	2490905	+	0	NA	intron (NM_002938, intron 2 of 7)	intron (NM_002938, intron 2 of 7)	21277	NM_001185009	6047	Hs.66394	NM_002938	ENSG00000063978	RNF4	RES4-26|SLX5|SNURF	ring finger protein 4	protein-coding
consensusPeak_23034	13.541	7.477	3.685	1.825	1.808	0.854	0.00030789	0.252901	39		consensusPeak_23034	chr2	100752059	100753085	+	0	NA	Intergenic	Intergenic	-67567	NM_002518	4862	Hs.156832	NM_002518	ENSG00000170485	NPAS2	MOP4|PASD4|bHLHe9	neuronal PAS domain protein 2	protein-coding
consensusPeak_20785	7.717	4.148	1.812	0.724	1.809	0.856	0.00133252	0.324766	78	low	consensusPeak_20785	chr19	40229439	40229903	+	0	NA	TTS (NM_001243028)	TTS (NM_001243028)	-2982	NM_024877	79935	Hs.631603	NM_024877	ENSG00000105219	CNTD2	CCNP	cyclin N-terminal domain containing 2	protein-coding
consensusPeak_33831	5.887	3.223	1.589	0.741	1.81	0.856	0.00143095	0.325144	80	low	consensusPeak_33831	chr5	112914640	112914903	+	0	NA	intron (NM_005669, intron 2 of 4)	intron (NM_005669, intron 2 of 4)	7456	NM_005669	7905	Hs.429608	NM_005669	ENSG00000129625	REEP5	C5orf18|D5S346|DP1|TB2|YOP1|Yip2e	receptor accessory protein 5	protein-coding
consensusPeak_40228	6.148	3.386	2.96	0.52	1.81	0.856	0.00417392	0.406166	169	low	consensusPeak_40228	chr8	9053313	9053854	+	0	NA	intron (NM_001354638, intron 6 of 7)	MER21C|LTR|ERVL	5047	NR_145772	109616996	NA	NR_145772	NA	SNORD3I	-	small nucleolar RNA, C/D box 3I	snoRNA
consensusPeak_16428	7.724	4.475	2.304	0.552	1.813	0.858	0.00118438	0.324766	65	low	consensusPeak_16428	chr16	75305282	75305926	+	0	NA	intron (NM_006324, intron 5 of 6)	MIR|SINE|MIR	-37597	NM_001170715	9564	Hs.479747	NM_014567	ENSG00000050820	BCAR1	CAS|CAS1|CASS1|CRKAS|P130Cas	BCAR1 scaffold protein, Cas family member	protein-coding
consensusPeak_35606	5.41	2.852	1.628	0.657	1.813	0.859	0.00183688	0.334688	97	low	consensusPeak_35606	chr6	25458396	25458796	+	0	NA	intron (NM_001173977, intron 8 of 36)	intron (NM_001173977, intron 8 of 36)	179222	NM_001173977	55604	Hs.649550	NM_017640	ENSG00000079691	CARMIL1	CARMIL|CARMIL1a|LRRC16|LRRC16A|dJ501N12.1|dJ501N12.5	capping protein regulator and myosin 1 linker 1	protein-coding
consensusPeak_27494	9.126	4.809	2.554	0.213	1.814	0.859	0.00010869	0.213491	27	low	consensusPeak_27494	chr22	42286052	42286559	+	0	NA	Intergenic	Intergenic	-2378	NM_005650	6942	Hs.475018	NM_005650	ENSG00000100207	TCF20	AR1|DDVIBA|SPBP|TCF-20	transcription factor 20	protein-coding
consensusPeak_13241	6.184	3.375	1.784	0.773	1.828	0.87	0.00154223	0.325144	82	low	consensusPeak_13241	chr14	81193935	81194382	+	0	NA	intron (NM_015859, intron 6 of 8)	MER1B|DNA|hAT-Charlie	8676	NR_003021	677845	Hs.693251	NR_003021	ENSG00000221303	SNORA79	ACA65|SNORA79A	small nucleolar RNA, H/ACA box 79	snoRNA
consensusPeak_13240	5.749	3.282	3.261	1.08	1.832	0.873	0.00750002	0.461619	269	low	consensusPeak_13240	chr14	81192550	81192942	+	0	NA	exon (NM_001278940, exon 8 of 10)	exon (NM_001278940, exon 8 of 10)	10088	NR_003021	677845	Hs.693251	NR_003021	ENSG00000221303	SNORA79	ACA65|SNORA79A	small nucleolar RNA, H/ACA box 79	snoRNA
consensusPeak_33288	6.128	3.356	1.644	1.301	1.836	0.876	0.00209167	0.343619	104	low	consensusPeak_33288	chr5	65879627	65880139	+	0	NA	Intergenic	Tigger1|DNA|TcMar-Tigger	-46671	NM_001006600	55914	Hs.591774	NM_018695	ENSG00000112851	ERBIN	ERBB2IP|HEL-S-78|LAP2	erbb2 interacting protein	protein-coding
consensusPeak_12341	7.211	3.886	2.101	0.768	1.843	0.882	0.000270615	0.252901	31	low	consensusPeak_12341	chr14	22584115	22584442	+	0	NA	intron (NM_001344, intron 1 of 2)	L2c|LINE|L2	4946	NM_001344	1603	Hs.82890	NM_001344	ENSG00000129562	DAD1	OST2	defender against cell death 1	protein-coding
consensusPeak_12354	6.367	3.52	2.317	0.518	1.845	0.883	0.00173897	0.326227	89	low	consensusPeak_12354	chr14	22898377	22898876	+	0	NA	3' UTR (NM_001352766, exon 16 of 16)	3' UTR (NM_001352766, exon 16 of 16)	15404	NM_173527	161253	Hs.444911	NM_173527	ENSG00000139890	REM2	-	RRAD and GEM like GTPase 2	protein-coding
consensusPeak_39251	6.274	3.8	2.108	1.613	1.856	0.892	0.00556489	0.429542	205	low	consensusPeak_39251	chr7	100915072	100915558	+	0	NA	Intergenic	MER54B|LTR|ERVL	-18321	NM_001367918	43	Hs.154495	NM_000665	ENSG00000087085	ACHE	ACEE|ARACHE|N-ACHE|YT	acetylcholinesterase (Cartwright blood group)	protein-coding
consensusPeak_40552	8.118	4.215	4.415	1.13	1.865	0.899	0.0045304	0.413724	171	low	consensusPeak_40552	chr8	28164497	28165061	+	0	NA	intron (NM_018091, intron 14 of 14)	intron (NM_018091, intron 14 of 14)	71640	NM_018091	55140	Hs.491336	NM_018091	ENSG00000134014	ELP3	KAT9	elongator acetyltransferase complex subunit 3	protein-coding
consensusPeak_23936	5.622	3.238	1.852	0.513	1.865	0.899	0.000677344	0.3025	43	low	consensusPeak_23936	chr2	172449963	172450545	+	0	NA	intron (NM_001365530, intron 1 of 25)	L2a|LINE|L2	15768	NR_157573	101929947	Hs.710861	NR_157573	NA	ITGA6-AS1	-	ITGA6 antisense RNA 1	ncRNA
consensusPeak_7357	9.17	4.745	5.127	1.29	1.875	0.907	0.00559647	0.429542	202	low	consensusPeak_7357	chr11	58775253	58775780	+	0	NA	Intergenic	HERV1_I-int|LTR|ERV1	-43542	NM_005838	10249	Hs.145384	NM_005838	ENSG00000149124	GLYAT	ACGNAT|CAT|GAT	glycine-N-acyltransferase	protein-coding
consensusPeak_19274	7.846	4.301	2.818	0.117	1.876	0.907	0.000614056	0.3025	37	low	consensusPeak_19274	chr18	50240040	50240566	+	0	NA	intron (NM_145020, intron 6 of 7)	LTR10F|LTR|ERV1	26192	NM_145020	220136	Hs.658630	NM_145020	ENSG00000172361	CFAP53	CCDC11|HTX6	cilia and flagella associated protein 53	protein-coding
consensusPeak_39548	9.386	4.942	5.26	0.698	1.88	0.911	0.00273259	0.370382	118	low	consensusPeak_39548	chr7	127745421	127746100	+	0	NA	intron (NM_014390, intron 10 of 23)	intron (NM_014390, intron 10 of 23)	93566	NM_014390	27044	Hs.122523	NM_014390	ENSG00000197157	SND1	TDRD11|Tudor-SN|p100	staphylococcal nuclease and tudor domain containing 1	protein-coding
consensusPeak_39651	7.293	3.743	3.881	1.211	1.885	0.914	0.00892043	0.475161	297	low	consensusPeak_39651	chr7	131097591	131098221	+	0	NA	intron (NR_109850, intron 2 of 5)	intron (NR_109850, intron 2 of 5)	9124	NR_024153	378805	Hs.150556	NM_001085379	ENSG00000231721	LINC-PINT	LincRNA-Pint|MKLN1-AS1|PINT	long intergenic non-protein coding RNA, p53 induced transcript	ncRNA
consensusPeak_8003	9.579	5.119	3.239	2.634	1.892	0.92	0.00548995	0.428242	194	low	consensusPeak_8003	chr11	81886213	81886947	+	0	NA	intron (NR_120571, intron 6 of 7)	intron (NR_120571, intron 6 of 7)	4256	NR_036186	100422823	NA	NR_036186	ENSG00000264110	MIR4300	-	microRNA 4300	ncRNA
consensusPeak_35566	8.868	4.649	3.662	1.306	1.894	0.921	0.0075468	0.461981	259	low	consensusPeak_35566	chr6	24699675	24700251	+	0	NA	intron (NM_018473, intron 2 of 2)	intron (NM_018473, intron 2 of 2)	19191	NM_030939	81688	Hs.744857	NM_030939	ENSG00000112308	C6orf62	Nbla00237|XTP12|dJ30M3.2	chromosome 6 open reading frame 62	protein-coding
consensusPeak_7770	6.403	3.347	2.503	0.742	1.897	0.924	0.000857073	0.3025	48	low	consensusPeak_7770	chr11	68598630	68599427	+	0	NA	intron (NR_147971, intron 20 of 24)	intron (NR_147971, intron 20 of 24)	-85516	NM_015973	51083	Hs.278959	NM_015973	ENSG00000069482	GAL	ETL8|GAL-GMAP|GALN|GLNN|GMAP	galanin and GMAP prepropeptide	protein-coding
consensusPeak_14184	6.03	3.14	2.099	0.789	1.902	0.927	0.00199318	0.338518	90	low	consensusPeak_14184	chr15	52077025	52077458	+	0	NA	Intergenic	Intergenic	35534	NM_001306168	10017	Hs.283672	NM_020396	ENSG00000137875	BCL2L10	BCL-B|Boo|Diva|bcl2-L-10	BCL2 like 10	protein-coding
consensusPeak_22134	3.232	1.695	1.172	0.537	1.905	0.93	0.00658288	0.444531	232	low	consensusPeak_22134	chr2	39024892	39025147	+	0	NA	intron (NM_005633, intron 8 of 22)	intron (NM_005633, intron 8 of 22)	-64675	NR_028386	375196	Hs.659035	NR_028386	ENSG00000269210	LOC375196	-	uncharacterized LOC375196	ncRNA
consensusPeak_13031	4.395	2.331	1.672	0.553	1.905	0.93	0.00457737	0.413724	159	low	consensusPeak_13031	chr14	71119026	71119381	+	0	NA	Intergenic	Intergenic	-201273	NM_001354288	26037	Hs.654657	NM_015556	ENSG00000197555	SIPA1L1	E6TP1|SPAR1	signal induced proliferation associated 1 like 1	protein-coding
consensusPeak_21571	4.025	2.063	1.159	0.681	1.925	0.945	0.00213007	0.344363	92	low	consensusPeak_21571	chr2	8319228	8319553	+	0	NA	intron (NR_152741, intron 2 of 9)	intron (NR_152741, intron 2 of 9)	9029	NR_034135	339789	Hs.565619	NR_034135	ENSG00000236790	LINC00299	C2orf46|NCRNA00299	long intergenic non-protein coding RNA 299	ncRNA
consensusPeak_36907	4.805	2.429	2.837	0.446	1.943	0.958	0.00811147	0.471928	267	low	consensusPeak_36907	chr6	109793814	109794151	+	0	NA	intron (NM_014845, intron 21 of 22)	intron (NM_014845, intron 21 of 22)	102761	NM_014845	9896	Hs.529959	NM_014845	ENSG00000112367	FIG4	ALS11|BTOP|CMT4J|KIAA0274|SAC3|YVS|dJ249I4.1	FIG4 phosphoinositide 5-phosphatase	protein-coding
consensusPeak_7300	4.82	2.432	2.088	0.865	1.951	0.964	0.0058525	0.433011	201	low	consensusPeak_7300	chr11	47932541	47932884	+	0	NA	Intergenic	MIR|SINE|MIR	-47847	NM_001098503	5795	Hs.318547	NM_002843	ENSG00000149177	PTPRJ	CD148|DEP1|HPTPeta|R-PTP-ETA|SCC1	protein tyrosine phosphatase receptor type J	protein-coding
consensusPeak_2539	5.854	3.015	2.154	0.6	1.952	0.965	0.00120022	0.324766	51	low	consensusPeak_2539	chr1	151619500	151619954	+	0	NA	intron (NM_030918, intron 1 of 11)	intron (NM_030918, intron 1 of 11)	7677	NM_030918	81609	Hs.192326	NM_030918	ENSG00000143376	SNX27	MRT1|MY014	sorting nexin 27	protein-coding
consensusPeak_40801	7.713	3.917	3.152	2.087	1.956	0.968	0.00817966	0.472604	266	low	consensusPeak_40801	chr8	42968127	42968579	+	0	NA	intron (NM_032410, intron 11 of 21)	AluSx3|SINE|Alu	71375	NM_032410	84376	Hs.162852	NM_032410	ENSG00000168172	HOOK3	HK3	hook microtubule tethering protein 3	protein-coding
consensusPeak_11782	7.748	4.015	3.484	1.476	1.957	0.969	0.00274001	0.370382	107	low	consensusPeak_11782	chr13	51785683	51786202	+	0	NA	intron (NM_001031719, intron 4 of 7)	MIRb|SINE|MIR	18220	NM_024705	79758	Hs.266728	NM_024705	ENSG00000102796	DHRS12	SDR40C1	dehydrogenase/reductase 12	protein-coding
consensusPeak_4519	5.538	2.779	2.593	1.227	1.958	0.969	0.00521106	0.42418	180	low	consensusPeak_4519	chr10	3009285	3009840	+	0	NA	Intergenic	MIRc|SINE|MIR	57371	NR_160681	101927824	NA	NR_160681	NA	LOC101927824	-	uncharacterized LOC101927824	ncRNA
consensusPeak_13757	4.583	2.332	1.018	0.393	1.971	0.979	0.000610982	0.3025	26	low	consensusPeak_13757	chr14	106613287	106613599	+	0	NA	Intergenic	MER89-int|LTR|ERV1	131004	NR_027457	338005	Hs.322826	NR_027457	ENSG00000270816	LINC00221	C14orf98|NCRNA00221	long intergenic non-protein coding RNA 221	ncRNA
consensusPeak_24947	6.909	3.907	2.088	1.073	1.995	0.996	0.000259467	0.252901	17	low	consensusPeak_24947	chr2	231277975	231278394	+	0	NA	intron (NM_001352757, intron 14 of 19)	MIRb|SINE|MIR	79553	NM_001271466	80210	Hs.162411	NM_025139	ENSG00000135931	ARMC9	ARM|JBTS30|KU-MEL-1|NS21	armadillo repeat containing 9	protein-coding
consensusPeak_8643	6.762	3.318	3.57	1.586	1.996	0.997	0.00520798	0.42418	177	low	consensusPeak_8643	chr11	125586635	125587085	+	0	NA	intron (NR_132372, intron 1 of 2)	intron (NR_132372, intron 1 of 2)	5708	NR_132372	105369550	Hs.732083	NR_132372	ENSG00000149557	STT3A-AS1	-	STT3A antisense RNA 1	ncRNA
consensusPeak_1002	7.151	3.426	2.093	0.85	2.003	1.002	0.0003	0.252901	19	low	consensusPeak_1002	chr1	37537262	37537956	+	0	NA	3' UTR (NM_024700, exon 4 of 4)	3' UTR (NM_024700, exon 4 of 4)	16684	NM_024700	79753	Hs.47232	NM_024700	ENSG00000163877	SNIP1	PML1|PMRED	Smad nuclear interacting protein 1	protein-coding
consensusPeak_32374	5.417	2.693	1.93	0.574	2.005	1.003	0.000853854	0.3025	35	low	consensusPeak_32374	chr4	153274990	153275395	+	0	NA	intron (NM_001351057, intron 2 of 12)	MIR|SINE|MIR	17813	NM_001351054	23321	Hs.435711	NM_015271	ENSG00000109654	TRIM2	CMT2R|RNF86	tripartite motif containing 2	protein-coding
consensusPeak_585	8.408	4.134	5.096	0.871	2.013	1.009	0.00604549	0.433969	200	low	consensusPeak_585	chr1	24309655	24310099	+	0	NA	Intergenic	Intergenic	-9480	NM_198173	57822	Hs.657920	NM_021180	ENSG00000158055	GRHL3	SOM|TFCP2L4|VWS2	grainyhead like transcription factor 3	protein-coding
consensusPeak_33264	8.169	4.15	3.455	1.259	2.013	1.009	0.000844481	0.3025	34	low	consensusPeak_33264	chr5	62538328	62538921	+	0	NA	intron (NM_016338, intron 24 of 29)	THE1D|LTR|ERVL-MaLR	-40111	NR_073584	101180901	Hs.482269	NR_073584	ENSG00000086200	IPO11-LRRC70	-	IPO11-LRRC70 readthrough	ncRNA
consensusPeak_6818	5.925	2.842	3.485	0.907	2.02	1.014	0.00648774	0.443074	210	low	consensusPeak_6818	chr11	8983452	8983899	+	0	NA	intron (NM_020645, intron 6 of 6)	intron (NM_020645, intron 6 of 6)	-18664	NM_001286095	56674	Hs.501853	NM_020644	ENSG00000175348	TMEM9B	C11orf15	TMEM9 domain family member B	protein-coding
consensusPeak_28231	4.82	2.501	2.088	0.767	2.033	1.024	0.00346628	0.388577	125	low	consensusPeak_28231	chr3	33808360	33808923	+	0	NA	intron (NM_001256192, intron 1 of 5)	L2a|LINE|L2	10011	NM_013374	10015	Hs.475896	NM_013374	ENSG00000170248	PDCD6IP	AIP1|ALIX|DRIP4|HP95	programmed cell death 6 interacting protein	protein-coding
consensusPeak_14243	4.574	2.195	1.046	0.478	2.041	1.029	0.000743928	0.3025	29	low	consensusPeak_14243	chr15	56371583	56372064	+	0	NA	intron (NM_001286449, intron 2 of 12)	intron (NM_001286449, intron 2 of 12)	6399	NM_198524	374618	Hs.511476	NM_198524	ENSG00000151575	TEX9	-	testis expressed 9	protein-coding
consensusPeak_20813	8.935	4.373	2.973	0.213	2.043	1.031	5.24246e-05	0.175337	7	low	consensusPeak_20813	chr19	40724352	40725386	+	0	NA	intron (NM_025194, intron 1 of 6)	AluSz|SINE|Alu	7757	NM_025194	80271	Hs.515415	NM_025194	ENSG00000086544	ITPKC	IP3-3KC|IP3KC	inositol-trisphosphate 3-kinase C	protein-coding
consensusPeak_37337	20.077	10.03	6.475	1.456	2.043	1.03	9.94502e-06	0.148471	4		consensusPeak_37337	chr6	137978332	137978861	+	0	NA	Intergenic	Intergenic	-32796	NR_149097	105378020	Hs.520420	NR_149097	ENSG00000226004	LINC02528	-	long intergenic non-protein coding RNA 2528	ncRNA
consensusPeak_30001	13.545	6.692	6.59	2.593	2.043	1.031	0.00313863	0.384266	110		consensusPeak_30001	chr3	156769898	156771077	+	0	NA	intron (NR_038387, intron 1 of 2)	intron (NR_038387, intron 1 of 2)	41534	NR_003284	647033	Hs.745109	NR_003284	NA	PA2G4P4	PA2G4L1	proliferation-associated 2G4 pseudogene 4	pseudo
consensusPeak_31898	8.201	3.956	2.387	1.793	2.047	1.033	0.00137506	0.325144	50	low	consensusPeak_31898	chr4	108099883	108100223	+	0	NA	intron (NM_001130713, intron 3 of 10)	intron (NM_001130713, intron 3 of 10)	66744	NM_001166119	51176	Hs.743478	NM_016269	ENSG00000138795	LEF1	LEF-1|TCF10|TCF1ALPHA|TCF7L3	lymphoid enhancer binding factor 1	protein-coding
consensusPeak_22936	22.871	11.33	6.941	0.488	2.056	1.04	1.31457e-05	0.148471	3		consensusPeak_22936	chr2	96556664	96557318	+	0	NA	Intergenic	Intergenic	19112	NM_001319092	10865	Hs.920	NM_006673	ENSG00000196843	ARID5A	MRF-1|MRF1|RP11-363D14	AT-rich interaction domain 5A	protein-coding
consensusPeak_40852	9.104	4.135	6.313	1.554	2.082	1.058	0.008629	0.474249	270	low	consensusPeak_40852	chr8	54146336	54146861	+	0	NA	intron (NM_014175, intron 4 of 4)	intron (NM_014175, intron 4 of 4)	11357	NM_014175	29088	Hs.18349	NM_014175	ENSG00000137547	MRPL15	HSPC145|L15mt|MRP-L15|MRP-L7|RPML7	mitochondrial ribosomal protein L15	protein-coding
consensusPeak_31930	4.186	2.153	0.596	0.544	2.091	1.064	0.000128374	0.2141	10	low	consensusPeak_31930	chr4	108840345	108840751	+	0	NA	intron (NM_001256074, intron 27 of 31)	intron (NM_001256074, intron 27 of 31)	-77495	NM_001146627	64850	Hs.106576	NM_031279	ENSG00000164089	ETNPPL	AGXT2L1	ethanolamine-phosphate phospho-lyase	protein-coding
consensusPeak_44402	5.985	2.751	3.004	1.102	2.106	1.074	0.0055922	0.429542	179	low	consensusPeak_44402	chrX	48558262	48558620	+	0	NA	intron (NR_145499, intron 4 of 6)	MIR|SINE|MIR	-16043	NM_006743	5935	Hs.301404	NM_006743	ENSG00000102317	RBM3	IS1-RNPL|RNPL	RNA binding motif protein 3	protein-coding
consensusPeak_4646	14.21	6.904	2.777	0.172	2.108	1.076	8.39785e-06	0.148471	2		consensusPeak_4646	chr10	6299146	6299791	+	0	NA	Intergenic	Intergenic	-27076	NR_040079	399715	NA	NR_040079	ENSG00000215244	LINC02649	-	long intergenic non-protein coding RNA 2649	ncRNA
consensusPeak_27057	6.181	2.859	3.284	0.934	2.111	1.078	0.00215218	0.344363	75	low	consensusPeak_27057	chr22	28360818	28361449	+	0	NA	intron (NM_001145418, intron 2 of 22)	Tigger1|DNA|TcMar-Tigger	-98736	NR_106713	102466081	NA	NR_106713	ENSG00000276162	MIR5739	hsa-mir-5739	microRNA 5739	ncRNA
consensusPeak_24394	6.52	3.16	2.858	0.17	2.111	1.078	0.000218408	0.252901	11	low	consensusPeak_24394	chr2	201639232	201639644	+	0	NA	intron (NM_001044385, intron 2 of 11)	MLT1J1|LTR|ERVL-MaLR	3232	NM_152388	65062	Hs.12319	NM_152388	ENSG00000155755	TMEM237	ALS2CR4|JBTS14	transmembrane protein 237	protein-coding
consensusPeak_2313	5.183	2.479	1.901	0.223	2.132	1.092	0.000437184	0.287662	16	low	consensusPeak_2313	chr1	117106525	117106872	+	0	NA	3' UTR (NM_003594, exon 23 of 23)	3' UTR (NM_003594, exon 23 of 23)	12055	NR_030640	100126331	NA	NR_030640	ENSG00000215930	MIR942	MIRN942|hsa-mir-942|mir-942	microRNA 942	ncRNA
consensusPeak_3218	6.267	2.861	2.821	0.483	2.165	1.114	0.0010973	0.324766	33	low	consensusPeak_3218	chr1	180080520	180080916	+	0	NA	intron (NM_014810, intron 30 of 37)	intron (NM_014810, intron 30 of 37)	-74115	NM_001004128	5768	Hs.719176	NM_002826	ENSG00000116260	QSOX1	Q6|QSCN6	quiescin sulfhydryl oxidase 1	protein-coding
consensusPeak_28773	7.536	3.505	2.374	0.397	2.166	1.115	0.000396727	0.280046	14	low	consensusPeak_28773	chr3	58064993	58065603	+	0	NA	intron (NM_001164318, intron 1 of 45)	MIR|SINE|MIR	56876	NM_001164317	2317	Hs.476448	NM_001457	ENSG00000136068	FLNB	ABP-278|ABP-280|AOI|FH1|FLN-B|FLN1L|LRS1|SCT|TABP|TAP	filamin B	protein-coding
consensusPeak_1941	7.408	3.748	2.873	1.024	2.175	1.121	0.000451887	0.287662	15	low	consensusPeak_1941	chr1	94037599	94038207	+	0	NA	intron (NM_000350, intron 24 of 49)	intron (NM_000350, intron 24 of 49)	83245	NM_000350	24	Hs.416707	NM_000350	ENSG00000198691	ABCA4	ABC10|ABCR|ARMD2|CORD3|FFM|RMP|RP19|STGD|STGD1	ATP binding cassette subfamily A member 4	protein-coding
consensusPeak_22042	5.335	2.375	1.757	0.974	2.189	1.13	0.000847678	0.3025	25	low	consensusPeak_22042	chr2	33512086	33512471	+	0	NA	intron (NM_170672, intron 3 of 18)	intron (NM_170672, intron 3 of 18)	-1597	NM_015376	25780	Hs.143674	NM_015376	ENSG00000152689	RASGRP3	GRP3	RAS guanyl releasing protein 3	protein-coding
consensusPeak_7514	6.618	3.129	2.032	0.887	2.194	1.134	0.000564943	0.3025	18	low	consensusPeak_7514	chr11	63687579	63688182	+	0	NA	intron (NR_049750, intron 1 of 5)	intron (NR_049750, intron 1 of 5)	6380	NM_001265589	10313	Hs.743229	NM_006054	ENSG00000133318	RTN3	ASYIP|HAP|NSPL2|NSPLII|RTN3-A1	reticulon 3	protein-coding
consensusPeak_11524	3.952	1.935	1.107	0.28	2.205	1.141	0.00080933	0.3025	23	low	consensusPeak_11524	chr13	41050091	41050412	+	0	NA	intron (NM_001370329, intron 1 of 9)	L1MB2|LINE|L1	11135	NM_001370329	1997	Hs.135646	NM_172373	ENSG00000120690	ELF1	EFTUD1|RIA1	E74 like ETS transcription factor 1	protein-coding
consensusPeak_27491	6.231	2.859	1.761	0.755	2.275	1.186	0.000264313	0.252901	9	low	consensusPeak_27491	chr22	42184930	42185253	+	0	NA	intron (NM_005650, intron 2 of 5)	intron (NM_005650, intron 2 of 5)	30250	NM_181492	6942	Hs.475018	NM_005650	ENSG00000100207	TCF20	AR1|DDVIBA|SPBP|TCF-20	transcription factor 20	protein-coding
consensusPeak_14187	6.528	2.876	4.499	0.129	2.284	1.192	0.00382368	0.399126	122	low	consensusPeak_14187	chr15	52124367	52125060	+	0	NA	intron (NM_006578, intron 9 of 10)	L2b|LINE|L2	-11938	NM_020396	10017	Hs.283672	NM_020396	ENSG00000137875	BCL2L10	BCL-B|Boo|Diva|bcl2-L-10	BCL2 like 10	protein-coding
consensusPeak_39554	4.978	2.024	2.33	1.039	2.371	1.245	0.00238017	0.356355	76	low	consensusPeak_39554	chr7	127926785	127927167	+	0	NA	intron (NM_014390, intron 14 of 23)	intron (NM_014390, intron 14 of 23)	-70533	NR_027330	27099	Hs.657377	NM_014411	ENSG00000279078	SND1-IT1	C7orf54|NAG8|NSG-X	SND1 intronic transcript 1	ncRNA
consensusPeak_12002	9.32	3.889	4.785	0.902	2.373	1.247	0.000276554	0.252901	8	low	consensusPeak_12002	chr13	95181677	95182093	+	0	NA	intron (NM_001105515, intron 11 of 20)	intron (NM_001105515, intron 11 of 20)	-28459	NR_145733	109616987	NA	NR_145733	NA	SNORD13G	-	small nucleolar RNA, C/D box 13G	snoRNA
consensusPeak_29715	4.91	2.032	1.681	1.35	2.431	1.282	0.00144575	0.325144	44	low	consensusPeak_29715	chr3	138046984	138047237	+	0	NA	Intergenic	Intergenic	36945	NM_016369	51208	Hs.655324	NM_016369	ENSG00000066405	CLDN18	SFTA5|SFTPJ	claudin 18	protein-coding
consensusPeak_38878	6.164	2.321	2.548	0.599	2.568	1.361	7.37413e-05	0.175337	1	low	consensusPeak_38878	chr7	72676784	72677363	+	0	NA	intron (NM_001145440, intron 11 of 13)	L1MB7|LINE|L1	-20830	NR_039794	100616331	NA	NR_039794	ENSG00000264494	MIR4650-2	-	microRNA 4650-2	ncRNA
consensusPeak_31912	4.135	1.605	2.45	0.999	2.731	1.45	0.00391002	0.399126	123	low	consensusPeak_31912	chr4	108211062	108211309	+	0	NA	Intergenic	Intergenic	39065	NR_029373	641518	Hs.535760	NR_029373	ENSG00000232021	LEF1-AS1	LEF1NAT	LEF1 antisense RNA 1	ncRNA

## Sheet: L1_24_TFBS
Table S1: sheet5: TFBS enriched among the DARS of LNA1 24 h.
Matrix	Accession	Factor name	P-Value	Yes	No	Yes/No	Matched promoters in Yes	Matched promoters in No
V$JUNBFOS_01	M08925	JUNB:C-FOS	2.34084e-10	0.3333	0.0008	436.333	0.2083	0.0008
V$JUNDFRA2_01	M08931	JUND:FRA-2	2.34084e-10	0.3333	0.0008	436.333	0.2083	0.0008
V$JUNBFRA2_01	M08923	JUNB:FRA-2	4.35786e-09	0.2917	0.0008	381.792	0.1667	0.0008
V$JUNFRA2_01	M08940	C-JUN:FRA-2	1.43464e-06	0.2083	0.0008	272.708	0.2083	0.0008
V$JUNBFRA1_01	M08922	JUNB:FRA-1	1.43464e-06	0.2083	0.0008	272.708	0.2083	0.0008
V$JUNFRA1_01	M08938	C-JUN:FRA-1	1.43464e-06	0.2083	0.0008	272.708	0.2083	0.0008
V$JUNDFRA1_01	M08929	JUND:FRA-1	1.43464e-06	0.2083	0.0008	272.708	0.2083	0.0008
V$JUNDFOS_01	M08933	JUND:C-FOS	1.43464e-06	0.2083	0.0008	272.708	0.2083	0.0008
V$JUNBFOSB_01	M08920	JUNB:FOSB	2.5063e-05	0.1667	0.0008	218.167	0.1667	0.0008
V$FOSBJUND_01	M08928	FOSB:JUND	2.5063e-05	0.1667	0.0008	218.167	0.1667	0.0008
V$IRF1_01	M00062	IRF-1	0.00663066	0.0833	0.0008	109.083	0.0833	0.0008
V$FOS_02	M04693	c-Fos	2.08609e-09	0.375	0.0038	98.175	0.25	0.0038
V$BACH2_01	M00490	Bach2	2.22101e-08	0.375	0.0061	61.3594	0.3333	0.0061
V$BATFJUN_01	M07076	c-Jun:B-ATF	1.44786e-06	0.2917	0.0053	54.5417	0.2083	0.0053
V$FOSL1_02	M07091	Fra-1	2.21779e-15	0.8333	0.0183	45.4514	0.5	0.0183
V$FRA2_01	M08914	FRA-2	7.0646e-09	0.4583	0.0107	42.8542	0.2917	0.0107
V$FOSL2_02	M07092	Fra-2	1.75037e-14	0.8333	0.0214	38.9583	0.5	0.0183
V$ZNF367_01	M06837	ZNF367	0.00509436	0.125	0.0038	32.725	0.0833	0.0038
V$ELK1_01	M00007	Elk-1	0.00509436	0.125	0.0038	32.725	0.0833	0.0038
V$CFOSCJUN_Q5	M03866	c-Fos:c-Jun	6.92941e-08	0.4583	0.0145	31.5768	0.375	0.0145
V$FRA2_Q4_01	M03870	Fra-2	1.43943e-14	1.0833	0.0451	24.0353	0.5833	0.0298
V$JUNB_Q6	M03551	JunB	4.9093e-09	0.6667	0.0306	21.8167	0.5	0.029
V$JUND_Q6	M03552	JunD	4.9093e-09	0.6667	0.0306	21.8167	0.5	0.029
V$AP1FJ_Q2	M00172	AP-1	0.00211015	0.2083	0.0115	18.1806	0.2083	0.0115
V$IRF4_07	M04818	IRF-4	0.00596879	0.1667	0.0092	18.1806	0.1667	0.0092
V$IRX5_03	M04378	IRX5	0.00592811	0.2083	0.0153	13.6354	0.1667	0.0153
V$ETS_B	M00340	c-Ets	0.00503908	0.25	0.0214	11.6875	0.25	0.0206
V$BATF_01	M04716	B-ATF	1.237e-08	1.125	0.1016	11.0724	0.5833	0.084
V$NFE2L1_Q5	M07390	Nfe2l1	3.05485e-05	0.625	0.0588	10.625	0.4583	0.055
V$SPI1_02	M02043	SPI1	0.00771194	0.25	0.0237	10.5565	0.1667	0.0237
V$TCF3_01	M01594	TCF-3	0.00298674	0.4167	0.0497	8.391	0.2917	0.0481
V$MAF_Q6	M00648	MAF	0.00917403	0.3333	0.0413	8.0802	0.25	0.0405
V$ETS1_02	M03977	ETS1	0.00274309	0.5417	0.0756	7.162	0.2917	0.0726
V$CETS2_01	M01989	Ets2 (c-ets-2)	0.00249759	0.5833	0.084	6.9417	0.4167	0.0794
V$ERG_01	M01752	ERG	0.0072014	0.4583	0.0665	6.8961	0.2917	0.0642
V$BCL11A_02	M04795	BCL-11A	0.00963815	0.4583	0.0695	6.5929	0.3333	0.0657
V$MAF_Q4	M07296	MAF	0.000368297	0.9167	0.1398	6.5569	0.6667	0.1283
V$TGIF2_01	M01407	TGIF2	0.00247537	0.6667	0.1031	6.4642	0.5417	0.097
V$CEBP_Q2	M00190	C/EBP alpha	0.00699458	0.5417	0.0856	6.3307	0.4583	0.0817
V$ELF4_02	M02056	ELF4	0.00971258	0.5	0.0794	6.2933	0.4167	0.0749
V$IRF1_Q6	M00747	IRF-1	0.00746602	0.5417	0.0863	6.2747	0.4167	0.0817
V$ETV3_01	M01990	ETV3	0.00848395	0.5417	0.0879	6.1656	0.5	0.084
V$BCLAF1_01	M04704	BCLAF1	0.00247519	0.75	0.123	6.0978	0.5417	0.1154
V$CEBPD_Q3	M07316	C/EBPdelta	0.00289309	0.7917	0.1352	5.8548	0.4583	0.1253
V$ETV4_01	M03982	ETV4	0.00698881	0.6667	0.1161	5.7412	0.4583	0.1085
V$MYB_Q3	M00773	c-MYB	0.000417189	1.25	0.2223	5.6229	0.7917	0.1956
V$FOSL1_01	M04897	Fra-1	0.00328338	1	0.1902	5.257	0.5833	0.1711
V$MEIS3_02	M04030	MEIS3	0.000925159	1.375	0.2674	5.1425	0.7917	0.2299
V$EHF_02	M01974	EHF	0.00431164	1	0.1948	5.1333	0.5417	0.1719
V$SOX10_Q6	M01131	Sox-10	0.00421626	1.0417	0.2055	5.0689	0.625	0.1826
V$RELA_04	M04814	RelA-p65	0.0098518	1	0.2101	4.76	0.5833	0.1879
V$HSF1_Q6	M01023	HSF1	0.00944909	1.0417	0.2208	4.7181	0.5833	0.1872
V$MYB_Q5_01	M00913	MYB	0.00488577	1.4167	0.3117	4.5451	0.8333	0.2605
V$ETS_Q4	M00771	Ets	0.00450222	1.4583	0.3216	4.5343	0.7083	0.2529
V$HMGIY_Q6	M00750	HMGIY	0.00886673	1.3333	0.3018	4.4186	0.625	0.2483
V$HNF4G_02	M04921	HNF-4gamma	0.000190514	3.2083	0.7448	4.3074	0.9167	0.4798
V$NANOG_01	M01123	Nanog	0.00121083	2.375	0.5523	4.3	0.7917	0.4179
V$CEBP_Q3	M00770	C/EBP	0.00723661	1.5833	0.369	4.2911	0.6667	0.2857
V$BATF_02	M04856	B-ATF	0.00375584	3.4583	0.9152	3.7788	0.875	0.5752
V$HDAC2_02	M04819	hdac2	0.00414037	4.9167	1.3797	3.5636	0.7917	0.6677
F$RFX1_01	M01641	RFX1	0.00188787	6.125	1.728	3.5445	1	0.8243
V$MECP2_Q4_01	M07388	MECP-2	0.000961484	9.5417	2.7983	3.4098	1	0.8984
V$DBP_Q6	M00624	DBP	0.0071037	7.9167	2.3911	3.3108	1	0.8778
V$TRIM28_02	M04925	RNF96	0.00932119	13.1667	4.1818	3.1486	1	0.9549
V$RXRG_03	M08969	RXR-GAMMA	0.00599301	17.0417	5.4614	3.1204	1	0.9786
V$BARX1_01	M01340	Barx1	0.00584682	20.875	6.7746	3.0813	1	0.8816
V$HOXB9_01	M01426	HOXB9	0.00894626	18.2917	7.4981	2.4395	1	0.9251
V$FOXJ3_14	M04653	foxj3	0.0093084	16.5833	6.8319	2.4273	1	0.9121
V$POU5F1_05	M04960	2003-10-01	0.00996075	5.125	2.3155	2.2133	0.9167	0.7708
V$SMAD1_01	M01590	SMAD1	0.00823755	5.4167	2.4477	2.213	0.8333	0.7235
V$NR2C2_04	M04934	TR4	0.00967961	3.5833	1.6883	2.1224	0.8333	0.6952
V$IK_Q5_01	M07260	Ikaros	0.00941674	3.3333	1.5867	2.1008	0.875	0.7372
V$RXRA_07	M04787	RXR-alpha	0.00740194	3.2083	1.5493	2.0709	0.8333	0.6516
V$SMAD5_Q5	M03846	SMAD5	0.00868887	1.7917	0.9404	1.9052	0.75	0.5195
V$TBP_01	M00471	TBP	0.00475105	2.0833	1.0955	1.9017	0.7917	0.5248
P$ESR1_01	M03213	ESR1	0.00580401	1.625	0.8862	1.8337	0.625	0.3797
V$ZF5_B	M00333	ZF5	0.00611191	1.5833	0.8655	1.8293	0.75	0.4163
V$E2F3_Q6	M02089	E2F-3	0.00601131	1	0.6043	1.6549	0.5	0.3094
V$SMAD5_Q5_01	M08829	SMAD5	0.00301548	1.1667	0.7066	1.651	0.625	0.5057
V$BEN_01	M01240	BEN	0.00958052	0.7917	0.4912	1.6117	0.4583	0.3125
V$TCF12_01	M04806	HTF4	0.00749935	0.625	0.4209	1.4848	0.4167	0.2788
V$MEF2C_Q4	M02025	MEF-2C	0.00910969	0.4167	0.3132	1.3303	0.2917	0.2376
V$SOX4_Q5	M03849	Sox-4	0.00354027	0.375	0.3178	1.18	0.25	0.2024
V$MESP1_01	M04177	MESP1	0.00847789	0.25	0.2292	1.0908	0.2083	0.1956

## Sheet: L1_72_TFBS
Table S1: sheet6: TFBS enriched among the DARS of LNA1 72 h.
Matrix	Accession	Factor name	P-Value	Yes	No	Yes/No	Matched promoters in Yes	Matched promoters in No
V$IRF_Q6	M00772	IRF	9.862e-19	1.1579	0.0175	66	0.7193	0.0175
V$IRF8_Q6	M01665	IRF-8	1.56205e-11	0.7193	0.0175	41	0.4561	0.0175
V$IRF3_05	M02767	IRF-3	1.1224e-10	0.6667	0.0175	38	0.5439	0.0175
V$IRF4_Q5_01	M08886	IRF4	2.96435e-09	0.5789	0.0175	33	0.4211	0.0175
V$JUNBFOSB_01	M08920	JUNB:FOSB	5.69241e-09	0.5614	0.0175	32	0.2982	0.0175
V$JUNBFRA2_01	M08923	JUNB:FRA-2	5.69241e-09	0.5614	0.0175	32	0.2982	0.0175
V$JUNDFRA2_01	M08931	JUND:FRA-2	1.09216e-08	0.5439	0.0175	31	0.3158	0.0175
V$IRF1_05	M07216	IRF1	2.09354e-08	0.5263	0.0175	30	0.4211	0.0175
V$FOSL2_02	M07092	Fra-2	2.09354e-08	0.5263	0.0175	30	0.3158	0.0175
V$IRF1_01	M00062	IRF-1	4.00913e-08	0.5088	0.0175	29	0.386	0.0175
V$JUNBFOS_01	M08925	JUNB:C-FOS	4.00913e-08	0.5088	0.0175	29	0.3158	0.0175
V$JUNDFRA1_01	M08929	JUND:FRA-1	4.00913e-08	0.5088	0.0175	29	0.3333	0.0175
V$JUNBFRA1_01	M08922	JUNB:FRA-1	7.66952e-08	0.4912	0.0175	28	0.3333	0.0175
V$FRA2_Q4_01	M03870	Fra-2	7.66952e-08	0.4912	0.0175	28	0.3158	0.0175
V$FOSL1_02	M07091	Fra-1	7.66952e-08	0.4912	0.0175	28	0.2982	0.0175
V$JUNFRA2_01	M08940	C-JUN:FRA-2	2.7972e-07	0.4561	0.0175	26	0.3158	0.0175
V$JUNDFOS_01	M08933	JUND:C-FOS	1.01499e-06	0.4211	0.0175	24	0.3333	0.0175
V$ISGF3G_03	M02771	IRF-9	1.92927e-06	0.4035	0.0175	23	0.3509	0.0175
V$JUNFRA1_01	M08938	C-JUN:FRA-1	1.92927e-06	0.4035	0.0175	23	0.3333	0.0175
V$IRF2_01	M00063	IRF-2	1.92927e-06	0.4035	0.0175	23	0.3333	0.0175
V$FOS_02	M04693	c-Fos	6.93603e-06	0.3684	0.0175	21	0.2456	0.0175
V$NFAT_Q6	M00302	NFAT	6.04968e-10	0.6842	0.0351	19.5	0.4561	0.0351
V$POU2F1_Q6	M03561	POU2F1	2.4748e-05	0.3333	0.0175	19	0.2632	0.0175
V$CFOSCJUN_Q5	M03866	c-Fos:c-Jun	4.65932e-05	0.3158	0.0175	18	0.2982	0.0175
V$SMAD1_01	M01590	SMAD1	0.000163877	0.2807	0.0175	16	0.2281	0.0175
V$BLIMP1_Q6	M01066	Blimp-1	0.000305967	0.2632	0.0175	15	0.2456	0.0175
V$CEBP_Q3	M00770	C/EBP	0.000305967	0.2632	0.0175	15	0.2281	0.0175
V$PRDM1_02	M03916	PRDM1	0.000305967	0.2632	0.0175	15	0.2456	0.0175
V$POU5F1_01	M01307	2003-10-01	0.000569286	0.2456	0.0175	14	0.1754	0.0175
V$NFYB_01	M07115	NF-YB	0.000569286	0.2456	0.0175	14	0.0877	0.0175
V$FRA2_01	M08914	FRA-2	4.29724e-09	0.6842	0.0526	13	0.4211	0.0526
V$NFYA_03	M07222	NFYA	0.00194682	0.2105	0.0175	12	0.0702	0.0175
V$MAZ_Q6	M00649	MAZ	0.00194682	0.2105	0.0175	12	0.1579	0.0175
V$NFYC_Q5	M02107	NF-YC	0.00194682	0.2105	0.0175	12	0.0526	0.0175
V$BACH2_01	M00490	Bach2	0.00194682	0.2105	0.0175	12	0.2105	0.0175
V$PRDM1_03	M04731	Blimp-1	0.00357392	0.193	0.0175	11	0.1404	0.0175
V$POU5F1_04	M04735	2003-10-01	0.00652224	0.1754	0.0175	10	0.1579	0.0175
V$HDAC1_Q3	M07041	HDAC1	0.00652224	0.1754	0.0175	10	0.1228	0.0175
V$IRF5_05	M04016	IRF5	0.00652224	0.1754	0.0175	10	0.1404	0.0175
V$CEBPG_Q6_01	M01869	C/EBPgamma	0.0002432	0.3158	0.0351	9	0.2632	0.0175
V$JUNB_Q6	M03551	JunB	0.0002432	0.3158	0.0351	9	0.2982	0.0351
V$JUND_Q6	M03552	JunD	0.0002432	0.3158	0.0351	9	0.2982	0.0351
V$GLI1_Q2	M01042	GLI1	0.000774869	0.2807	0.0351	8	0.2456	0.0351
V$MAF_Q6	M00648	MAF	0.000774869	0.2807	0.0351	8	0.2632	0.0351
V$SIN3A_01	M04756	sin3A	0.000774869	0.2807	0.0351	8	0.2456	0.0351
V$ZNF263_01	M04909	FPM315	9.80226e-05	0.386	0.0526	7.3333	0.2982	0.0526
V$POU2F2_02	M04072	POU2F2	0.00241252	0.2456	0.0351	7	0.193	0.0351
V$GLI_Q2	M01037	GLI	0.00241252	0.2456	0.0351	7	0.2281	0.0351
V$BCL11A_02	M04795	BCL-11A	1.33816e-07	0.7193	0.1053	6.8333	0.4912	0.1053
V$POU2F1_02	M04070	POU2F1	0.00421287	0.2281	0.0351	6.5	0.193	0.0351
V$RFX1_02	M00281	RFX1	0.00421287	0.2281	0.0351	6.5	0.2105	0.0351
V$OCT4_01	M01125	Oct-4 (POU5F1)	0.000890841	0.3158	0.0526	6	0.2105	0.0526
V$IRF4_08	M04855	IRF-4	0.000890841	0.3158	0.0526	6	0.2281	0.0526
V$ZNF217_01	M07598	ZABC1	0.00729716	0.2105	0.0351	6	0.193	0.0351
V$TCF3_01	M01594	TCF-3	0.00729716	0.2105	0.0351	6	0.1404	0.0351
V$TRIM28_02	M04925	RNF96	0.00729716	0.2105	0.0351	6	0.1404	0.0351
V$NFAT1_Q6	M01281	NFATc2	1.33674e-06	0.6842	0.1228	5.5714	0.4386	0.1228
V$NFAT4_Q3	M01886	NFATc3	1.33674e-06	0.6842	0.1228	5.5714	0.4386	0.1228
V$FOSBJUND_01	M08928	FOSB:JUND	0.000330595	0.386	0.0702	5.5	0.3333	0.0702
V$ETS_B	M00340	c-Ets	2.25187e-06	0.6667	0.1228	5.4286	0.386	0.1228
V$HLTF_Q4	M04613	HLTF	0.00258627	0.2807	0.0526	5.3333	0.2456	0.0526
V$TFIII_Q6	M00706	TFII-I	0.000557755	0.3684	0.0702	5.25	0.2456	0.0526
V$IRF4_07	M04818	IRF-4	1.82371e-08	0.9825	0.193	5.0909	0.6316	0.193
V$POU3F1_02	M04076	POU3F1	0.00726996	0.2456	0.0526	4.6667	0.193	0.0526
V$IK_Q5_01	M07260	Ikaros	0.00726996	0.2456	0.0526	4.6667	0.1404	0.0351
V$HES2_01	M07992	Hes2	0.00726996	0.2456	0.0526	4.6667	0.1579	0.0526
V$ETS_Q4	M00771	Ets	4.73772e-09	1.1404	0.2456	4.6429	0.5965	0.2105
V$RELA_Q6	M03563	RelA-p65	0.00257089	0.3158	0.0702	4.5	0.2281	0.0702
V$EBOX_Q6_01	M01034	Ebox	0.00257089	0.3158	0.0702	4.5	0.2281	0.0702
V$RELA_03	M04811	RelA-p65	0.0068377	0.2807	0.0702	4	0.2281	0.0702
V$POU3F1_Q6	M03842	POU3F1	0.0068377	0.2807	0.0702	4	0.193	0.0702
V$BATF_01	M04716	B-ATF	1.02483e-05	0.7544	0.193	3.9091	0.5088	0.1754
V$IRF1_Q6	M00747	IRF-1	7.23071e-05	0.614	0.1579	3.8889	0.4561	0.1579
V$IRF7_Q3	M01884	IRF-7	0.000114699	0.5965	0.1579	3.7778	0.4211	0.1579
V$CEBPD_Q3	M07316	C/EBPdelta	2.56499e-05	0.7193	0.193	3.7273	0.5789	0.193
V$NFAT2_Q5	M01718	NFATc1	6.30163e-05	0.6842	0.193	3.5455	0.4912	0.1754
V$BATF_02	M04856	B-ATF	0.00204385	0.4211	0.1228	3.4286	0.2632	0.1053
V$OCT4_02	M01124	Oct-4 (POU5F1)	0.00979107	0.2982	0.0877	3.4	0.2281	0.0702
V$FOXO4_02	M00476	FOXO4	0.00979107	0.2982	0.0877	3.4	0.2632	0.0877
V$CEBP_Q2	M00190	C/EBP alpha	0.00979107	0.2982	0.0877	3.4	0.2807	0.0877
V$ING4_01	M01743	ING4	0.00013684	0.6842	0.2105	3.25	0.4561	0.193
V$STAT3_01	M00225	STAT3	0.00488299	0.386	0.1228	3.1429	0.2281	0.0702
V$E2F6_01	M01252	E2F-6	0.000126361	0.807	0.2807	2.875	0.5614	0.2281
V$HMGIY_Q6	M00750	HMGIY	1.10407e-10	2.3158	0.807	2.8696	0.807	0.614
V$FANK1_01	M08840	FANK1	2.20013e-13	3.1579	1.1404	2.7692	0.9123	0.6667
V$MESP1_01	M04177	MESP1	0.0069027	0.4561	0.1754	2.6	0.3333	0.1579
V$YY1_Q6_03	M01894	YY1	0.0069027	0.4561	0.1754	2.6	0.2982	0.1579
V$NFE2L1_Q5	M07390	Nfe2l1	0.00340889	0.5439	0.2105	2.5833	0.4386	0.2105
V$SOX4_Q5	M03849	Sox-4	0.00340889	0.5439	0.2105	2.5833	0.3684	0.1754
V$FLI1_Q6	M01208	FLI-1	0.000220188	0.8947	0.3509	2.55	0.5614	0.2807
V$ELK1_01	M00007	Elk-1	0.00844696	0.4737	0.193	2.4545	0.386	0.193
V$TCF12_01	M04806	HTF4	0.000907414	0.8246	0.3509	2.35	0.4912	0.2456
V$SMAD2_Q6	M03580	Smad2	0.00994969	0.5439	0.2456	2.2143	0.4211	0.2281
V$HNF4G_02	M04921	HNF-4gamma	1.04672e-08	2.8596	1.2982	2.2027	0.8772	0.7544
V$ETV7_01	M02071	ETV7	0.0058127	0.6491	0.2982	2.1765	0.4386	0.2281
V$FOSL1_01	M04897	Fra-1	0.00407852	0.7193	0.3333	2.1579	0.5088	0.3158
V$FOXO1_01	M00473	FOXO1	0.00286941	0.7895	0.3684	2.1429	0.4737	0.3509
V$STAT1_01	M00224	STAT1	0.00960881	0.5965	0.2807	2.125	0.2982	0.1754
V$FOXJ3_14	M04653	foxj3	5.10192e-05	1.5263	0.7193	2.122	0.6842	0.5439
V$PBX1_01	M00096	Pbx-1	0.000852085	1.0351	0.4912	2.1071	0.5789	0.4386
V$POU3F1_Q2	M07331	POU3F1	0.00355919	0.8772	0.4386	2	0.5263	0.3509
V$HDAC2_02	M04819	hdac2	1.73271e-05	2.0175	1.0175	1.9828	0.8246	0.6491
V$MAFA_Q4	M01709	MAFA	0.000473977	1.3684	0.7018	1.95	0.6491	0.5088
V$HOXB4_01	M01424	HOXB4	4.23448e-05	1.9123	0.9825	1.9464	0.6316	0.4737
V$PPARA_Q6	M01282	PPARA	0.000587709	1.4035	0.7368	1.9048	0.7368	0.5789
V$KLF_Q3	M07461	KLF	0.00294113	1.0351	0.5439	1.9032	0.4386	0.3684
V$BCL6_02	M01185	BCL-6	8.98927e-05	1.9123	1.0175	1.8793	0.7719	0.7018
V$SMAD5_Q5	M03846	SMAD5	0.00141503	1.2982	0.7018	1.85	0.614	0.4737
V$SMAD1_Q6	M03845	Smad1	0.00235834	1.193	0.6491	1.8378	0.5965	0.4737
V$LBX2_04	M04384	LBX2	0.00102681	1.4386	0.7895	1.8222	0.6491	0.4912
V$PRRX2_06	M04433	PRRX2	0.00121482	1.4035	0.7719	1.8182	0.6316	0.5088
V$HOXB9_01	M01426	HOXB9	8.56814e-06	2.7895	1.5439	1.8068	0.8246	0.8246
V$IRX5_03	M04378	IRX5	0.00157012	1.386	0.7719	1.7955	0.6667	0.5439
V$HOX13_02	M01452	HOXA5	0.000687304	1.7018	0.9649	1.7636	0.614	0.5614
V$HOXB2_01	M04347	HOXB2	0.00219386	1.386	0.7895	1.7556	0.6491	0.5263
V$PPARG_06	M08961	PPARGAMMA	0.00237512	1.4035	0.807	1.7391	0.7895	0.4912
V$MAFB_Q4_01	M08888	MAFB	0.00427294	1.2456	0.7193	1.7317	0.6491	0.5263
V$NANOG_01	M01123	Nanog	0.00302466	1.386	0.807	1.7174	0.7193	0.5789
V$FOXM1_Q3	M04611	FOXM1	0.000165796	2.386	1.4035	1.7	0.8596	0.807
V$ALX3_03	M04279	ALX3	0.0075857	1.1579	0.6842	1.6923	0.5965	0.4561
V$RAX2_01	M04434	RAX2	0.00813693	1.1754	0.7018	1.675	0.614	0.4561
V$PAX6_Q2	M00979	Pax-6	0.00128722	1.9298	1.1754	1.6418	0.7719	0.6842
V$POU5F1_05	M04960	2003-10-01	3.26972e-10	8.0526	4.9474	1.6277	1	1
V$DBP_Q6	M00624	DBP	9.4459e-07	4.8947	3.0175	1.6221	0.9825	0.9474
V$MSX1_02	M01412	Msx-1	0.0049452	1.5965	1	1.5965	0.5439	0.4211
V$FOXA1_02	M04737	HNF-3alpha	0.000770957	2.5088	1.5965	1.5714	0.8947	0.8421
V$TGIF2_01	M01407	TGIF2	0.00919268	1.4561	0.9298	1.566	0.6842	0.5965
V$IRF3_06	M02871	IRF3	0.00502568	1.7719	1.1404	1.5538	0.8246	0.7018
V$AR_11	M08189	AR	0.00411154	1.9649	1.2807	1.5342	0.8421	0.7193
F$ADR1_Q6	M01845	Adr1p	0.00577651	1.9123	1.2632	1.5139	0.7018	0.7193
V$FOXM1_01	M00630	FOXM1	0.00157492	2.6842	1.7895	1.5	0.8596	0.8772
V$SIN3A_04	M04906	sin3A	0.000106367	4.1579	2.7719	1.5	0.9474	0.9298
V$MECP2_Q4_01	M07388	MECP-2	7.87904e-05	4.6842	3.1754	1.4751	0.9298	0.9474
V$HOXB7_01	M01396	HOXB7	0.00891761	2	1.3684	1.4615	0.6667	0.4912
V$BARX1_01	M01340	Barx1	0.00237002	2.9649	2.0526	1.4444	0.7368	0.6842
V$TBP_01	M00471	TBP	0.00131161	3.6842	2.5965	1.4189	0.8596	0.9649
V$MECP2_Q4	M07049	MECP-2	2.22829e-05	7.8246	5.6667	1.3808	1	0.9825
F$RFX1_01	M01641	RFX1	0.00311131	4	2.9474	1.3571	0.9649	0.9649
V$BCL3_03	M04816	BCL-3	0.00428988	4.3684	3.2982	1.3245	0.9474	0.9298
V$SIX5_02	M04682	Six-5	0.000256107	11.9649	9.5614	1.2514	1	1

## Sheet: L4_24_TFBS
Table S1: sheet7: TFBS enriched among the DARS of LNA4 24 h.
Matrix	Accession	Factor name	P-Value	Yes	No	Yes/No	Matched promoters in Yes	Matched promoters in No
V$IRF4_Q5_01	M08886	IRF4	2.18659e-16	0.3626	0.0055	66	0.3022	0.0055
V$BATFJUN_01	M07076	c-Jun:B-ATF	1.25798e-15	0.3462	0.0055	63	0.2912	0.0055
V$IRF_Q6	M00772	IRF	2.36314e-13	0.2967	0.0055	54	0.2308	0.0055
V$FOSL1_02	M07091	Fra-1	1.36737e-09	0.2143	0.0055	39	0.1978	0.0055
V$NFAT_Q6	M00302	NFAT	7.47727e-08	0.1758	0.0055	32	0.1703	0.0055
V$JUNFRA1_01	M08938	C-JUN:FRA-1	9.32784e-21	0.511	0.0165	31	0.4286	0.0165
V$JUNBFOSB_01	M08920	JUNB:FOSB	2.62845e-33	0.8407	0.0275	30.6	0.4725	0.0165
V$AP1FJ_Q2	M00172	AP-1	2.32923e-07	0.1648	0.0055	30	0.1538	0.0055
V$JUNFRA2_01	M08940	C-JUN:FRA-2	1.58254e-19	0.4835	0.0165	29.3333	0.4066	0.0165
V$JUNDFOS_01	M08933	JUND:C-FOS	4.29958e-24	0.6099	0.022	27.75	0.467	0.022
V$FOSL2_02	M07092	Fra-2	2.6608e-18	0.456	0.0165	27.6667	0.3791	0.0165
V$JUNBFRA2_01	M08923	JUNB:FRA-2	1.25671e-29	0.7582	0.0275	27.6	0.4176	0.0165
V$JUNBFOS_01	M08925	JUNB:C-FOS	1.09223e-33	0.8736	0.033	26.5	0.4615	0.022
V$JUNDFRA2_01	M08931	JUND:FRA-2	3.16183e-32	0.8407	0.033	25.5	0.456	0.022
V$FOS_02	M04693	c-Fos	1.9379e-20	0.5275	0.022	24	0.2418	0.011
V$JUNBFRA1_01	M08922	JUNB:FRA-1	4.16588e-28	0.7473	0.033	22.6667	0.489	0.022
V$JUNDFRA1_01	M08929	JUND:FRA-1	1.18406e-14	0.3736	0.0165	22.6667	0.3352	0.0165
V$IRF1_01	M00062	IRF-1	3.65815e-05	0.1154	0.0055	21	0.1044	0.0055
V$IRF1_05	M07216	IRF1	2.48477e-09	0.2308	0.011	21	0.2033	0.011
V$POU2F2_03	M04073	POU2F2	6.36731e-05	0.1099	0.0055	20	0.0549	0.0055
V$BACH1_Q3	M07374	Bach1	0.000110604	0.1044	0.0055	19	0.0879	0.0055
V$CFOSCJUN_Q5	M03866	c-Fos:c-Jun	1.82776e-20	0.5714	0.033	17.3333	0.4505	0.033
V$CEBP_Q3	M00770	C/EBP	0.00033144	0.0934	0.0055	17	0.0934	0.0055
V$BACH2_01	M00490	Bach2	0.00033144	0.0934	0.0055	17	0.0824	0.0055
V$OCT4_02	M01124	Oct-4 (POU5F1)	0.000571495	0.0879	0.0055	16	0.0879	0.0055
V$HDAC2_02	M04819	hdac2	0.000571495	0.0879	0.0055	16	0.0824	0.0055
V$HLTF_Q4	M04613	HLTF	0.000571495	0.0879	0.0055	16	0.0879	0.0055
V$RELBP52_01	M01239	RelB:p52 (NF-kappaB)	0.00098245	0.0824	0.0055	15	0.0714	0.0055
V$OCT4_01	M01125	Oct-4 (POU5F1)	1.74631e-06	0.1648	0.011	15	0.1538	0.011
V$RELA_02	M04706	RelA	0.00098245	0.0824	0.0055	15	0.0604	0.0055
V$FRA2_01	M08914	FRA-2	3.84107e-19	0.5604	0.0385	14.5714	0.4011	0.0275
V$ZNF263_01	M04909	FPM315	0.00168322	0.0769	0.0055	14	0.0714	0.0055
V$EOMES_05	M04115	EOMES	0.00168322	0.0769	0.0055	14	0.0769	0.0055
V$SIN3A_04	M04906	sin3A	0.00168322	0.0769	0.0055	14	0.0714	0.0055
V$BATF_01	M04716	B-ATF	0.00168322	0.0769	0.0055	14	0.0769	0.0055
V$MAZ_Q6	M00649	MAZ	1.72827e-08	0.2308	0.0165	14	0.1868	0.0165
V$ISGF3G_03	M02771	IRF-9	0.00287289	0.0714	0.0055	13	0.0659	0.0055
V$CTCF_01	M01200	CTCF	0.00287289	0.0714	0.0055	13	0.0604	0.0055
V$FRA2_Q4_01	M03870	Fra-2	5.12126e-10	0.2857	0.022	13	0.2198	0.022
V$HBP1_Q2	M01661	hbp1	0.00287289	0.0714	0.0055	13	0.0714	0.0055
V$SMAD1_01	M01590	SMAD1	0.00287289	0.0714	0.0055	13	0.0659	0.0055
V$TCF3_01	M01594	TCF-3	2.49769e-05	0.1374	0.011	12.5	0.1154	0.011
V$JUNB_Q6	M03551	JunB	5.54415e-24	0.7527	0.0604	12.4545	0.5495	0.0604
V$JUND_Q6	M03552	JunD	5.54415e-24	0.7527	0.0604	12.4545	0.5495	0.0604
V$ZNF92_01	M06160	ZNF92	0.00488223	0.0659	0.0055	12	0.0659	0.0055
V$STAT4_Q4	M01666	STAT4	0.00488223	0.0659	0.0055	12	0.0495	0.0055
V$PRDM16_01	M05946	PRDM16	0.00488223	0.0659	0.0055	12	0.044	0.0055
V$FOSBJUND_01	M08928	FOSB:JUND	4.16437e-09	0.2637	0.022	12	0.2308	0.022
V$IRF3_05	M02767	IRF-3	1.17723e-08	0.2527	0.022	11.5	0.2033	0.022
V$POU5F1_04	M04735	2003-10-01	0.00825591	0.0604	0.0055	11	0.0604	0.0055
V$ATF5_01	M01295	ATF5	0.00825591	0.0604	0.0055	11	0.0604	0.0055
V$POU2F1_Q6	M03561	POU2F1	5.80255e-10	0.3022	0.0275	11	0.2418	0.0275
V$ETS_B	M00340	c-Ets	0.00825591	0.0604	0.0055	11	0.0604	0.0055
V$BLIMP1_Q6	M01066	Blimp-1	0.00825591	0.0604	0.0055	11	0.0604	0.0055
V$HOX13_02	M01452	HOXA5	0.00825591	0.0604	0.0055	11	0.0604	0.0055
V$TFIII_Q6	M00706	TFII-I	0.00825591	0.0604	0.0055	11	0.0604	0.0055
V$RXRPXR_Q2	M03810	RXR:PXR	0.00825591	0.0604	0.0055	11	0.0604	0.0055
V$IK_Q5_01	M07260	Ikaros	1.19898e-10	0.3846	0.0495	7.7778	0.2967	0.044
V$PRDM1_03	M04731	Blimp-1	0.00406462	0.0824	0.011	7.5	0.0714	0.011
V$KLF5_01	M07409	BTEB2	0.00406462	0.0824	0.011	7.5	0.0769	0.011
V$MAF_Q4	M07296	MAF	7.5369e-08	0.2802	0.0385	7.2857	0.2308	0.033
V$BCL11A_02	M04795	BCL-11A	2.55981e-13	0.5165	0.0714	7.2308	0.4176	0.0714
V$POU5F1_05	M04960	2003-10-01	0.00076594	0.1154	0.0165	7	0.1044	0.0165
V$RORA_Q4	M01138	RORalpha	0.00658864	0.0769	0.011	7	0.0769	0.011
V$IRF2_01	M00063	IRF-2	0.00658864	0.0769	0.011	7	0.0769	0.011
V$PRDM1_02	M03916	PRDM1	4.04131e-08	0.3022	0.044	6.875	0.2637	0.044
V$IRF8_Q6	M01665	IRF-8	1.92843e-13	0.5495	0.0824	6.6667	0.4011	0.0824
V$HNF4_Q6_01	M01031	HNF-4	0.00122905	0.1099	0.0165	6.6667	0.1044	0.0165
V$IRF4_07	M04818	IRF-4	0.000238786	0.1429	0.022	6.5	0.1429	0.022
V$POU5F1_01	M01307	2003-10-01	9.61414e-06	0.2088	0.033	6.3333	0.1923	0.033
V$AR_Q2	M00447	AR	0.00311219	0.0989	0.0165	6	0.0769	0.0165
V$KLF_Q3	M07461	KLF	0.00311219	0.0989	0.0165	6	0.0879	0.0165
V$SOX12_03	M02796	Sox-12	0.000942808	0.1264	0.022	5.75	0.1209	0.022
F$YAP1_Q4	M01891	YAP1	0.000942808	0.1264	0.022	5.75	0.1264	0.022
V$KLF3_Q3_01	M07460	KLF3	0.00147481	0.1209	0.022	5.5	0.1099	0.022
V$POU6F1_01	M00465	POU6F1	0.00767969	0.0879	0.0165	5.3333	0.0659	0.0165
V$MESP1_01	M04177	MESP1	0.00767969	0.0879	0.0165	5.3333	0.0824	0.0165
V$BETACATENIN_Q3	M03539	beta-catenin	0.00767969	0.0879	0.0165	5.3333	0.0824	0.0165
V$TCF7L2_06	M04775	TCF-4	0.00229359	0.1154	0.022	5.25	0.1154	0.022
V$STAT3_01	M00225	STAT3	0.00354461	0.1099	0.022	5	0.0714	0.0165
V$HNF4G_04	M07098	HNF-4gamma	0.00354461	0.1099	0.022	5	0.1099	0.022
V$NFAT2_Q5	M01718	NFATc1	3.36158e-19	1.0165	0.2033	5	0.5989	0.1868
V$TAL1_Q6	M00993	Tal-1	0.00354461	0.1099	0.022	5	0.1044	0.022
V$NFAT1_Q6	M01281	NFATc2	1.21978e-17	0.956	0.1978	4.8333	0.6154	0.1923
V$NFAT4_Q3	M01886	NFATc3	1.21978e-17	0.956	0.1978	4.8333	0.6154	0.1923
V$POU2F1_02	M04070	POU2F1	0.00165655	0.1319	0.0275	4.8	0.1209	0.0275
V$STAT5ASTAT5B_01	M07132	STAT5B:STAT5A	0.00165655	0.1319	0.0275	4.8	0.1099	0.0275
V$ZNF217_01	M07598	ZABC1	0.00544085	0.1044	0.022	4.75	0.0934	0.022
V$ETS_Q4	M00771	Ets	0.00544085	0.1044	0.022	4.75	0.0934	0.022
V$SATB1_Q3	M01723	SATB1	0.000245133	0.1813	0.0385	4.7143	0.1538	0.0385
V$SIN3A_01	M04756	sin3A	0.000245133	0.1813	0.0385	4.7143	0.1648	0.0385
V$IRF4_08	M04855	IRF-4	3.75129e-05	0.2308	0.0495	4.6667	0.2033	0.044
V$TRIM28_02	M04925	RNF96	6.9697e-11	0.5824	0.1264	4.6087	0.3791	0.1264
V$YY1_Q6_03	M01894	YY1	1.8174e-05	0.2527	0.0549	4.6	0.2253	0.0549
V$NFE2L1_Q5	M07390	Nfe2l1	0.0082901	0.0989	0.022	4.5	0.0879	0.022
V$HOXB9_01	M01426	HOXB9	0.000177294	0.1978	0.044	4.5	0.1703	0.044
V$NR1NR2_Q3	M07280	RXR, LXR, PXR, CAR, RAR, COUP	0.0011826	0.1484	0.033	4.5	0.1319	0.033
V$PPARG_Q6	M01270	PPARgamma	0.0011826	0.1484	0.033	4.5	0.1319	0.033
V$MEF2C_Q4	M02025	MEF-2C	2.88886e-09	0.4945	0.1099	4.5	0.3681	0.0989
V$FANK1_01	M08840	FANK1	4.94684e-17	1	0.2253	4.439	0.6044	0.1978
V$RELA_Q6	M03563	RelA-p65	0.0038156	0.1209	0.0275	4.4	0.1099	0.0275
V$POU3F1_02	M04076	POU3F1	0.0038156	0.1209	0.0275	4.4	0.1099	0.0275
V$SOX4_Q5	M03849	Sox-4	1.15291e-12	0.7857	0.1923	4.0857	0.5165	0.1758
V$GLI3_Q5_01	M01657	GLI3	0.00395684	0.1319	0.033	4	0.1044	0.033
V$PAX6_Q2	M00979	Pax-6	0.00854867	0.1099	0.0275	4	0.1099	0.0275
V$MZF1_01	M00083	MZF-1	0.00854867	0.1099	0.0275	4	0.0934	0.0275
V$GLI1_Q2	M01042	GLI1	1.58187e-05	0.3022	0.0769	3.9286	0.2418	0.0769
V$HMGIY_Q6	M00750	HMGIY	2.86867e-12	0.8077	0.2088	3.8684	0.5385	0.2033
V$TCF12_01	M04806	HTF4	0.00130198	0.1813	0.0495	3.6667	0.1538	0.0495
V$ESR1_01	M02261	ESR1	0.000432088	0.2198	0.0604	3.6364	0.1374	0.0385
V$POU2F2_02	M04072	POU2F2	0.00581418	0.1374	0.0385	3.5714	0.1209	0.0385
V$ELK1_01	M00007	Elk-1	0.00581418	0.1374	0.0385	3.5714	0.1264	0.033
V$SOX10_Q6	M01131	Sox-10	1.18347e-05	0.3516	0.0989	3.5556	0.3022	0.0989
V$LEF1_Q2_01	M01022	LEF-1	0.00188378	0.1758	0.0495	3.5556	0.1538	0.044
V$E2F6_01	M01252	E2F-6	1.00456e-11	0.8681	0.2473	3.5111	0.5549	0.2308
V$STAT5A_Q4	M07311	STAT5A	0.00270973	0.1703	0.0495	3.4444	0.1484	0.0495
V$GLI_Q2	M01037	GLI	0.000207618	0.2637	0.0769	3.4286	0.2198	0.0714
V$IRF7_Q3	M01884	IRF-7	9.91816e-07	0.467	0.1374	3.4	0.3297	0.1319
V$TCF7_03	M02817	Tcf7	0.000204583	0.2747	0.0824	3.3333	0.2418	0.0714
V$RELA_04	M04814	RelA-p65	0.000418061	0.2527	0.0769	3.2857	0.2033	0.0769
V$SOX6_Q5	M03888	Sox-6	1.7457e-12	1.0275	0.3132	3.2807	0.6099	0.2692
V$MGA_01	M04117	MGA	0.00811705	0.1429	0.044	3.25	0.1319	0.044
V$ASCL2_05	M04159	Ascl2	0.00811705	0.1429	0.044	3.25	0.0824	0.0275
V$RELA_03	M04811	RelA-p65	1.56767e-05	0.4011	0.1264	3.1739	0.3132	0.1209
V$FOXO1_01	M00473	FOXO1	6.60591e-14	1.2527	0.4011	3.1233	0.6868	0.3626
V$HSF1_Q6	M01023	HSF1	0.00776438	0.1538	0.0495	3.1111	0.1484	0.0495
V$MEF2D_Q4	M02026	MEF-2D	0.000378287	0.2857	0.0934	3.0588	0.2363	0.0879
V$PBX1_01	M00096	Pbx-1	7.34363e-17	1.6319	0.5385	3.0306	0.7198	0.4231
V$IRF1_Q6	M00747	IRF-1	1.95598e-05	0.4286	0.1429	3	0.3242	0.1374
V$PLAG1_01	M01778	PLAG1	0.00736693	0.1648	0.0549	3	0.1429	0.044
V$BCL3_03	M04816	BCL-3	0.00500976	0.1813	0.0604	3	0.1593	0.0549
V$MAFA_Q4	M01709	MAFA	0.00500976	0.1813	0.0604	3	0.1593	0.0604
V$TBP_01	M00471	TBP	4.04641e-10	0.956	0.3242	2.9492	0.5989	0.2857
V$SATB1_Q5_01	M03564	SATB1	6.77478e-13	1.2747	0.4341	2.9367	0.6538	0.3352
V$NFKAPPAB_01	M00054	NF-kappaB	0.00473421	0.1923	0.0659	2.9167	0.1484	0.0604
V$FOXJ3_07	M04249	FOXJ3	6.5552e-10	0.978	0.3407	2.871	0.5879	0.2802
V$ARID3B_01	M07978	Arid3b	0.00014972	0.3626	0.1264	2.8696	0.2527	0.0824
V$POU3F1_Q2	M07331	POU3F1	3.09936e-10	1.022	0.3571	2.8615	0.5604	0.3077
V$LEF1_Q2	M00805	TCF-7 related	2.42913e-11	1.1593	0.4066	2.8514	0.7033	0.3407
V$NFKB1_Q4	M08891	NFKAPPAB	0.00197054	0.2473	0.0879	2.8125	0.1813	0.0879
V$SMAD2_Q6	M03580	Smad2	1.45497e-06	0.6264	0.2253	2.7805	0.489	0.2143
V$AR_02	M00953	AR	0.00608952	0.1978	0.0714	2.7692	0.1703	0.0604
V$SALL2_01	M04595	SALL2	0.00608952	0.1978	0.0714	2.7692	0.1593	0.0659
V$FOXO4_02	M00476	FOXO4	0.000724737	0.3242	0.1209	2.6818	0.2637	0.1099
V$TBP_Q6	M00980	TBP	3.13967e-07	0.7637	0.2857	2.6731	0.522	0.2308
V$CEBPG_Q6_01	M01869	C/EBPgamma	8.37172e-06	0.5934	0.2253	2.6341	0.4176	0.1813
V$TCF4_Q5	M00671	TCF-4	0.00216674	0.2747	0.1044	2.6316	0.2418	0.0934
V$BCL6_02	M01185	BCL-6	0.000113447	0.456	0.1758	2.5938	0.3681	0.1593
V$ING4_01	M01743	ING4	1.47263e-05	0.5824	0.2253	2.5854	0.4286	0.1978
V$MITF_Q6	M02099	MITF	0.00267824	0.2802	0.1099	2.55	0.2473	0.0989
V$RXRA_11	M07125	RXR-alpha	0.000139641	0.4615	0.1813	2.5455	0.3516	0.1593
V$HOXB4_01	M01424	HOXB4	0.00947355	0.2088	0.0824	2.5333	0.0934	0.044
V$RREB1_01	M00257	RREB-1	5.54538e-05	0.5275	0.2088	2.5263	0.3516	0.1923
V$PPARA_01	M00242	PPARalpha:RXRalpha	0.00159421	0.3187	0.1264	2.5217	0.2637	0.1099
V$FOXJ2_04	M04247	FOXJ2	7.27017e-07	0.8242	0.3297	2.5	0.5385	0.2967
V$FOXJ3_14	M04653	foxj3	5.13425e-15	2.1154	0.8516	2.4839	0.8297	0.5549
V$MEIS3_02	M04030	MEIS3	0.000146093	0.489	0.1978	2.4722	0.3736	0.1868
V$POU3F1_Q6	M03842	POU3F1	0.000206782	0.4725	0.1923	2.4571	0.3736	0.1538
V$NUR77_Q5	M01217	NUR77	0.00468334	0.2692	0.1099	2.45	0.2308	0.1099
V$EBOX_Q6_01	M01034	Ebox	0.00429924	0.2802	0.1154	2.4286	0.2308	0.1044
V$FOXP3_01	M01599	FOXP3	0.000760765	0.4176	0.1758	2.375	0.3187	0.1593
V$MYOG_01	M07113	myogenin	0.00878916	0.2473	0.1044	2.3684	0.2143	0.0824
V$HNF4G_02	M04921	HNF-4gamma	0.00470937	0.2967	0.1264	2.3478	0.2308	0.1209
V$IRX5_03	M04378	IRX5	0.00278176	0.3352	0.1429	2.3462	0.2857	0.1374
V$SPI1_02	M02043	SPI1	0.00233174	0.3571	0.1538	2.3214	0.2967	0.1484
V$CEBPD_Q3	M07316	C/EBPdelta	9.89914e-09	1.4176	0.6264	2.2632	0.6813	0.4286
V$BATF_02	M04856	B-ATF	0.00191289	0.4066	0.1813	2.2424	0.3407	0.1538
V$PPARA_Q6	M01282	PPARA	1.96694e-08	1.4286	0.6429	2.2222	0.6978	0.511
V$FOXA1_02	M04737	HNF-3alpha	0.0026726	0.3901	0.1758	2.2188	0.2967	0.1484
V$MAFK_05	M04217	MAFK	0.00222463	0.4121	0.1868	2.2059	0.3297	0.1868
V$MSX1_02	M01412	Msx-1	1.67415e-07	1.2967	0.5934	2.1852	0.5275	0.3187
V$BARX2_01	M01431	Barx-2	9.7843e-07	1.1648	0.5385	2.1633	0.4451	0.2473
V$FOXM1_Q3	M04611	FOXM1	1.64129e-05	0.9011	0.4176	2.1579	0.5549	0.3187
V$TGIF2_01	M01407	TGIF2	6.92912e-08	1.522	0.7198	2.1145	0.7143	0.4945
V$EGR3_Q3	M03818	egr-3	0.0037168	0.4176	0.1978	2.1111	0.3352	0.1758
V$FOXA1_03	M04789	HNF-3alpha	9.28133e-05	0.7967	0.3791	2.1014	0.4835	0.3132
V$ARID3A_04	M02735	DRI1	0.00750855	0.3571	0.1703	2.0968	0.1868	0.0989
V$FOXO3_04	M04259	FOXO3	0.00160044	0.5165	0.2473	2.0889	0.3791	0.1978
V$MAF_Q6	M00648	MAF	0.00318696	0.456	0.2198	2.075	0.3407	0.2088
V$FOXJ1_03	M02750	FOXJ1	0.00290042	0.467	0.2253	2.0732	0.3626	0.1978
V$DBP_Q6	M00624	DBP	0.0026401	0.478	0.2308	2.0714	0.3407	0.1868
V$ARID5A_03	M02736	Arid5a	0.000401818	0.6813	0.3297	2.0667	0.3297	0.1703
V$HOXB7_01	M01396	HOXB7	6.66374e-08	1.6538	0.8022	2.0616	0.5549	0.3901
V$NRL_01	M04224	NRL	0.00336542	0.489	0.2418	2.0227	0.3791	0.2363
V$GFI1_Q6	M01067	Gfi1	0.000133446	0.8736	0.4341	2.0127	0.544	0.3242
V$SOX13_03	M02797	Sox-13	0.00893363	0.3956	0.1978	2	0.3352	0.1703
V$FOSL1_01	M04897	Fra-1	3.75962e-10	2.4835	1.2418	2	0.9121	0.6538
V$MECP2_Q4	M07049	MECP-2	0.00561852	0.467	0.2363	1.9767	0.3297	0.2088
V$BARX1_01	M01340	Barx1	1.12493e-09	2.478	1.2582	1.9694	0.6923	0.5055
V$TEF_01	M01305	TEF	0.0052318	0.511	0.2637	1.9375	0.3956	0.2198
V$TTF1_Q5_01	M03891	TTF-1	0.00632396	0.489	0.2527	1.9348	0.3901	0.2198
V$MAFB_Q4_01	M08888	MAFB	0.00582195	0.533	0.2802	1.902	0.3956	0.2637
V$MECP2_Q4_01	M07388	MECP-2	0.000204302	1.0714	0.5714	1.875	0.6099	0.456
V$HOXB2_01	M04347	HOXB2	5.62048e-06	1.7527	0.9505	1.8439	0.7033	0.5659
V$RAX2_01	M04434	RAX2	1.58953e-05	1.6044	0.8736	1.8365	0.6593	0.5275
V$PRRX2_06	M04433	PRRX2	1.58953e-05	1.6044	0.8736	1.8365	0.6593	0.5275
V$ALX3_03	M04279	ALX3	3.47619e-05	1.489	0.8132	1.8311	0.6429	0.4945
V$LBX2_04	M04384	LBX2	2.22899e-05	1.5934	0.8736	1.8239	0.6593	0.5275
V$SOX30_03	M02804	Sox-30	0.00207228	0.8187	0.4505	1.8171	0.544	0.3736
V$SOX8_03	M02808	Sox-8	0.00188195	0.8462	0.467	1.8118	0.5385	0.3791
V$NR4A2_01	M02273	NURR1	0.00357665	0.7363	0.4066	1.8108	0.4615	0.3571
F$ADR1_Q6	M01845	Adr1p	0.00181545	0.9121	0.511	1.7849	0.5604	0.4505
V$FOXM1_01	M00630	FOXM1	5.60054e-08	3.1758	1.8077	1.7568	0.9066	0.8626
V$NANOG_01	M01123	Nanog	0.000246793	1.4066	0.8022	1.7534	0.7198	0.544
V$TEAD4_01	M04145	TEAD4	0.0080779	0.7253	0.4176	1.7368	0.511	0.3462
V$HOXB3_03	M04348	HOXB3	0.000461832	1.4396	0.8407	1.7124	0.6758	0.5055
V$AR_11	M08189	AR	0.00666874	0.8901	0.5275	1.6875	0.5824	0.4121
V$SMARCC2_01	M04774	BAF170	0.000211263	1.7692	1.0495	1.6859	0.7582	0.6593
V$HMX3_03	M04335	HMX3	0.00185044	1.2527	0.7473	1.6765	0.6978	0.5275
V$SOX5_01	M00042	Sox-5	0.00394581	1.0824	0.6484	1.6695	0.5879	0.4835
V$PPARG_06	M08961	PPARGAMMA	0.00263783	1.3242	0.8077	1.6395	0.7088	0.544
V$CEBP_Q2	M00190	C/EBP alpha	0.00212301	1.511	0.9341	1.6176	0.7637	0.5659
V$IRF3_06	M02871	IRF3	0.007813	1.1319	0.7033	1.6094	0.6538	0.522
V$SMAD3_Q6	M00701	SMAD3	0.00198417	1.7363	1.0934	1.5879	0.7088	0.6538
V$PBX3_02	M04804	PBX3	1.41594e-07	5.4231	3.4176	1.5868	0.9835	0.956
V$FOXO1_03	M01968	FOXO1	0.000931281	2.0385	1.2857	1.5855	0.8297	0.7088
V$LBX2_03	M04383	LBX2	8.41367e-05	3.2198	2.0549	1.5668	0.9011	0.8791
V$SIX5_02	M04682	Six-5	0.00407708	1.6264	1.0385	1.5661	0.7308	0.6319
V$SMAD5_Q5_01	M08829	SMAD5	0.00707524	1.5165	0.978	1.5506	0.7308	0.6319
V$SIN3A_03	M04799	Sin3A	7.32371e-05	3.9286	2.5659	1.531	0.9835	0.9341
V$RXRA_13	M09003	RXR-ALPHA	5.25801e-05	4.6648	3.0934	1.508	0.967	0.9451
V$SMAD4_Q6	M00733	SMAD4	0.00248692	2.8187	1.8956	1.487	0.9011	0.8901
V$PPARA_02	M00518	PPARalpha:RXRalpha	0.00944355	2.2143	1.5055	1.4708	0.7582	0.8242
V$RXRG_03	M08969	RXR-GAMMA	0.00511843	4.0824	2.8846	1.4152	0.9396	0.9231
V$CCNT2_01	M04782	cyclinT2	0.000740456	11.1813	8.2143	1.3612	1	1
P$HSF3_02	M09232	HSF3	0.00707506	11.5934	10.2692	1.1289	1	1
V$RAD21_04	M04785	Rad21	0.00831798	8.0495	7.2253	1.1141	0.989	0.9945
V$RXRA_07	M04787	RXR-alpha	1.64864e-05	20.8297	18.8187	1.1069	1	1
V$CTCFL_01	M04763	CTCFL	0.00814018	5.1703	4.7473	1.0891	0.9396	0.989
V$BCLAF1_01	M04704	BCLAF1	0.00768134	4.956	4.5659	1.0854	0.978	0.9945
V$CREBP1_01	M00040	ATF-2	0.00768499	3.7582	3.522	1.0671	0.8846	0.9231
V$RXRA_04	M02895	RXR-ALPHA	0.00747857	2.6703	2.5659	1.0407	0.8791	0.9451
V$ATF6_01	M00483	ATF6	0.000197154	4.4451	4.3516	1.0215	0.9451	0.978
V$MYB_Q5_01	M00913	MYB	0.00734681	2.0769	2.0385	1.0189	0.8077	0.9011
V$FRA2_02	M08915	FRA-2	0.00837878	1.9066	1.8791	1.0146	0.6099	0.6538
V$MYB_Q3	M00773	c-MYB	0.00314484	2.2253	2.2143	1.005	0.8132	0.9176

## Sheet: L4_72_TFBS
Table S1: sheet8: TFBS enriched among the DARS of LNA4 72 h.
Matrix	Accession	Factor name	P-Value	Yes	No	Yes/No	Matched promoters in Yes	Matched promoters in No
V$BATFJUN_01	M07076	c-Jun:B-ATF	1.45243e-19	0.1834	0.0024	75	0.1222	0.0024
V$AP1FJ_Q2	M00172	AP-1	1.27477e-11	0.11	0.0024	45	0.1027	0.0024
V$BLIMP1_Q6	M01066	Blimp-1	1.42744e-10	0.1002	0.0024	41	0.0831	0.0024
V$IRF_Q6	M00772	IRF	2.90821e-17	0.1736	0.0049	35.5	0.1516	0.0049
V$IRF4_Q5_01	M08886	IRF4	9.57256e-09	0.0831	0.0024	34	0.0807	0.0024
V$BACH1_Q3	M07374	Bach1	9.57256e-09	0.0831	0.0024	34	0.0782	0.0024
V$HLTF_Q4	M04613	HLTF	1.88759e-07	0.0709	0.0024	29	0.0709	0.0024
V$ATF5_01	M01295	ATF5	3.41699e-07	0.0685	0.0024	28	0.066	0.0024
V$STAT4_Q4	M01666	STAT4	6.17876e-07	0.066	0.0024	27	0.066	0.0024
V$PRDM1_02	M03916	PRDM1	6.17876e-07	0.066	0.0024	27	0.0562	0.0024
V$SMAD1_01	M01590	SMAD1	1.11596e-06	0.0636	0.0024	26	0.0611	0.0024
V$IRF1_05	M07216	IRF1	2.013e-06	0.0611	0.0024	25	0.0562	0.0024
V$STAT3_01	M00225	STAT3	2.013e-06	0.0611	0.0024	25	0.0367	0.0024
V$BDP1_01	M01796	BDP1	1.17141e-05	0.0538	0.0024	22	0.0513	0.0024
V$BATF_01	M04716	B-ATF	2.10014e-05	0.0513	0.0024	21	0.0367	0.0024
V$RXRPXR_Q2	M03810	RXR:PXR	2.10014e-05	0.0513	0.0024	21	0.0489	0.0024
V$NFKB1_Q4	M08891	NFKAPPAB	3.75818e-05	0.0489	0.0024	20	0.0416	0.0024
V$IRF1_01	M00062	IRF-1	8.33128e-09	0.0929	0.0049	19	0.0856	0.0049
V$MAF_Q4	M07296	MAF	0.000119589	0.044	0.0024	18	0.044	0.0024
V$JUNFRA2_01	M08940	C-JUN:FRA-2	8.28889e-08	0.0831	0.0049	17	0.0782	0.0049
V$JUNBFOS_01	M08925	JUNB:C-FOS	8.28889e-08	0.0831	0.0049	17	0.0782	0.0049
V$JUNFRA1_01	M08938	C-JUN:FRA-1	8.28889e-08	0.0831	0.0049	17	0.0782	0.0049
V$JUNDFRA1_01	M08929	JUND:FRA-1	8.28889e-08	0.0831	0.0049	17	0.0782	0.0049
V$JUNDFOS_01	M08933	JUND:C-FOS	8.28889e-08	0.0831	0.0049	17	0.0782	0.0049
V$FOSBJUND_01	M08928	FOSB:JUND	0.000376793	0.0391	0.0024	16	0.0391	0.0024
V$TCF3_01	M01594	TCF-3	0.000665879	0.0367	0.0024	15	0.0367	0.0024
V$JUNBFRA2_01	M08923	JUNB:FRA-2	2.73774e-12	0.1443	0.0098	14.75	0.0978	0.0049
V$JUNBFRA1_01	M08922	JUNB:FRA-1	1.41537e-06	0.0709	0.0049	14.5	0.0685	0.0049
V$BACH2_01	M00490	Bach2	2.16488e-14	0.1736	0.0122	14.2	0.1516	0.0122
V$JUNDFRA2_01	M08931	JUND:FRA-2	5.89359e-09	0.1027	0.0073	14	0.0782	0.0049
V$JUNBFOSB_01	M08920	JUNB:FOSB	1.03079e-08	0.1002	0.0073	13.6667	0.0782	0.0049
V$FOS_02	M04693	c-Fos	1.99102e-20	0.2592	0.0196	13.25	0.1369	0.0147
V$POU2F2_04	M04092	Pou2f2	0.00205756	0.0318	0.0024	13	0.0196	0.0024
V$NFAT_Q6	M00302	NFAT	0.00205756	0.0318	0.0024	13	0.0318	0.0024
V$NR4A2_04	M04480	NR4A2	0.00205756	0.0318	0.0024	13	0.0318	0.0024
V$FOSL1_02	M07091	Fra-1	6.76653e-17	0.2152	0.0171	12.5714	0.1932	0.0171
V$SPIB_03	M02076	Spi-B	1.32261e-05	0.0611	0.0049	12.5	0.0611	0.0049
V$FOSL2_02	M07092	Fra-2	9.49224e-08	0.0905	0.0073	12.3333	0.0856	0.0073
V$POU2F2_03	M04073	POU2F2	0.0035942	0.0293	0.0024	12	0.0196	0.0024
V$TCF7L1_01	M04005	TCF7L1	0.0035942	0.0293	0.0024	12	0.0293	0.0024
V$POU3F1_02	M04076	POU3F1	0.0035942	0.0293	0.0024	12	0.0269	0.0024
V$NUR77_Q5_01	M04622	Nur77	0.0035942	0.0293	0.0024	12	0.0293	0.0024
V$IRF2_01	M00063	IRF-2	2.84971e-07	0.0856	0.0073	11.6667	0.0782	0.0073
V$TCF7_03	M02817	Tcf7	0.00624705	0.0269	0.0024	11	0.0269	0.0024
V$POU2F1_02	M04070	POU2F1	0.00624705	0.0269	0.0024	11	0.0244	0.0024
V$POU2F2_02	M04072	POU2F2	0.00624705	0.0269	0.0024	11	0.0244	0.0024
V$RFX_Q6_01	M07305	RFX	0.00624705	0.0269	0.0024	11	0.0269	0.0024
V$STAT5ASTAT5B_01	M07132	STAT5B:STAT5A	0.00624705	0.0269	0.0024	11	0.0269	0.0024
V$TEF_Q6	M00672	TEF	6.88202e-05	0.0538	0.0049	11	0.0489	0.0049
V$NFKAPPAB_01	M00054	NF-kappaB	0.00624705	0.0269	0.0024	11	0.0196	0.0024
V$CFOSCJUN_Q5	M03866	c-Fos:c-Jun	1.21702e-30	0.4425	0.044	10.0556	0.3399	0.044
V$STAT5A_Q4	M07311	STAT5A	4.28495e-06	0.0733	0.0073	10	0.0709	0.0073
V$FRA2_Q4_01	M03870	Fra-2	5.82395e-12	0.1638	0.0171	9.5714	0.1418	0.0171
V$TFIII_Q6	M00706	TFII-I	1.24461e-05	0.0685	0.0073	9.3333	0.0611	0.0073
V$FRA2_01	M08914	FRA-2	1.60323e-75	1.1785	0.1296	9.0943	0.5672	0.0929
V$JUNB_Q6	M03551	JunB	3.71264e-39	0.6064	0.0685	8.8571	0.4572	0.0685
V$JUND_Q6	M03552	JunD	3.71264e-39	0.6064	0.0685	8.8571	0.4572	0.0685
V$STAT1_01	M00224	STAT1	3.57121e-05	0.0636	0.0073	8.6667	0.0342	0.0049
V$ZNF263_01	M04909	FPM315	6.01852e-05	0.0611	0.0073	8.3333	0.0587	0.0073
V$PRDM1_03	M04731	Blimp-1	2.69741e-08	0.1174	0.0147	8	0.11	0.0147
V$KLF3_Q3_01	M07460	KLF3	7.48623e-08	0.1125	0.0147	7.6667	0.0905	0.0147
V$TGIF2_01	M01407	TGIF2	0.00283402	0.0367	0.0049	7.5	0.0367	0.0049
V$PPARA_01	M00242	PPARalpha:RXRalpha	0.00283402	0.0367	0.0049	7.5	0.0367	0.0049
V$RARG_Q3	M03562	RAR-gamma	0.00283402	0.0367	0.0049	7.5	0.0367	0.0049
V$MAZ_Q6	M00649	MAZ	2.05859e-07	0.1076	0.0147	7.3333	0.0978	0.0147
V$GLI3_Q5_01	M01657	GLI3	2.92686e-05	0.0709	0.0098	7.25	0.066	0.0098
V$HNF4_Q6_01	M01031	HNF-4	3.12737e-06	0.088	0.0122	7.2	0.0807	0.0122
V$PLAG1_01	M01778	PLAG1	0.00472092	0.0342	0.0049	7	0.0318	0.0049
V$PBX3_02	M04804	PBX3	0.00472092	0.0342	0.0049	7	0.0342	0.0049
V$BCL11A_02	M04795	BCL-11A	6.18308e-10	0.1614	0.0244	6.6	0.1418	0.0244
V$NFE2L1_Q5	M07390	Nfe2l1	0.0078088	0.0318	0.0049	6.5	0.0318	0.0049
V$FOXM1_Q3	M04611	FOXM1	0.0078088	0.0318	0.0049	6.5	0.0318	0.0049
V$MYOG_01	M07113	myogenin	0.0078088	0.0318	0.0049	6.5	0.0269	0.0049
V$NFE2_03	M04222	NFE2	0.0078088	0.0318	0.0049	6.5	0.0318	0.0049
V$BCL3_03	M04816	BCL-3	0.00126155	0.0465	0.0073	6.3333	0.0465	0.0073
V$IRF3_05	M02767	IRF-3	4.3033e-09	0.1516	0.0244	6.2	0.1345	0.0244
V$ETS_B	M00340	c-Ets	0.000346258	0.0587	0.0098	6	0.0587	0.0098
V$MEF2_01	M00006	MEF-2A	0.000559656	0.0562	0.0098	5.75	0.0538	0.0098
V$IRF4_07	M04818	IRF-4	2.54363e-07	0.1247	0.022	5.6667	0.1174	0.022
V$RELBP52_01	M01239	RelB:p52 (NF-kappaB)	0.00089964	0.0538	0.0098	5.5	0.0489	0.0098
V$RELA_03	M04811	RelA-p65	4.37364e-05	0.0807	0.0147	5.5	0.0758	0.0147
V$ETS_Q4	M00771	Ets	2.23951e-06	0.1076	0.0196	5.5	0.1051	0.0196
V$KLF_Q3	M07461	KLF	1.97624e-05	0.0905	0.0171	5.2857	0.0733	0.0171
V$SMAD5_Q5	M03846	SMAD5	0.00228296	0.0489	0.0098	5	0.0465	0.0098
V$ISGF3G_03	M02771	IRF-9	0.00855102	0.0367	0.0073	5	0.0367	0.0073
V$HBP1_Q2	M01661	hbp1	0.00855102	0.0367	0.0073	5	0.0342	0.0073
V$TRIM28_02	M04925	RNF96	2.56729e-12	0.2543	0.0513	4.9524	0.2005	0.0513
V$IK_Q5_01	M07260	Ikaros	2.25398e-14	0.3081	0.0636	4.8462	0.2298	0.0611
V$SATB1_Q3	M01723	SATB1	0.00027449	0.0709	0.0147	4.8333	0.0685	0.0147
V$SMAD3_Q6	M00701	SMAD3	9.88718e-06	0.1051	0.022	4.7778	0.1002	0.022
V$EOMES_05	M04115	EOMES	0.00042922	0.0685	0.0147	4.6667	0.0685	0.0147
V$KLF5_01	M07409	BTEB2	0.00066754	0.066	0.0147	4.5	0.0587	0.0147
V$POU2F1_Q6	M03561	POU2F1	0.00239557	0.0538	0.0122	4.4	0.0513	0.0122
V$ZNF675_01	M06527	ZNF675	0.00103222	0.0636	0.0147	4.3333	0.0636	0.0147
V$HNF4G_04	M07098	HNF-4gamma	0.000196964	0.0831	0.0196	4.25	0.0807	0.0196
V$FOXB1_03	M04231	FOXB1	0.00875052	0.0416	0.0098	4.25	0.0391	0.0098
V$POU5F1_01	M01307	2003-10-01	5.68435e-09	0.2054	0.0489	4.2	0.1907	0.0489
F$YAP1_Q4	M01891	YAP1	0.000300974	0.0807	0.0196	4.125	0.0758	0.0196
V$IRF8_Q6	M01665	IRF-8	6.1818e-16	0.4083	0.1002	4.0732	0.3178	0.0954
V$YY1_Q6_03	M01894	YY1	1.4497e-07	0.176	0.044	4	0.1516	0.044
V$RELA_02	M04706	RelA	0.000457547	0.0782	0.0196	4	0.0636	0.0196
V$SPI1_02	M02043	SPI1	0.00104814	0.0685	0.0171	4	0.066	0.0171
V$RXRA_11	M07125	RXR-alpha	2.05976e-08	0.2078	0.0538	3.8636	0.1809	0.0489
V$MGA_01	M04117	MGA	0.00158677	0.066	0.0171	3.8571	0.066	0.0171
V$ZNF217_01	M07598	ZABC1	8.93533e-05	0.1027	0.0269	3.8182	0.1027	0.0269
V$HDAC2_02	M04819	hdac2	8.85778e-05	0.1076	0.0293	3.6667	0.1051	0.0293
V$NUR77_Q5	M01217	NUR77	0.00552797	0.0538	0.0147	3.6667	0.0513	0.0147
V$MZF1_01	M00083	MZF-1	0.00101425	0.0782	0.022	3.5556	0.0758	0.022
V$SOX12_03	M02796	Sox-12	0.00029458	0.0954	0.0269	3.5455	0.0905	0.0244
V$IRF1_Q6	M00747	IRF-1	1.08014e-14	0.445	0.1271	3.5	0.3447	0.1247
V$SOX30_03	M02804	Sox-30	0.00825403	0.0513	0.0147	3.5	0.0489	0.0147
V$MEF2C_Q4	M02025	MEF-2C	1.7292e-11	0.3399	0.0978	3.475	0.2689	0.088
P$HSF3_02	M09232	HSF3	0.00528805	0.0587	0.0171	3.4286	0.0562	0.0171
V$IRF7_Q3	M01884	IRF-7	2.04365e-15	0.4939	0.1467	3.3667	0.3643	0.1418
V$SALL2_01	M04595	SALL2	9.79504e-07	0.1883	0.0562	3.3478	0.1565	0.0538
V$FOXA1_02	M04737	HNF-3alpha	0.00220098	0.0733	0.022	3.3333	0.0709	0.022
V$SOX4_Q5	M03849	Sox-4	6.34254e-19	0.6601	0.2054	3.2143	0.4352	0.1858
V$AR_Q2	M00447	AR	0.000876411	0.0929	0.0293	3.1667	0.0831	0.0293
V$IRF4_08	M04855	IRF-4	2.10408e-05	0.154	0.0489	3.15	0.1369	0.0465
V$RELA_Q6	M03563	RelA-p65	0.000373621	0.1076	0.0342	3.1429	0.088	0.0342
V$MAFK_05	M04217	MAFK	0.00724944	0.0611	0.0196	3.125	0.0587	0.0196
V$NFAT1_Q6	M01281	NFATc2	9.28055e-18	0.6553	0.2127	3.0805	0.4743	0.1932
V$NFAT4_Q3	M01886	NFATc3	9.28055e-18	0.6553	0.2127	3.0805	0.4743	0.1932
V$NFE2L2_01	M02263	NFE2L2	0.000229666	0.1198	0.0391	3.0625	0.1125	0.0342
V$MAF_Q6	M00648	MAF	4.29364e-05	0.1491	0.0489	3.05	0.1418	0.0489
V$SMAD2_Q6	M03580	Smad2	1.35563e-18	0.7139	0.2372	3.0103	0.4939	0.2103
V$OCT4_01	M01125	Oct-4 (POU5F1)	6.50462e-07	0.2274	0.0758	3	0.1883	0.0733
V$FOXP3_Q4	M00992	FOXP3	0.00669428	0.066	0.022	3	0.066	0.022
V$HSF1_Q6	M01023	HSF1	0.00430772	0.0733	0.0244	3	0.0709	0.0244
V$MESP1_01	M04177	MESP1	0.00278343	0.0807	0.0269	3	0.0782	0.0269
V$FOXJ1_03	M02750	FOXJ1	0.00669428	0.066	0.022	3	0.066	0.022
V$PITX1_01	M01484	Pitx1	3.35882e-06	0.198	0.066	3	0.1736	0.0636
V$SIN3A_04	M04906	sin3A	0.00108641	0.1002	0.0342	2.9286	0.0929	0.0342
V$RREB1_01	M00257	RREB-1	4.42673e-06	0.2005	0.0685	2.9286	0.1711	0.0611
V$REST_Q5	M03883	REST	6.68095e-06	0.1932	0.066	2.9259	0.1736	0.0636
V$SOX6_Q5	M03888	Sox-6	8.5254e-09	0.3203	0.11	2.9111	0.2494	0.1002
V$PAX6_Q2	M00979	Pax-6	0.00396331	0.0782	0.0269	2.9091	0.0733	0.0269
V$POU3F1_Q2	M07331	POU3F1	1.2047e-06	0.2274	0.0782	2.9062	0.2029	0.0758
V$TEAD1_03	M04141	TEAD1	0.00614117	0.0709	0.0244	2.9	0.0709	0.0244
V$FOXJ3_07	M04249	FOXJ3	7.09104e-21	0.8631	0.2983	2.8934	0.5257	0.2518
V$FOXO1_01	M00473	FOXO1	4.19984e-25	1.0538	0.3643	2.8926	0.5819	0.3154
V$E2F6_01	M01252	E2F-6	1.33829e-18	0.7628	0.2641	2.8889	0.4939	0.2396
V$RELA_04	M04814	RelA-p65	1.56572e-06	0.2298	0.0807	2.8485	0.1809	0.0782
P$ID1_01	M01021	ID1	0.000602597	0.1174	0.0416	2.8235	0.1002	0.0391
V$MECP2_Q4_01	M07388	MECP-2	0.00560551	0.0758	0.0269	2.8182	0.0709	0.0269
V$CEBP_Q3	M00770	C/EBP	0.00869099	0.0685	0.0244	2.8	0.0611	0.022
V$ING4_01	M01743	ING4	2.55648e-14	0.6064	0.2176	2.7865	0.3961	0.1907
V$GTF2IRD1_01	M01229	GTF2IRD1-isoform2	9.5624e-05	0.1565	0.0562	2.7826	0.1418	0.0562
V$FANK1_01	M08840	FANK1	2.3842e-16	0.7066	0.2543	2.7788	0.4645	0.2249
V$MEIS3_02	M04030	MEIS3	4.89968e-12	0.5061	0.1834	2.76	0.3961	0.1663
V$HDAC1_Q3	M07041	HDAC1	0.00509658	0.0807	0.0293	2.75	0.0685	0.0293
V$NURR1_Q3	M01269	NURR1	0.00128528	0.1076	0.0391	2.75	0.1051	0.0391
V$OCT4_02	M01124	Oct-4 (POU5F1)	0.00787248	0.0733	0.0269	2.7273	0.0685	0.0244
V$TEAD4_01	M04145	TEAD4	0.00787248	0.0733	0.0269	2.7273	0.0733	0.0269
V$NFAT2_Q5	M01718	NFATc1	4.80621e-15	0.6919	0.2592	2.6698	0.4645	0.2274
V$RELBP50_Q3	M03882	RelB:p50	0.000637639	0.1296	0.0489	2.65	0.1076	0.0465
V$SOX10_Q6	M01131	Sox-10	7.43172e-09	0.3814	0.1443	2.6441	0.3178	0.1345
V$HMGIY_Q6	M00750	HMGIY	4.31525e-14	0.6577	0.2494	2.6373	0.4401	0.2274
V$SMAD5_Q5_01	M08829	SMAD5	0.00246981	0.1027	0.0391	2.625	0.0978	0.0391
V$CEBPG_Q6_01	M01869	C/EBPgamma	1.62309e-12	0.5868	0.2249	2.6087	0.4083	0.1883
V$GLI1_Q2	M01042	GLI1	7.79994e-07	0.2861	0.11	2.6	0.2494	0.1051
V$HOXB9_01	M01426	HOXB9	7.64269e-05	0.1834	0.0709	2.5862	0.1491	0.0709
V$BETACATENIN_Q3	M03539	beta-catenin	0.0011988	0.1247	0.0489	2.55	0.1198	0.0489
V$NR1NR2_Q3	M07280	RXR, LXR, PXR, CAR, RAR, COUP	0.000388581	0.154	0.0611	2.52	0.132	0.0587
V$PPARG_Q6	M01270	PPARgamma	0.000388581	0.154	0.0611	2.52	0.132	0.0587
V$FOXP3_01	M01599	FOXP3	1.88852e-09	0.4548	0.1809	2.5135	0.3496	0.1663
V$EBF1_01	M02267	EBF1	0.00464007	0.0978	0.0391	2.5	0.0733	0.0391
V$TCF12_01	M04806	HTF4	0.000583807	0.1467	0.0587	2.5	0.1345	0.0587
V$GLI_Q2	M01037	GLI	1.72571e-05	0.2323	0.0929	2.5	0.2054	0.088
V$ESR1_01	M02261	ESR1	9.80755e-07	0.313	0.1271	2.4615	0.1834	0.0831
V$PPARA_Q6	M01282	PPARA	0.000952895	0.1467	0.0611	2.4	0.1394	0.0611
V$RXRA_12	M08968	RXR-ALPHA	0.000952895	0.1467	0.0611	2.4	0.1394	0.0611
V$HNF4G_02	M04921	HNF-4gamma	1.02297e-05	0.2689	0.1125	2.3913	0.2372	0.11
V$MEIS2_06	M04029	MEIS2	0.00142371	0.1394	0.0587	2.375	0.1369	0.0562
V$FOXJ2_04	M04247	FOXJ2	9.9258e-12	0.6895	0.2958	2.3306	0.4621	0.2641
V$FOXJ3_14	M04653	foxj3	2.33065e-06	0.3374	0.1467	2.3	0.291	0.1345
V$GFI1_Q6	M01067	Gfi1	1.04216e-07	0.4401	0.1932	2.2785	0.3374	0.1687
V$ZNF367_01	M06837	ZNF367	0.00374653	0.1271	0.0562	2.2609	0.1198	0.0562
V$PBX1_01	M00096	Pbx-1	3.15046e-16	1.0758	0.4768	2.2564	0.5844	0.3839
V$ASCL2_05	M04159	Ascl2	0.00706073	0.11	0.0489	2.25	0.0611	0.0293
V$LEF1_Q2_01	M01022	LEF-1	7.66117e-15	0.9951	0.445	2.2363	0.6333	0.3692
V$FOXO4_02	M00476	FOXO4	5.67407e-05	0.2616	0.1174	2.2292	0.2347	0.1076
V$SP1_01	M00008	Sp1	2.04927e-08	0.533	0.2421	2.202	0.3716	0.2127
V$POU5F1_05	M04960	2003-10-01	0.000308322	0.2152	0.0978	2.2	0.1809	0.0929
V$LEF1_Q2	M00805	TCF-7 related	2.43372e-14	1.0073	0.4597	2.1915	0.643	0.3716
V$CUX1_04	M02959	Cux1	0.0013105	0.1711	0.0782	2.1875	0.1002	0.0513
V$MAFA_Q4	M01709	MAFA	2.14772e-22	1.6577	0.7579	2.1871	0.7677	0.533
V$TCF4_Q5	M00671	TCF-4	0.000449316	0.2078	0.0954	2.1795	0.1956	0.0856
V$BATF_02	M04856	B-ATF	1.92915e-05	0.3178	0.1467	2.1667	0.2641	0.132
V$MITF_Q6	M02099	MITF	0.00508355	0.132	0.0611	2.16	0.1149	0.0562
V$ZEB1_03	M04831	ZEB1	0.00151563	0.1736	0.0807	2.1515	0.1491	0.0758
V$PITX1_Q6	M01826	PITX1	0.00199325	0.1785	0.0856	2.0857	0.1491	0.0807
V$POU5F1_04	M04735	2003-10-01	0.00669098	0.1369	0.066	2.0741	0.1247	0.066
V$IRF3_06	M02871	IRF3	0.000778066	0.2176	0.1051	2.0698	0.1883	0.1002
V$CEBPD_Q3	M07316	C/EBPdelta	0.0032436	0.1663	0.0807	2.0606	0.1516	0.0733
V$SATB1_Q5_01	M03564	SATB1	7.96907e-11	0.8729	0.4254	2.0517	0.489	0.3472
V$NR4A2_01	M02273	NURR1	6.24995e-10	0.8509	0.4254	2	0.5575	0.3447
V$SMAD4_Q6	M00733	SMAD4	2.81737e-05	0.3814	0.1907	2	0.2983	0.176
V$TCF7L2_06	M04775	TCF-4	0.0032626	0.1809	0.0905	2	0.1614	0.0831
V$TTF1_Q5_01	M03891	TTF-1	2.63226e-06	0.4914	0.2469	1.9901	0.3692	0.22
V$EGR3_Q3	M03818	egr-3	1.13931e-05	0.4279	0.2152	1.9886	0.3178	0.1932
V$IRX5_03	M04378	IRX5	3.96175e-05	0.3814	0.1932	1.9747	0.2836	0.1809
V$FRA2_02	M08915	FRA-2	0.00254397	0.2054	0.1051	1.9535	0.0978	0.0562
V$NRL_01	M04224	NRL	8.99324e-06	0.467	0.2396	1.949	0.3619	0.2176
V$TAL1_Q6	M00993	Tal-1	0.000695017	0.2665	0.1369	1.9464	0.22	0.132
V$TBP_Q6	M00980	TBP	3.25293e-06	0.5183	0.2665	1.945	0.3496	0.2274
V$SMAD1_Q6	M03845	Smad1	0.00077317	0.2689	0.1394	1.9298	0.2372	0.1271
V$MYB_Q5_01	M00913	MYB	0.00736485	0.1687	0.088	1.9167	0.1589	0.0856
V$TEF_01	M01305	TEF	2.13526e-05	0.4572	0.2396	1.9082	0.3447	0.2078
V$IRX3_05	M04382	Irx3	0.00920559	0.1663	0.088	1.8889	0.1565	0.088
V$FOXO3_04	M04259	FOXO3	2.11366e-06	0.599	0.3178	1.8846	0.4425	0.2616
V$HSF2_01	M00147	HSF2	0.000452997	0.3252	0.1736	1.8732	0.1516	0.0929
V$AR_11	M08189	AR	7.22178e-09	0.9315	0.4988	1.8676	0.5966	0.401
V$MAFB_Q4_01	M08888	MAFB	1.94815e-05	0.5012	0.2689	1.8636	0.3863	0.2396
V$PLAGL1_03	M02786	Plagl1	0.00334562	0.2274	0.1222	1.86	0.088	0.0587
V$BARX1_01	M01340	Barx1	0.00693447	0.1907	0.1027	1.8571	0.1247	0.0709
V$AR_02	M00953	AR	5.81262e-05	0.4597	0.2494	1.8431	0.3545	0.2249
V$FOSL1_01	M04897	Fra-1	1.14041e-18	2.3741	1.2983	1.8286	0.8704	0.6895
V$TBP_01	M00471	TBP	2.47914e-06	0.6822	0.3765	1.8117	0.4083	0.3178
V$ESR2_01	M02377	ESR2	0.00808758	0.2029	0.1125	1.8043	0.1589	0.1002
V$VDR_02	M08979	VDR	0.000269752	0.423	0.2372	1.7835	0.3496	0.2127
V$SOX8_03	M02808	Sox-8	0.00405936	0.2738	0.1565	1.75	0.2445	0.1394
V$SOX15_03	M02799	Sox-15	0.00454122	0.2689	0.154	1.746	0.2494	0.1394
V$EBOX_Q6_01	M01034	Ebox	0.00156745	0.3447	0.198	1.7407	0.2812	0.1736
V$DBP_Q6	M00624	DBP	3.33928e-24	3.8606	2.22	1.739	0.9707	0.8973
V$RORC_01	M08967	RORGAMMA	0.00422297	0.2836	0.1638	1.7313	0.2396	0.1418
V$SOX5_01	M00042	Sox-5	0.00281558	0.313	0.1809	1.7297	0.2763	0.1589
V$PXRRXR_01	M01152	RXR (PXR:RXR)	0.000372703	0.467	0.2714	1.7207	0.3521	0.2494
V$SIN3A_01	M04756	sin3A	1.36067e-05	0.7457	0.4377	1.7039	0.5012	0.3814
V$FLI1_Q6	M01208	FLI-1	0.000960716	0.4401	0.2616	1.6822	0.3521	0.22
V$BCL6_02	M01185	BCL-6	2.81762e-10	1.8117	1.0905	1.6614	0.7873	0.687
V$CEBP_Q2	M00190	C/EBP alpha	0.00516085	0.335	0.2029	1.6506	0.2567	0.176
V$ARID5A_03	M02736	Arid5a	0.00104715	0.4792	0.291	1.6471	0.2372	0.1614
V$SF1_Q6	M00727	SF-1	0.00556885	0.3472	0.2127	1.6322	0.3105	0.176
V$SOX13_03	M02797	Sox-13	0.0092444	0.313	0.1932	1.6203	0.2787	0.176
V$ELK1_01	M00007	Elk-1	0.00424514	0.3912	0.2421	1.6162	0.3105	0.2005
F$ADR1_Q6	M01845	Adr1p	2.1647e-10	2.1638	1.3447	1.6091	0.8215	0.7653
V$FOXM1_01	M00630	FOXM1	5.45139e-34	8.5868	5.3961	1.5913	1	0.9902
V$RXRA_13	M09003	RXR-ALPHA	6.00218e-06	1.2323	0.7848	1.5701	0.6944	0.5526
V$FOXO1_03	M01968	FOXO1	7.19855e-08	1.8973	1.2225	1.552	0.8191	0.7066
V$HELIOSA_01	M01003	Helios A	8.02588e-06	1.4254	0.934	1.5262	0.7042	0.5917
V$RXRG_03	M08969	RXR-GAMMA	5.21251e-06	1.5403	1.0147	1.5181	0.7482	0.6259
V$BARX2_01	M01431	Barx-2	0.00110642	0.8337	0.5575	1.4956	0.3472	0.2665
V$SIX5_02	M04682	Six-5	3.15275e-05	1.4719	0.9902	1.4864	0.7115	0.643
V$NANOG_01	M01123	Nanog	9.79846e-05	1.2983	0.8753	1.4832	0.7188	0.6112
V$SMARCC2_01	M04774	BAF170	0.000172459	1.2323	0.8337	1.478	0.6504	0.5795
V$MSX1_02	M01412	Msx-1	2.7684e-05	1.621	1.1027	1.4701	0.555	0.4866
V$HOXB7_01	M01396	HOXB7	5.359e-07	2.5672	1.7653	1.4543	0.7066	0.6528
V$POU3F1_Q6	M03842	POU3F1	0.00198056	0.9389	0.6479	1.4491	0.5819	0.4523
V$PPARG_06	M08961	PPARGAMMA	0.00111997	1.0807	0.7482	1.4444	0.6479	0.5086
V$ATF4_Q6	M01864	ATF-4	0.000288494	1.401	0.9731	1.4397	0.7237	0.6357
F$HSF_01	M00029	HSF	0.000223165	1.4572	1.0122	1.4396	0.7531	0.6284
V$HOXB2_01	M04347	HOXB2	0.000549347	1.3325	0.9315	1.4304	0.6381	0.5746
V$HMX3_03	M04335	HMX3	0.00185749	1.1002	0.7726	1.4241	0.6235	0.533
V$FOXA1_03	M04789	HNF-3alpha	0.00170484	1.2176	0.8631	1.4108	0.599	0.5526
V$SIN3A_03	M04799	Sin3A	1.20991e-08	4.3521	3.0856	1.4105	0.9633	0.956
V$MECP2_Q4	M07049	MECP-2	1.42579e-16	9.3961	6.6675	1.4092	0.9951	0.9976
V$LBX2_03	M04383	LBX2	5.09622e-06	2.7751	1.9707	1.4082	0.8778	0.8484
V$HOXB4_01	M01424	HOXB4	4.25514e-06	3.0342	2.1711	1.3975	0.7335	0.6993
V$HOX13_02	M01452	HOXA5	0.000704262	1.7604	1.2738	1.382	0.6846	0.6088
V$CCNT2_01	M04782	cyclinT2	1.14359e-07	10.4939	8.1027	1.2951	1	1
V$PAX8_B	M00328	Pax-8	0.00444691	3.3765	2.6406	1.2787	0.9218	0.9413
V$RAD21_04	M04785	Rad21	0.00972828	19.22	17.3814	1.1058	1	1
F$RFX1_01	M01641	RFX1	0.00638052	11.9242	10.9291	1.0911	1	1
V$CTCFL_01	M04763	CTCFL	0.00434991	7.1932	6.7139	1.0714	0.9682	0.9976
V$PRDM16_01	M05946	PRDM16	0.00898805	4.4548	4.2005	1.0605	0.9389	0.9707
V$BCLAF1_01	M04704	BCLAF1	0.0098638	3.9609	3.7482	1.0568	0.9609	0.978
V$RXRA_07	M04787	RXR-alpha	0.00798579	2.9462	2.8337	1.0397	0.8484	0.9584
V$NR4A2RXRA_01	M08957	NURR1:RXR-ALPHA	1.90277e-05	8.3154	8.0073	1.0385	0.9878	1
V$ATF6_01	M00483	ATF6	0.000378076	4.5232	4.4034	1.0272	0.9389	0.9878
V$MYB_Q3	M00773	c-MYB	0.00671113	2.2518	2.2029	1.0222	0.8631	0.9193
V$CTCF_10	M04771	CTCF	1.40205e-05	4.6626	4.6504	1.0026	0.9756	0.9878

## Sheet: TFBS_overlap
Table S1: sheet9: Overlap of TFBS
								54 common elements in "LNA1_24", "LNA1_72", "LNA4_24" and "LNA4_72":	4 common elements in "LNA1_72" and "LNA4_24":	11 elements included exclusively in "LNA4_24":	83 common elements in "LNA4_24" and "LNA4_72":	44 elements included exclusively in "LNA4_72":	4 common elements in "LNA1_72" and "LNA4_72":	2 common elements in "LNA1_24", "LNA1_72" and "LNA4_72":	1 common element in "LNA1_24" and "LNA4_72":	15 common elements in "LNA1_24", "LNA4_24" and "LNA4_72":	12 elements included exclusively in "LNA1_24":	7 elements included exclusively in "LNA1_72":	15 common elements in "LNA1_24", "LNA4_24" and "LNA4_72":	69 common elements in "LNA1_72", "LNA4_24" and "LNA4_72":	83 common elements in "LNA4_24" and "LNA4_72":
								V$JUNBFOS_01	V$LBX2_04	V$CTCF_01	V$POU2F2_03	V$BDP1_01	V$HDAC1_Q3	F$RFX1_01	V$ZNF367_01	V$BATFJUN_01	V$ETS1_02	V$NFYB_01	V$BATFJUN_01	V$IRF_Q6	V$POU2F2_03
								V$JUNDFRA2_01	V$PRRX2_06	V$ZNF92_01	V$BACH1_Q3	V$POU2F2_04	V$FLI1_Q6	V$SMAD5_Q5		V$AP1FJ_Q2	V$CETS2_01	V$NFYA_03	V$AP1FJ_Q2	V$IRF8_Q6	V$BACH1_Q3
								V$JUNBFRA2_01	V$ALX3_03	V$RORA_Q4	V$RELBP52_01	V$NR4A2_04	V$STAT1_01			V$SPI1_02	V$ERG_01	V$NFYC_Q5	V$SPI1_02	V$IRF3_05	V$RELBP52_01
								V$JUNFRA2_01	V$RAX2_01	V$POU6F1_01	V$RELA_02	V$SPIB_03	V$SMAD1_Q6			V$MAF_Q4	V$ELF4_02	V$IRF5_05	V$MAF_Q4	V$IRF4_Q5_01	V$RELA_02
								V$JUNBFRA1_01		V$MEF2D_Q4	V$EOMES_05	V$TCF7L1_01				V$BCLAF1_01	V$ETV3_01	V$RFX1_02	V$BCLAF1_01	V$IRF1_05	V$EOMES_05
								V$JUNFRA1_01		V$ARID3B_01	V$HBP1_Q2	V$NUR77_Q5_01				V$MYB_Q3	V$ETV4_01	V$HES2_01	V$MYB_Q3	V$ISGF3G_03	V$HBP1_Q2
								V$JUNDFRA1_01		V$ARID3A_04	V$STAT4_Q4	V$RFX_Q6_01				V$MEIS3_02	V$EHF_02	V$ETV7_01	V$MEIS3_02	V$IRF2_01	V$STAT4_Q4
								V$JUNDFOS_01		V$HOXB3_03	V$PRDM16_01	V$TEF_Q6				V$SOX10_Q6	V$NR2C2_04		V$SOX10_Q6	V$NFAT_Q6	V$PRDM16_01
								V$JUNBFOSB_01		V$PPARA_02	V$ATF5_01	V$RARG_Q3				V$RELA_04	P$ESR1_01		V$RELA_04	V$POU2F1_Q6	V$ATF5_01
								V$FOSBJUND_01		V$CREBP1_01	V$RXRPXR_Q2	V$NFE2_03				V$HSF1_Q6	V$ZF5_B		V$HSF1_Q6	V$BLIMP1_Q6	V$RXRPXR_Q2
								V$IRF1_01		V$RXRA_04	V$KLF5_01	V$MEF2_01				V$MYB_Q5_01	V$E2F3_Q6		V$MYB_Q5_01	V$PRDM1_02	V$KLF5_01
								V$FOS_02			V$HNF4_Q6_01	V$ZNF675_01				V$RXRG_03	V$BEN_01		V$RXRG_03	V$POU5F1_01	V$HNF4_Q6_01
								V$BACH2_01			V$AR_Q2	V$FOXB1_03				V$RXRA_07			V$RXRA_07	V$MAZ_Q6	V$AR_Q2
								V$FOSL1_02			V$SOX12_03	V$NFE2L2_01				V$SMAD5_Q5_01			V$SMAD5_Q5_01	V$PRDM1_03	V$SOX12_03
								V$FRA2_01			F$YAP1_Q4	V$FOXP3_Q4				V$MEF2C_Q4			V$MEF2C_Q4	V$POU5F1_04	F$YAP1_Q4
								V$FOSL2_02			V$KLF3_Q3_01	V$PITX1_01								V$CEBPG_Q6_01	V$KLF3_Q3_01
								V$ELK1_01			V$BETACATENIN_Q3	V$REST_Q5								V$GLI1_Q2	V$BETACATENIN_Q3
								V$CFOSCJUN_Q5			V$TCF7L2_06	V$TEAD1_03								V$SIN3A_01	V$TCF7L2_06
								V$FRA2_Q4_01			V$HNF4G_04	P$ID1_01								V$ZNF263_01	V$HNF4G_04
								V$JUNB_Q6			V$TAL1_Q6	V$GTF2IRD1_01								V$POU2F2_02	V$TAL1_Q6
								V$JUND_Q6			V$STAT5ASTAT5B_01	V$NURR1_Q3								V$GLI_Q2	V$STAT5ASTAT5B_01
								V$IRF4_07			V$SATB1_Q3	V$RELBP50_Q3								V$POU2F1_02	V$SATB1_Q3
								V$IRX5_03			V$NR1NR2_Q3	V$EBF1_01								V$OCT4_01	V$NR1NR2_Q3
								V$ETS_B			V$PPARG_Q6	V$RXRA_12								V$IRF4_08	V$PPARG_Q6
								V$BATF_01			V$GLI3_Q5_01	V$MEIS2_06								V$ZNF217_01	V$GLI3_Q5_01
								V$NFE2L1_Q5			V$MZF1_01	V$SP1_01								V$NFAT1_Q6	V$MZF1_01
								V$TCF3_01			V$ESR1_01	V$CUX1_04								V$NFAT4_Q3	V$ESR1_01
								V$MAF_Q6			V$LEF1_Q2_01	V$ZEB1_03								V$HLTF_Q4	V$LEF1_Q2_01
								V$BCL11A_02			V$STAT5A_Q4	V$PITX1_Q6								V$TFIII_Q6	V$STAT5A_Q4
								V$TGIF2_01			V$TCF7_03	V$IRX3_05								V$POU3F1_02	V$TCF7_03
								V$CEBP_Q2			V$SOX6_Q5	V$HSF2_01								V$RELA_Q6	V$SOX6_Q5
								V$IRF1_Q6			V$MGA_01	V$PLAGL1_03								V$EBOX_Q6_01	V$MGA_01
								V$CEBPD_Q3			V$ASCL2_05	V$ESR2_01								V$RELA_03	V$ASCL2_05
								V$FOSL1_01			V$PLAG1_01	V$VDR_02								V$POU3F1_Q6	V$PLAG1_01
								V$ETS_Q4			V$SATB1_Q5_01	V$SOX15_03								V$IRF7_Q3	V$SATB1_Q5_01
								V$HMGIY_Q6			V$NFKAPPAB_01	V$RORC_01								V$NFAT2_Q5	V$NFKAPPAB_01
								V$HNF4G_02			V$FOXJ3_07	V$PXRRXR_01								V$OCT4_02	V$FOXJ3_07
								V$NANOG_01			V$LEF1_Q2	V$SF1_Q6								V$FOXO4_02	V$LEF1_Q2
								V$CEBP_Q3			V$NFKB1_Q4	V$HELIOSA_01								V$ING4_01	V$NFKB1_Q4
								V$BATF_02			V$AR_02	V$ATF4_Q6								V$STAT3_01	V$AR_02
								V$HDAC2_02			V$SALL2_01	F$HSF_01								V$E2F6_01	V$SALL2_01
								V$MECP2_Q4_01			V$TBP_Q6	V$PAX8_B								V$FANK1_01	V$TBP_Q6
								V$DBP_Q6			V$TCF4_Q5	V$NR4A2RXRA_01								V$YY1_Q6_03	V$TCF4_Q5
								V$TRIM28_02			V$MITF_Q6	V$CTCF_10								V$SMAD2_Q6	V$MITF_Q6
								V$BARX1_01			V$RXRA_11									V$FOXO1_01	V$RXRA_11
								V$HOXB9_01			V$RREB1_01									V$PBX1_01	V$RREB1_01
								V$FOXJ3_14			V$PPARA_01									V$POU3F1_Q2	V$PPARA_01
								V$POU5F1_05			V$FOXJ2_04									V$MAFA_Q4	V$FOXJ2_04
								V$SMAD1_01			V$NUR77_Q5									V$HOXB4_01	V$NUR77_Q5
								V$IK_Q5_01			V$FOXP3_01									V$PPARA_Q6	V$FOXP3_01
								V$TBP_01			V$MYOG_01									V$KLF_Q3	V$MYOG_01
								V$TCF12_01			V$MAFK_05									V$BCL6_02	V$MAFK_05
								V$SOX4_Q5			V$BARX2_01									V$HOX13_02	V$BARX2_01
								V$MESP1_01			V$EGR3_Q3									V$HOXB2_01	V$EGR3_Q3
											V$FOXA1_03									V$PPARG_06	V$FOXA1_03
											V$FOXO3_04									V$MAFB_Q4_01	V$FOXO3_04
											V$FOXJ1_03									V$FOXM1_Q3	V$FOXJ1_03
											V$ARID5A_03									V$PAX6_Q2	V$ARID5A_03
											V$NRL_01									V$MSX1_02	V$NRL_01
											V$GFI1_Q6									V$FOXA1_02	V$GFI1_Q6
											V$SOX13_03									V$IRF3_06	V$SOX13_03
											V$TEF_01									V$AR_11	V$TEF_01
											V$TTF1_Q5_01									F$ADR1_Q6	V$TTF1_Q5_01
											V$SOX30_03									V$FOXM1_01	V$SOX30_03
											V$SOX8_03									V$SIN3A_04	V$SOX8_03
											V$NR4A2_01									V$HOXB7_01	V$NR4A2_01
											V$TEAD4_01									V$MECP2_Q4	V$TEAD4_01
											V$SMARCC2_01									V$BCL3_03	V$SMARCC2_01
											V$HMX3_03									V$SIX5_02	V$HMX3_03
											V$SOX5_01										V$SOX5_01
											V$SMAD3_Q6										V$SMAD3_Q6
											V$PBX3_02										V$PBX3_02
											V$FOXO1_03										V$FOXO1_03
											V$LBX2_03										V$LBX2_03
											V$SIN3A_03										V$SIN3A_03
											V$RXRA_13										V$RXRA_13
											V$SMAD4_Q6										V$SMAD4_Q6
											V$CCNT2_01										V$CCNT2_01
											P$HSF3_02										P$HSF3_02
											V$RAD21_04										V$RAD21_04
											V$CTCFL_01										V$CTCFL_01
											V$ATF6_01										V$ATF6_01
											V$FRA2_02										V$FRA2_02
Overlap by TFs
