# Supplementary material for: Long Intergenic Noncoding RNA MIAT as a Regulator of Human Th17 Cell Differentiation
Source: Front Immunol. 2022 Jun 15;13:856762. doi: 10.3389/fimmu.2022.856762 (PMC9242727; doi:10.3389/fimmu.2022.856762)
Supplement: Supplementary file 13 [file Table_2.xlsx]

## Sheet: readme
The genes that were differentially expressed (|Log2FC|>0.59 and FDR <0.1) are shown. The rows marked green are those that are significant at FDR <0.05.

## Sheet: LNA1 24h
Tabale S2:sheet1 24h DE genes in LNA1 treated Th17 cells. The genes that were differentially expressed (|Log2FC|>0.59 and FDR <0.1) are shown. The rows marked green are those that are significant at FDR <0.05.
Gene	baseMean	log2FoldChange	lfcSE	stat	pvalue	padj
KCNQ5	148.247	-2.79416	0.193876	-14.4122	4.33966e-47	5.42545e-43
RABGAP1L	204.617	-1.14855	0.0871341	-13.1814	1.12258e-39	7.01723e-36
DENND1A	324.872	-1.02206	0.0785881	-13.0052	1.14271e-38	4.76206e-35
PRKCA	1860.34	-0.816555	0.0629489	-12.9717	1.77053e-38	5.53378e-35
GPHN	269.064	-1.16818	0.0942137	-12.3992	2.63882e-35	6.59811e-32
MIAT	225.609	-3.51532	0.293895	-11.9612	5.67594e-33	1.18268e-29
EXOC6B	86.8083	-1.98357	0.170233	-11.6521	2.24002e-31	3.77996e-28
CENPP	177.328	-0.829258	0.0712084	-11.6455	2.41879e-31	3.77996e-28
CAMK1D	281.164	-1.31952	0.115162	-11.458	2.14521e-30	2.97993e-27
ANK3	459.31	-2.23184	0.196439	-11.3615	6.49974e-30	8.12597e-27
PARD3	325.821	-1.39447	0.123301	-11.3095	1.17817e-29	1.33905e-26
TBC1D5	632.52	-1.63068	0.145141	-11.2351	2.74167e-29	2.85637e-26
CMSS1	764.833	-0.725214	0.0665792	-10.8925	1.25157e-27	1.20362e-24
DOCK2	2836.59	-0.75622	0.0698439	-10.8273	2.55641e-27	2.28288e-24
SND1	3174.08	-1.02554	0.0953969	-10.7503	5.90836e-27	4.92442e-24
PLCB1	19.7745	-3.64473	0.341525	-10.6719	1.37722e-26	1.07613e-23
GMDS	301.65	-1.04764	0.10051	-10.4232	1.94363e-25	1.34996e-22
ARL15	46.4117	-2.58371	0.248154	-10.4117	2.19211e-25	1.37029e-22
CHST11	558.634	-2.05849	0.197641	-10.4153	2.11085e-25	1.37029e-22
WWOX	51.683	-1.85758	0.181116	-10.2563	1.10891e-24	6.60171e-22
MTSS1	460.086	-1.18411	0.118865	-9.96177	2.24043e-23	1.27318e-20
ADK	566.226	-0.69394	0.0707443	-9.80913	1.02853e-22	5.59076e-20
TMEM173	1943.86	0.671852	0.0688861	9.75308	1.78956e-22	9.32212e-20
SMYD3	110.845	-1.64775	0.174101	-9.46434	2.9543e-21	1.47739e-18
AFF2	62.3287	-1.85264	0.196503	-9.42807	4.17711e-21	2.00855e-18
PTPN14	295.895	-1.40924	0.15262	-9.23368	2.61497e-20	1.21083e-17
SAMD4A	130.677	-1.37947	0.152407	-9.05127	1.41316e-19	6.30976e-17
NREP	345.693	-0.620518	0.068812	-9.01759	1.92273e-19	8.28897e-17
STAT4	728.838	-0.715263	0.0796289	-8.98246	2.64778e-19	1.10342e-16
TBC1D22A	326.198	-0.971154	0.108771	-8.92839	4.32255e-19	1.74324e-16
SH3D19	34.4505	-4.62822	0.520679	-8.8888	6.177e-19	2.40361e-16
PDSS2	176.051	-0.730772	0.0822401	-8.88583	6.34451e-19	2.40361e-16
RAD51B	82.5694	-1.68029	0.189527	-8.86568	7.60412e-19	2.79608e-16
SCMH1	366.351	-0.722737	0.0819797	-8.81604	1.18575e-18	4.23551e-16
RP5-940J5.9	155.593	-3.57589	0.410768	-8.70537	3.16537e-18	1.09926e-15
LRBA	1861.83	-0.932587	0.109807	-8.49295	2.01462e-17	6.29669e-15
EXT1	267.033	-1.20173	0.142113	-8.45615	2.76359e-17	8.22627e-15
P2RY8	484.33	0.913467	0.10801	8.45722	2.73829e-17	8.22627e-15
MAML2	528.643	-0.855916	0.101705	-8.41565	3.90709e-17	1.13596e-14
MYO1B	322.203	-1.21041	0.145054	-8.34457	7.14709e-17	2.03075e-14
RP11-386G11.10	62.3404	-3.05159	0.366751	-8.32061	8.75115e-17	2.43126e-14
CTD-2328D6.1	29.7741	-4.38953	0.530509	-8.27417	1.29353e-16	3.47733e-14
XXbac-BPG252P9.9	30.0048	-4.34209	0.52958	-8.19913	2.42131e-16	6.30649e-14
BTBD11	132.435	-1.38086	0.169245	-8.15893	3.38004e-16	8.62393e-14
UBE2E2	103.113	-1.43664	0.176572	-8.13628	4.07618e-16	1.01921e-13
ATG10	117.001	-2.15993	0.267167	-8.08457	6.2383e-16	1.52924e-13
IMMP2L	47.972	-1.91635	0.237614	-8.06495	7.32645e-16	1.76145e-13
SNX22	30.7619	-3.53626	0.441269	-8.01383	1.11188e-15	2.62278e-13
AC010761.8	43.0493	-3.89963	0.487754	-7.99507	1.29503e-15	2.94828e-13
ATP8A1	607.077	-0.966162	0.120848	-7.99488	1.29704e-15	2.94828e-13
HDAC8	123.265	-0.962111	0.120402	-7.99083	1.34036e-15	2.99234e-13
PRKCQ	399.962	-0.598258	0.0756576	-7.90745	2.62721e-15	5.66301e-13
CDKAL1	321.685	-0.883083	0.112491	-7.85028	4.15112e-15	8.64955e-13
GPR68	455.639	0.682023	0.0871023	7.83014	4.87328e-15	9.98783e-13
PAM	508.414	-1.61879	0.208004	-7.7825	7.11042e-15	1.43378e-12
SCFD2	355.491	-0.922241	0.119304	-7.73018	1.07397e-14	2.13124e-12
DIAPH2	100.499	-1.29756	0.168512	-7.70007	1.35988e-14	2.65644e-12
SDC4	2007.11	-0.666661	0.0867842	-7.68182	1.56841e-14	3.01666e-12
BEST1	21.1146	-3.9545	0.518465	-7.62733	2.39664e-14	4.47205e-12
PRKCH	1367.59	-1.20269	0.15779	-7.62205	2.49683e-14	4.59049e-12
TBL1X	332.11	-0.798178	0.104762	-7.61893	2.55785e-14	4.63452e-12
COL5A2	1304.11	-0.688077	0.0919532	-7.4829	7.27004e-14	1.28014e-11
INVS	156.863	-1.16652	0.156145	-7.47075	7.9742e-14	1.38463e-11
CTC-425F1.4	6.45351	-3.84872	0.515787	-7.46184	8.53208e-14	1.46121e-11
ELOVL6	326.907	-0.821687	0.110352	-7.44608	9.61555e-14	1.62451e-11
RP11-290D2.6	146.173	-2.4043	0.325193	-7.39344	1.43075e-13	2.32302e-11
GRIP1	22.6878	-2.10982	0.285674	-7.38542	1.51976e-13	2.4359e-11
ATP1A1OS	11.8704	-3.30359	0.449173	-7.35484	1.91157e-13	3.02512e-11
RP11-442H21.2	8.02235	-3.80688	0.517982	-7.34945	1.99027e-13	3.11029e-11
CEP170B	254.738	0.631764	0.0860092	7.34531	2.05285e-13	3.16849e-11
ATG7	241.528	-0.902958	0.124894	-7.22977	4.83805e-13	7.03318e-11
RP11-138I1.4	29.2997	-3.35029	0.466765	-7.17767	7.09092e-13	1.00739e-10
IL3	85.5483	-1.51666	0.212565	-7.13504	9.67583e-13	1.35918e-10
ANKRD44	1015.52	-0.634962	0.0896616	-7.08175	1.42341e-12	1.95555e-10
PAG1	901.552	-0.690752	0.0977659	-7.06536	1.60195e-12	2.17692e-10
RP11-124N14.3	19.6764	-3.6933	0.525168	-7.03262	2.02696e-12	2.69585e-10
PLS1	195.432	-0.63187	0.090239	-7.00217	2.5202e-12	3.31658e-10
GRAMD1B	342.128	-0.594147	0.0851546	-6.97727	3.00966e-12	3.91946e-10
PRIM2	302.328	-0.715368	0.102809	-6.9582	3.44644e-12	4.442e-10
ARID1B	718.694	-0.61313	0.0885242	-6.92613	4.32517e-12	5.51768e-10
CTD-2636A23.2	7.29594	-3.62212	0.527698	-6.864	6.69585e-12	8.28827e-10
XXbac-BPG252P9.10	9.7731	-3.2616	0.475093	-6.86518	6.64074e-12	8.28827e-10
SUCLG2	644.286	-0.967043	0.141068	-6.85516	7.12337e-12	8.73101e-10
PRKCE	49.2456	-1.72833	0.25261	-6.84189	7.81575e-12	9.48666e-10
DOCK3	33.8933	-2.00079	0.292951	-6.82976	8.50571e-12	1.02248e-09
IFNG	1611.67	-0.844446	0.124364	-6.79013	1.12033e-11	1.32135e-09
CXCL13	634.429	-0.869122	0.128049	-6.78742	1.14156e-11	1.33381e-09
AC009133.14	13.8671	-2.72285	0.401349	-6.78425	1.16689e-11	1.35079e-09
GAD1	123.918	0.932675	0.137735	6.7715	1.27453e-11	1.46185e-09
ERC1	394.048	-0.686777	0.101503	-6.76609	1.32306e-11	1.50372e-09
SSTR3	446.085	1.03713	0.153557	6.75401	1.43815e-11	1.60534e-09
LPP	266.407	-0.710169	0.105643	-6.72234	1.78834e-11	1.97857e-09
RYR1	2077.81	0.723159	0.107699	6.71465	1.8852e-11	2.06743e-09
ANO10	162.17	-1.00794	0.150522	-6.69628	2.13798e-11	2.32426e-09
ARHGAP26	257.329	-1.35754	0.202782	-6.69458	2.16285e-11	2.33103e-09
C16orf45	51.7739	-1.42132	0.214103	-6.63847	3.1695e-11	3.35805e-09
KB-1208A12.3	16.3102	-3.49221	0.528207	-6.61145	3.80571e-11	3.96492e-09
RP11-315I20.1	8.45848	-3.3323	0.505336	-6.59423	4.27477e-11	4.34498e-09
STX8	174.358	-1.11403	0.169194	-6.58437	4.56828e-11	4.56901e-09
FOCAD	530.629	-0.746948	0.113591	-6.57576	4.8404e-11	4.80275e-09
SKAP2	207.575	-1.11719	0.170698	-6.54483	5.95626e-11	5.81759e-09
CABLES1	260.603	-0.883491	0.135226	-6.53343	6.42821e-11	6.22988e-09
TRPS1	75.5607	-1.28553	0.197445	-6.51081	7.47446e-11	7.18813e-09
WASF1	168.061	-0.724732	0.111935	-6.4746	9.50655e-11	9.00385e-09
RP11-1079K10.4	5.28664	-3.4507	0.534558	-6.45525	1.08041e-10	1.01559e-08
TSIX	7.00417	-3.44468	0.534377	-6.44615	1.14727e-10	1.07038e-08
ATP6V1C2	8.50633	-3.24418	0.50978	-6.36389	1.96708e-10	1.79507e-08
VAV3	68.216	-1.06551	0.167935	-6.34476	2.22772e-10	2.01819e-08
RAB38	89.5586	-1.18799	0.187347	-6.34113	2.28088e-10	2.05148e-08
NBAS	672.836	-0.591632	0.0933233	-6.33959	2.30375e-10	2.05725e-08
SNX32	35.5599	-2.22461	0.351319	-6.33216	2.41756e-10	2.14357e-08
SLC39A11	180.859	-0.914722	0.144518	-6.32945	2.46032e-10	2.16612e-08
HPS3	341.089	-0.973746	0.154923	-6.28536	3.27086e-10	2.80084e-08
XCL1	41.5009	-1.4906	0.239133	-6.23335	4.56553e-10	3.83075e-08
GTDC1	300.266	-0.605756	0.097386	-6.22016	4.96649e-10	4.13941e-08
ANKS1A	286.888	-0.651156	0.104842	-6.21083	5.27056e-10	4.36374e-08
RP13-270P17.1	5.44572	-3.06541	0.496671	-6.17191	6.74709e-10	5.51321e-08
AL441883.1	11.7729	-2.88765	0.471184	-6.1285	8.87119e-10	7.01947e-08
HPCAL1	615.713	-0.676376	0.110552	-6.11818	9.46503e-10	7.44225e-08
FLVCR2	232.218	0.740635	0.121085	6.11665	9.55639e-10	7.44719e-08
SLC25A43	59.6758	-1.22451	0.200393	-6.11056	9.92829e-10	7.61494e-08
TRIO	257.138	-0.924434	0.151883	-6.08648	1.15418e-09	8.79852e-08
ST6GALNAC2	2.85389	-3.24024	0.532561	-6.08426	1.17032e-09	8.81403e-08
S100A4	1517.01	0.623811	0.102522	6.08463	1.16758e-09	8.81403e-08
GALNT18	135.265	-0.69615	0.115147	-6.04574	1.48726e-09	1.09538e-07
ADAM22	29.4148	-1.56198	0.258656	-6.03882	1.55247e-09	1.12843e-07
MARK3	879.318	-0.666566	0.110426	-6.03631	1.57678e-09	1.13947e-07
RXRA	33.9766	1.28749	0.213449	6.03185	1.62098e-09	1.16468e-07
TRAPPC9	216.312	-1.30654	0.2168	-6.02646	1.67588e-09	1.19725e-07
TRIM22	2609.05	0.593179	0.0984715	6.02386	1.70306e-09	1.20975e-07
ALS2CL	149.689	1.07904	0.179275	6.01889	1.75614e-09	1.24041e-07
ZNF71	79.8157	-1.18205	0.196775	-6.00711	1.88858e-09	1.32646e-07
B3GNT5	372.125	-0.731192	0.121906	-5.99801	1.99746e-09	1.3951e-07
EXOC4	525.97	-0.671208	0.112283	-5.97784	2.26114e-09	1.53634e-07
IGFBP4	417.376	0.849548	0.142104	5.97835	2.25414e-09	1.53634e-07
CSGALNACT1	70.5479	-1.24075	0.207998	-5.9652	2.44335e-09	1.65118e-07
IL1RN	492.83	-0.64203	0.107914	-5.94948	2.69e-09	1.80809e-07
DPYD	86.639	-1.37505	0.23124	-5.94641	2.74093e-09	1.83246e-07
FUT10	87.0345	-1.15967	0.195984	-5.91717	3.27535e-09	2.1439e-07
PI4KA	1231.35	-0.722628	0.122109	-5.9179	3.26082e-09	2.1439e-07
NR6A1	28.7383	-1.13169	0.191674	-5.90421	3.54338e-09	2.30726e-07
NSF	270.091	-0.995567	0.169962	-5.8576	4.69603e-09	2.98019e-07
RP11-161H23.5	7.14287	-2.97944	0.509761	-5.84478	5.07243e-09	3.18671e-07
RP11-192H23.7	2.11392	-2.96846	0.509378	-5.82762	5.62244e-09	3.51459e-07
CCDC73	5.47449	-3.10616	0.534623	-5.80999	6.24756e-09	3.86668e-07
CUX1	286.5	-0.804897	0.138619	-5.80655	6.37723e-09	3.92749e-07
DGKI	135.135	-1.14871	0.19787	-5.80539	6.42175e-09	3.93553e-07
RP11-138C9.1	7.20181	-3.07459	0.530375	-5.79701	6.75072e-09	4.09697e-07
IQGAP2	1024.91	-0.622663	0.107941	-5.76854	7.99602e-09	4.82929e-07
PTPRK	683.554	-0.664994	0.115354	-5.76483	8.17406e-09	4.91308e-07
TMTC2	12.9853	-1.80508	0.314877	-5.73266	9.88664e-09	5.88585e-07
ARHGAP12	87.155	-0.6789	0.118591	-5.72473	1.03596e-08	6.10925e-07
ELP4	194.926	-0.618083	0.108462	-5.69864	1.2077e-08	7.02263e-07
MSRA	64.4771	-0.955471	0.167998	-5.68739	1.28997e-08	7.46629e-07
CTD-2256P15.4	7.73173	-2.92727	0.515307	-5.68063	1.342e-08	7.73163e-07
FHIT	31.9759	-1.50122	0.264436	-5.67706	1.37031e-08	7.85854e-07
ARHGAP15	584.486	-1.02397	0.18071	-5.6664	1.45829e-08	8.32491e-07
EEFSEC	303.981	-0.612588	0.108428	-5.64972	1.60711e-08	9.05052e-07
XXYLT1	165.728	-0.651798	0.11575	-5.6311	1.79062e-08	9.9939e-07
RP11-11N9.4	32.47	-1.48298	0.263573	-5.62644	1.83965e-08	1.02219e-06
ATF3	872.021	0.685083	0.121915	5.61933	1.91696e-08	1.05576e-06
PDE1B	243.986	0.691178	0.123076	5.61587	1.9558e-08	1.07243e-06
HELZ2	1097.93	1.03414	0.184371	5.60904	2.03453e-08	1.11073e-06
GATA3	139.271	-0.655785	0.117361	-5.58776	2.30013e-08	1.24486e-06
CAMKMT	65.206	-0.966158	0.172964	-5.5859	2.32488e-08	1.25283e-06
IGF2	19.8111	2.20189	0.39447	5.58189	2.37924e-08	1.27662e-06
AC069363.1	4.31472	-2.85066	0.511084	-5.57768	2.43749e-08	1.3002e-06
AOC2	65.8918	1.00527	0.180247	5.57722	2.44398e-08	1.3002e-06
RP11-134L10.1	15.5596	-2.35316	0.42212	-5.57462	2.48069e-08	1.31414e-06
RP1-1J6.2	4.04535	-2.93499	0.52951	-5.54285	2.97593e-08	1.54378e-06
RP11-575L7.8	5.37897	-2.84968	0.514199	-5.54198	2.99076e-08	1.54506e-06
CSF2	1340.49	-0.821371	0.148284	-5.53919	3.03871e-08	1.55696e-06
GPS2	58.345	-1.92225	0.347506	-5.53156	3.17394e-08	1.61962e-06
RP11-440D17.3	55.2939	1.03082	0.186734	5.52025	3.38514e-08	1.72036e-06
RP1-68D18.4	5.81608	-2.93665	0.533658	-5.50286	3.73682e-08	1.88378e-06
UNC13B	94.152	-0.845317	0.153851	-5.49439	3.92053e-08	1.96845e-06
RP11-603J24.17	9.99085	-2.38475	0.434255	-5.49159	3.98329e-08	1.99196e-06
ZNF226	132.98	0.741039	0.135203	5.48095	4.23044e-08	2.09108e-06
SPAG5-AS1	6.09901	-2.63854	0.482374	-5.46989	4.50306e-08	2.20774e-06
CPXM1	69.1515	-0.739632	0.135277	-5.46752	4.56375e-08	2.22875e-06
CFLAR-AS1	2.74158	-2.79488	0.511262	-5.46663	4.58668e-08	2.23123e-06
CTD-2231E14.8	4.00874	-2.91457	0.533629	-5.4618	4.71339e-08	2.26642e-06
PRKCDBP	658.683	-0.845204	0.154951	-5.45464	4.90716e-08	2.34158e-06
RP4-816N1.7	5.47736	-2.83769	0.52042	-5.4527	4.9612e-08	2.35836e-06
RP1-102K2.8	3.51371	-2.83951	0.520897	-5.45119	5.00329e-08	2.36936e-06
XXbac-BPG248L24.12	17.3934	-2.43975	0.448497	-5.43985	5.33267e-08	2.48765e-06
MIR497HG	2.82318	-2.88401	0.530348	-5.43796	5.38929e-08	2.50472e-06
NHS	96.3402	-0.916491	0.16887	-5.42719	5.7248e-08	2.65079e-06
RP11-872D17.4	8.04871	-2.61655	0.482526	-5.42261	5.87339e-08	2.70956e-06
WDR41	343.521	-0.636384	0.117411	-5.42017	5.95437e-08	2.7268e-06
CCND2-AS1	4.18817	-2.75301	0.508178	-5.41741	6.04693e-08	2.75908e-06
IPCEF1	104.673	-0.848664	0.157538	-5.38705	7.16215e-08	3.22984e-06
PHACTR2	339.624	-0.688019	0.128073	-5.37208	7.78333e-08	3.45061e-06
SMG6	361.454	-0.760361	0.141627	-5.36875	7.92821e-08	3.49009e-06
FARS2	161.664	-1.31568	0.245108	-5.36775	7.97268e-08	3.49735e-06
GTF2F2	669.401	-0.650881	0.121393	-5.36175	8.24205e-08	3.60287e-06
XCL2	8.95225	-1.68373	0.314493	-5.3538	8.61255e-08	3.75171e-06
PPP3CA	62.3399	-1.01164	0.189004	-5.35245	8.67728e-08	3.76678e-06
RP11-287D1.3	3.01014	-2.84533	0.531714	-5.35124	8.73558e-08	3.77897e-06
PRMT5-AS1	4.61057	-2.85119	0.53332	-5.34612	8.98582e-08	3.87382e-06
AC018867.2	2.08872	-2.74372	0.515117	-5.3264	1.00177e-07	4.26135e-06
ACACA	1503.54	-0.620067	0.116429	-5.32572	1.00552e-07	4.26135e-06
NR4A2	992.615	-0.595174	0.112718	-5.2802	1.29041e-07	5.37756e-06
C1QTNF6	78.0488	0.869303	0.164863	5.27289	1.34289e-07	5.5592e-06
RP11-69E11.8	2.82429	-2.41198	0.460312	-5.23988	1.60679e-07	6.60791e-06
RP11-24C3.2	6.90562	-2.66429	0.510082	-5.22326	1.75796e-07	7.13571e-06
PCNXL2	206.794	-0.669593	0.12847	-5.21207	1.86745e-07	7.53124e-06
SLC8A1	29.5311	-1.17312	0.225515	-5.20196	1.97198e-07	7.90184e-06
ACSL6	43.1573	-0.926281	0.178198	-5.19805	2.01393e-07	8.04415e-06
AP000350.4	15.883	-2.09626	0.403362	-5.19696	2.0257e-07	8.06537e-06
RP11-498C9.3	5.32823	-2.77819	0.534869	-5.19415	2.05656e-07	8.16228e-06
RP11-661A12.7	15.468	-2.17272	0.420173	-5.17102	2.32818e-07	9.07297e-06
RASGRP4	1372.23	0.625084	0.120885	5.17091	2.32957e-07	9.07297e-06
ACSBG1	5.45671	-2.4845	0.481694	-5.15785	2.49804e-07	9.69892e-06
CEP85L	296.015	-0.690158	0.134158	-5.14435	2.68454e-07	1.03587e-05
FUT7	187.087	0.659653	0.128694	5.12577	2.96326e-07	1.12604e-05
PTCHD1	80.249	-0.751606	0.146651	-5.12515	2.97296e-07	1.1263e-05
CTC-548K16.5	2.26931	-2.56448	0.502785	-5.10054	3.38679e-07	1.27152e-05
HCG4P5	16.439	-2.28429	0.448707	-5.09082	3.56521e-07	1.3345e-05
CERS6	890.721	-1.26547	0.2487	-5.08832	3.61251e-07	1.34415e-05
KLF12	217.757	-1.14934	0.226037	-5.08474	3.68128e-07	1.36568e-05
PLA2G4A	54.9758	-1.18787	0.233645	-5.08405	3.69469e-07	1.3666e-05
FAM168A	306.511	-1.01304	0.20066	-5.04852	4.45235e-07	1.61343e-05
OSBPL10	98.3039	-0.990873	0.196254	-5.04894	4.44259e-07	1.61343e-05
AC009133.15	3.35837	-2.65532	0.52603	-5.04786	4.46797e-07	1.61441e-05
MANSC1	22.4899	-1.0899	0.216153	-5.04227	4.60034e-07	1.65745e-05
OSBPL3	930.79	-0.604324	0.119946	-5.03829	4.69713e-07	1.68746e-05
AC015987.2	3.50327	-2.11186	0.420437	-5.02301	5.08671e-07	1.81697e-05
CPNE5	26.4816	1.33773	0.267242	5.0057	5.56604e-07	1.96207e-05
LPL	1930.26	-0.635032	0.127276	-4.98941	6.05654e-07	2.12097e-05
IL21R-AS1	2.58831	-2.6007	0.523037	-4.97231	6.61598e-07	2.29122e-05
RP5-1103G7.4	44.2137	0.967409	0.195361	4.95191	7.349e-07	2.53105e-05
CASZ1	37.4397	1.30584	0.263856	4.94907	7.45675e-07	2.56111e-05
RGS6	47.8188	-1.31178	0.265534	-4.94016	7.80576e-07	2.66633e-05
RP11-983P16.4	25.3228	-1.53239	0.310571	-4.9341	8.05192e-07	2.73546e-05
NCALD	45.6075	-1.35662	0.276846	-4.90026	9.57103e-07	3.16553e-05
TANC2	46.7553	-0.911187	0.186094	-4.89639	9.76122e-07	3.21992e-05
ZSCAN18	191.788	0.643995	0.131909	4.88211	1.04954e-06	3.42594e-05
SPIDR	397.246	-0.644565	0.132164	-4.877	1.07712e-06	3.49769e-05
AC110615.1	1.73791	-2.33387	0.479601	-4.86628	1.13717e-06	3.61877e-05
RP11-484D2.2	2.25136	-2.17533	0.446996	-4.86654	1.13568e-06	3.61877e-05
ZEB2	75.0829	-0.814432	0.167441	-4.86399	1.15044e-06	3.65045e-05
RP11-727F15.9	2.26573	-2.55987	0.526549	-4.86159	1.16447e-06	3.67631e-05
LA16c-358B7.3	5.98461	-2.52626	0.522835	-4.83185	1.35268e-06	4.21727e-05
NDUFA13	24.961	0.962203	0.199481	4.82352	1.41044e-06	4.34672e-05
AC012314.8	3.73633	-2.52024	0.523869	-4.81083	1.50307e-06	4.61704e-05
NEDD4L	63.5436	0.839984	0.174621	4.81033	1.50682e-06	4.61722e-05
ENTPD1	9.85436	-2.08025	0.432821	-4.80626	1.53781e-06	4.6892e-05
CXCR4	270.932	0.667797	0.139119	4.80019	1.58513e-06	4.79836e-05
CYTH4	179.805	0.910073	0.189591	4.8002	1.58511e-06	4.79836e-05
ROBO1	218.483	-1.04227	0.217426	-4.79367	1.63755e-06	4.92132e-05
TTC28	62.5215	-0.894995	0.18673	-4.79299	1.64315e-06	4.92631e-05
TSPAN18	27.4343	-0.972233	0.203677	-4.77342	1.81127e-06	5.3533e-05
TNFRSF9	1269.04	-0.644107	0.135045	-4.76957	1.84617e-06	5.4436e-05
AL137059.1	4.45102	-2.4708	0.518818	-4.76235	1.91347e-06	5.62877e-05
AC005523.2	2.35677	-2.53996	0.533634	-4.75975	1.93835e-06	5.67523e-05
SMARCC1	2206.59	-0.768117	0.161707	-4.75007	2.03351e-06	5.9261e-05
RP4-756G23.5	22.434	-2.1805	0.460232	-4.73782	2.16033e-06	6.25197e-05
ACYP2	37.8704	-0.901537	0.190267	-4.73826	2.15557e-06	6.25197e-05
CLCN5	100.283	-0.672445	0.142521	-4.71822	2.37913e-06	6.79085e-05
SH3D21	116.987	1.09298	0.231794	4.71532	2.41326e-06	6.85696e-05
PLAU	16.2952	1.46468	0.3111	4.70806	2.50091e-06	7.05787e-05
MYO1E	338.404	-1.09262	0.233861	-4.6721	2.98141e-06	8.31999e-05
PPP2R2A	1333.19	-0.803278	0.172145	-4.66627	3.06709e-06	8.52107e-05
SLC4A7	1004.05	-1.03082	0.22111	-4.66203	3.13101e-06	8.64104e-05
JAZF1	229.533	-0.719388	0.154384	-4.65972	3.1664e-06	8.71946e-05
KLHL29	29.8145	-1.0814	0.232576	-4.64965	3.32495e-06	9.11592e-05
SRD5A1	134.953	-0.631629	0.135888	-4.64817	3.34894e-06	9.14947e-05
RP11-573D15.9	3.32704	-2.46184	0.530406	-4.64143	3.45998e-06	9.38324e-05
RP11-513I15.6	5.47976	-2.22353	0.479331	-4.63882	3.50411e-06	9.48233e-05
RUSC1-AS1	16.646	-1.89725	0.409685	-4.63101	3.63888e-06	9.80457e-05
LIMS1	552.521	-0.982907	0.21224	-4.63111	3.63709e-06	9.80457e-05
SYNC	5.17999	-2.33281	0.50503	-4.61916	3.85291e-06	0.000103367
RP11-498C9.2	4.55302	-2.38352	0.516146	-4.61792	3.87604e-06	0.000103765
C20orf196	38.0556	-0.877042	0.190218	-4.61071	4.01288e-06	0.00010697
AC004447.2	2.0472	-2.43698	0.529205	-4.60498	4.12512e-06	0.000109495
IL18RAP	138.372	-0.697873	0.151647	-4.60195	4.18552e-06	0.000110863
KIF18A	255.403	-0.636618	0.139181	-4.57402	4.78458e-06	0.000125666
RASGRP3	353.938	0.846423	0.185079	4.57332	4.80066e-06	0.000125823
AC009065.1	3.77564	-2.40912	0.527282	-4.56893	4.90211e-06	0.000127946
RP5-940J5.6	4.44164	-2.31725	0.507373	-4.56714	4.94412e-06	0.000128665
GNG12	22.2619	-1.4565	0.318997	-4.56587	4.97434e-06	0.000128756
PTGER2	56.8508	-0.89152	0.195243	-4.56621	4.96617e-06	0.000128756
TLN2	35.0602	-1.06377	0.233244	-4.56077	5.09656e-06	0.000131376
NOS3	107.013	0.595548	0.130815	4.55258	5.29913e-06	0.000135544
TMTC4	197.345	-0.617056	0.135653	-4.54879	5.39549e-06	0.000137662
ZNF256	88.9618	0.660111	0.145134	4.54828	5.40874e-06	0.000137719
SPRED1	42.8529	-1.09069	0.241207	-4.52183	6.1308e-06	0.000152078
IL8	141.7	0.692742	0.15366	4.50828	6.53555e-06	0.000160526
FMOD	181.489	-1.1526	0.255967	-4.50292	6.7026e-06	0.000163664
RP11-388M20.6	4.72261	-2.32555	0.517987	-4.48958	7.13633e-06	0.00017257
AOC3	60.7829	0.714185	0.159482	4.47817	7.52869e-06	0.000181706
RALGAPA2	259.782	-0.70218	0.156835	-4.4772	7.56275e-06	0.000182176
LRCH1	549.789	-0.710199	0.158715	-4.47469	7.65238e-06	0.000183777
AL049829.1	7.38599	-2.08632	0.467697	-4.46083	8.16417e-06	0.000194021
NFIL3	100.056	-0.704955	0.158156	-4.45734	8.29845e-06	0.00019612
CRISPLD1	35.352	-1.06313	0.238773	-4.45246	8.48916e-06	0.000199871
TPK1	165.128	-0.668727	0.150901	-4.43155	9.35575e-06	0.000219448
RAB28	256.36	-0.789242	0.178379	-4.42453	9.66515e-06	0.000225857
MIR1282	4.5859	-2.29774	0.520218	-4.41689	1.00133e-05	0.000232689
FAM172A	128.169	-0.979718	0.222427	-4.40468	1.05939e-05	0.000244815
SRC	82.1517	0.691051	0.15733	4.39236	1.12128e-05	0.000256744
UST	29.07	-1.0474	0.238522	-4.3912	1.12729e-05	0.000257649
SLIT3	283.746	-0.949945	0.216708	-4.38353	1.16772e-05	0.000265433
TGM1	52.3045	0.788881	0.180218	4.37738	1.20117e-05	0.000272048
IL13	17.4967	-0.883093	0.202026	-4.37119	1.23572e-05	0.000279366
RP11-536K7.5	4.64555	-2.1556	0.493349	-4.36931	1.2464e-05	0.000280261
RUNX2	133.916	-0.710859	0.163516	-4.34733	1.37803e-05	0.00030655
ZNF550	170.718	0.610976	0.140614	4.34507	1.39231e-05	0.000309178
SETBP1	17.6488	-1.0921	0.252532	-4.32462	1.52792e-05	0.000337493
RGS1	353.964	0.658318	0.152282	4.32302	1.53905e-05	0.000338159
ADAMTS6	36.945	-0.876873	0.203404	-4.31099	1.62525e-05	0.000355224
FAM211A	17.4144	-1.79064	0.415912	-4.30533	1.66737e-05	0.000362529
DHX58	755.551	0.621626	0.14438	4.30547	1.6663e-05	0.000362529
ZIK1	115.6	0.61541	0.14327	4.29546	1.74332e-05	0.000375776
KIF26B	130.696	-0.824388	0.192276	-4.28753	1.80668e-05	0.000386765
AC092687.5	2.20703	-2.22119	0.519259	-4.27761	1.88912e-05	0.000403033
SCML4	86.1237	0.715849	0.167475	4.27435	1.91693e-05	0.000407576
CYB5R4	316.566	-0.830183	0.194423	-4.26999	1.95482e-05	0.000413523
LINC00649	141.952	0.63047	0.14785	4.26425	2.00579e-05	0.000423587
YPEL2	121.133	0.850453	0.199647	4.25978	2.04629e-05	0.000429963
RP11-770J1.5	2.42838	-1.62856	0.382438	-4.25837	2.05923e-05	0.000431954
LDB2	14.4284	-1.5165	0.356608	-4.25256	2.11341e-05	0.000440365
ZNF568	78.5129	0.680052	0.160634	4.23355	2.30028e-05	0.000472996
NUBPL	134.611	-0.736997	0.174754	-4.21733	2.47208e-05	0.000505826
RTN4R	40.2852	1.04873	0.249136	4.20946	2.5598e-05	0.000522066
RP11-537A6.9	2.17762	-1.67798	0.398724	-4.20837	2.57215e-05	0.000523731
CYBRD1	82.4068	-0.69152	0.165085	-4.18887	2.8035e-05	0.000563495
JSRP1	8.22915	-1.91478	0.45728	-4.18734	2.82245e-05	0.000565643
TUBB6	210.144	-0.94924	0.226696	-4.18727	2.82324e-05	0.000565643
RAB31	21.5033	-1.44277	0.344677	-4.18587	2.84076e-05	0.000568243
RP11-316M1.12	4.62662	-2.18152	0.521544	-4.18281	2.87929e-05	0.000574113
CA2	40.5333	0.765529	0.183326	4.17578	2.96961e-05	0.000587438
ODF3B	115.051	0.80654	0.193449	4.16926	3.05585e-05	0.000601642
NID1	19.3299	-0.79716	0.191494	-4.16284	3.1431e-05	0.000615909
FAR2	78.0813	-0.927756	0.223476	-4.15148	3.30337e-05	0.000642144
SLC5A5	25.8215	0.709803	0.171467	4.13959	3.47933e-05	0.000671275
TMEM107	74.844	0.625131	0.15121	4.13418	3.56227e-05	0.000682015
ZNF438	46.7611	-0.640458	0.155112	-4.12899	3.64352e-05	0.00069544
CTA-29F11.1	44.1215	0.692823	0.168665	4.10769	3.99635e-05	0.000757006
MPZL2	414.895	0.871368	0.212222	4.10593	4.02688e-05	0.000759337
DUSP28	63.9653	0.619602	0.150983	4.10379	4.06441e-05	0.000765259
RGL4	81.0259	0.839016	0.204621	4.10034	4.12535e-05	0.000775565
RP11-18H21.1	35.5332	0.776231	0.189459	4.09709	4.18375e-05	0.000784186
MACC1	47.9654	-1.19095	0.291159	-4.09038	4.30663e-05	0.000800361
MMS22L	597.636	-0.649594	0.159512	-4.07237	4.65367e-05	0.000857066
AC119673.1	5.93985	-1.69995	0.418223	-4.06469	4.80965e-05	0.000882969
AC009120.6	16.4651	-1.42695	0.351813	-4.05598	4.9925e-05	0.000913855
DZIP3	222.705	-0.62638	0.154511	-4.05394	5.03611e-05	0.000920344
FBXL16	70.6292	0.621092	0.153478	4.04678	5.1926e-05	0.000944947
TTC28-AS1	74.0151	0.609655	0.150871	4.0409	5.32465e-05	0.000966164
F8	55.3506	0.899827	0.22415	4.01439	5.95993e-05	0.00106903
ZNF135	18.8452	1.16608	0.290946	4.0079	6.12617e-05	0.00109727
ALPK2	91.4777	0.915729	0.229056	3.99784	6.39236e-05	0.00113842
TAC1	30.8379	-1.8049	0.453262	-3.98202	6.83317e-05	0.00120832
MXD4	64.4689	0.832266	0.209274	3.97693	6.98115e-05	0.00123101
TMEM140	84.2636	-1.00741	0.253549	-3.97323	7.09034e-05	0.0012485
ERVH48-1	60.8123	0.702811	0.17728	3.96442	7.35741e-05	0.00129189
AC083884.8	2.4704	-1.45436	0.368444	-3.94732	7.90325e-05	0.00137635
MXD3	165.22	-1.08445	0.275081	-3.94229	8.07077e-05	0.00139752
GIPR	16.7363	1.27791	0.324335	3.94011	8.14432e-05	0.0014083
P2RX7	130.469	0.615805	0.156406	3.93721	8.24345e-05	0.00141955
PTPRM	232.733	-0.750547	0.190857	-3.9325	8.40666e-05	0.00143973
GPATCH8	1010.7	-0.864291	0.220582	-3.91822	8.92043e-05	0.00151526
PLXNB2	39.0684	1.05857	0.270686	3.9107	9.20288e-05	0.001559
RP11-269F19.2	15.9949	-1.53703	0.393247	-3.90857	9.28454e-05	0.00156859
ZNF329	106.532	0.718302	0.183808	3.90788	9.3108e-05	0.00156878
SESN3	126.456	-0.77234	0.19793	-3.90209	9.53648e-05	0.00159605
DNM1P46	25.2388	1.04848	0.268815	3.90037	9.60448e-05	0.00160159
TRIM2	44.0905	-0.72672	0.187306	-3.87985	0.000104519	0.00172843
RP11-423P10.2	7.62292	-1.60167	0.414929	-3.86011	0.000113338	0.00185689
PHLDA3	33.9061	1.463	0.379034	3.85981	0.000113475	0.00185689
GCK	54.698	0.658069	0.17095	3.84947	0.000118372	0.00192945
CTC-228N24.3	169.626	-0.6604	0.17191	-3.84154	0.000122263	0.00199027
LOXL2	11.8563	1.03995	0.271551	3.82966	0.000128321	0.00208076
AK4	121.766	-0.657795	0.171947	-3.82556	0.000130473	0.00210746
GPR56	106.289	1.29583	0.339095	3.82143	0.000132678	0.00213756
LINC00086	60.085	-1.00997	0.264744	-3.81488	0.000136247	0.00218659
GAS2L1	22.3945	0.960434	0.251787	3.81446	0.00013648	0.00218753
RP11-203M5.8	2.77501	-1.35866	0.356542	-3.81067	0.000138591	0.00221286
AP001258.4	36.8514	-0.92826	0.244025	-3.80396	0.000142402	0.00225928
FAM83F	68.3763	0.60335	0.158752	3.80059	0.00014435	0.00228528
ZNF880	52.0716	0.808542	0.213189	3.79261	0.00014907	0.00233835
SCNN1D	55.1949	0.618915	0.163207	3.7922	0.000149318	0.00233932
POLR3G	363.015	-0.999024	0.264761	-3.7733	0.000161104	0.00250512
TYW1B	21.0012	-0.922952	0.244687	-3.77197	0.000161963	0.00251223
ZNF569	98.7449	0.612315	0.162463	3.76894	0.000163939	0.00253785
GALNT14	25.1248	-0.994887	0.26428	-3.76452	0.000166866	0.00256916
2011-09-01	455.541	-0.633777	0.16849	-3.76151	0.000168888	0.0025939
RP5-1092A3.4	27.52	1.04584	0.27831	3.75781	0.000171409	0.00261975
RAB11FIP4	286.238	0.705846	0.188251	3.74949	0.000177197	0.00268198
PCBP1-AS1	155.711	-0.599638	0.159949	-3.74894	0.000177586	0.00268462
CRYL1	75.1549	-0.847772	0.226531	-3.74241	0.000182264	0.00273878
RASGRF2	53.8377	-0.677313	0.181002	-3.74203	0.000182542	0.00273967
RP11-849H4.4	9.60748	-1.37924	0.368655	-3.74127	0.000183091	0.00274132
FTO	349.836	-0.629117	0.168264	-3.73888	0.000184846	0.00276428
RP11-57H14.4	53.9493	-0.872016	0.233473	-3.73498	0.000187731	0.00280408
ZNF677	64.4722	0.741577	0.199041	3.72574	0.000194741	0.0028984
ZNF230	53.9876	0.625601	0.168017	3.72343	0.000196534	0.00291122
TSHZ2	68.9329	-1.06934	0.287317	-3.72183	0.000197786	0.00292144
CD2AP	940.711	-0.65729	0.176822	-3.71723	0.000201416	0.00295551
PHLDB1	32.5983	0.939924	0.252973	3.71551	0.000202795	0.00297227
CCDC17	17.5369	1.00721	0.271185	3.7141	0.00020393	0.0029854
AMOTL1	65.7945	-0.619899	0.167043	-3.71102	0.000206429	0.00301492
MCMDC2	9.85202	-1.35442	0.365517	-3.7055	0.000210978	0.00307418
C1orf21	39.8978	-0.944251	0.255291	-3.69873	0.000216682	0.00313537
LTF	17.0671	1.54846	0.419576	3.69054	0.000223782	0.00321343
SKAP1	476.185	-0.842653	0.229185	-3.67673	0.00023624	0.00337501
C2orf81	22.2539	0.786836	0.214564	3.66714	0.000245276	0.00346099
RP11-234A1.1	26.6617	-0.763745	0.208828	-3.65729	0.000254897	0.00358207
CTC-338M12.4	25.83	1.00193	0.274248	3.65337	0.000258819	0.00362753
KRTCAP3	31.8233	0.854206	0.234293	3.64589	0.000266473	0.00371813
NBR2	43.4262	0.629816	0.173265	3.635	0.000277982	0.0038572
INHBA	17.1972	-0.962115	0.265378	-3.62545	0.000288464	0.00398077
IL1R2	147.851	0.613332	0.169204	3.62481	0.000289169	0.00398588
ZFHX2	16.6301	0.875446	0.241843	3.61989	0.000294724	0.00404462
MORN3	17.6009	0.994656	0.275411	3.61153	0.000304399	0.00415458
SCRN1	194.767	-0.6783	0.188071	-3.60662	0.000310216	0.00421895
MC1R	40.5086	0.690238	0.191471	3.60492	0.000312247	0.00423396
LRRC2	30.1573	0.944518	0.262051	3.60432	0.000312968	0.00423913
LHFP	59.8762	-0.644568	0.179081	-3.59931	0.000319058	0.00430866
XYLT1	139.862	-0.757923	0.210648	-3.59805	0.000320614	0.00431562
ARHGEF10	56.4503	-0.62618	0.174656	-3.58522	0.000336798	0.00449856
FAM167A	12.8437	0.881681	0.246211	3.581	0.000342276	0.00455227
SLC16A7	300.486	-0.610435	0.170573	-3.57872	0.000345276	0.00458242
SIL1	213.238	-1.05273	0.294655	-3.57275	0.000353255	0.00466849
DPEP2	22.9326	0.954965	0.268176	3.56096	0.000369497	0.00485237
ZNF530	100.986	0.622456	0.175524	3.54628	0.000390712	0.00508291
ZNF793	48.5531	0.697129	0.196567	3.54652	0.000390356	0.00508291
BTBD1	996.535	-0.892686	0.252043	-3.5418	0.000397406	0.00514857
SPSB1	81.4109	0.614713	0.173558	3.54183	0.000397366	0.00514857
LNX1	3.8239	-1.88548	0.53476	-3.52584	0.000422142	0.0054074
DOCK1	85.814	-0.643356	0.182709	-3.5212	0.000429601	0.00546375
SPOCD1	21.3693	1.55314	0.441197	3.52028	0.000431086	0.00546596
GBGT1	40.6338	0.667805	0.189904	3.51654	0.000437204	0.00552114
CLIC5	16.114	-1.20846	0.344252	-3.5104	0.00044743	0.00562188
TCF7	669.588	0.598955	0.171142	3.49975	0.000465696	0.00581051
RP11-404F10.2	23.1943	-1.42311	0.407733	-3.49031	0.000482455	0.00597193
PEAK1	862.226	-0.883799	0.253452	-3.48705	0.00048838	0.00603333
BTBD9	193.861	-0.813138	0.2335	-3.48238	0.000496969	0.00610325
PLEKHN1	16.2161	1.03787	0.298099	3.48164	0.000498351	0.00610822
FOXA1	18.7258	-1.14059	0.328288	-3.47435	0.000512088	0.00624505
PWWP2B	19.6288	0.945018	0.272243	3.47124	0.000518069	0.00630662
PLEKHA7	34.2532	-1.08451	0.312607	-3.46925	0.000521916	0.00633494
ZNF667	43.7039	0.690163	0.199025	3.46773	0.000524883	0.00636478
RNF169	364.03	-0.760838	0.219663	-3.46366	0.000532875	0.00645543
GAB3	17.6033	-0.989101	0.287069	-3.44552	0.000569959	0.00681878
ZNF549	89.7276	0.598809	0.174641	3.42879	0.000606279	0.00717096
RHBDL3	19.1346	-0.726745	0.211974	-3.42846	0.000607005	0.00717276
ITGA2	336.987	0.65896	0.19272	3.41926	0.000627924	0.00734459
ARSG	45.7585	-0.591018	0.173116	-3.414	0.000640171	0.00747983
SLC36A4	217.182	-0.81186	0.238391	-3.40558	0.000660232	0.00767121
ZNF850	71.9117	0.636805	0.187238	3.40105	0.000671282	0.00777791
ADAMTS4	15.9475	0.940697	0.276847	3.3979	0.000679051	0.00785337
HAVCR2	95.4909	-0.647077	0.190664	-3.3938	0.000689298	0.00793518
CTD-2013N24.2	4.1937	-1.50982	0.445188	-3.39143	0.000695284	0.00799451
MAMLD1	94.6425	-0.647219	0.190918	-3.39003	0.000698844	0.00801502
ZNF418	52.6905	0.652329	0.192618	3.38665	0.000707504	0.00810002
RP4-635E18.7	5.00851	-1.61376	0.477217	-3.38161	0.000720632	0.00820522
FOXK2	1047.1	-0.754707	0.223219	-3.38101	0.000722198	0.00821558
TCF4	45.8861	-0.85147	0.251964	-3.37933	0.000726615	0.00825081
GNRHR2	19.571	-1.0294	0.304689	-3.37852	0.000728763	0.00826769
LSR	62.4931	0.628594	0.186099	3.37774	0.000730829	0.00828361
PTPRVP	25.6073	0.85205	0.252293	3.37722	0.000732217	0.00829017
ABCG1	306.316	0.681228	0.202148	3.36995	0.000751815	0.00845251
APBB2	58.3267	-0.745193	0.222655	-3.34685	0.000817358	0.00909129
PRUNE2	18.6584	-1.14488	0.343406	-3.33389	0.000856416	0.00942509
ZNF606	61.532	0.591195	0.177936	3.32252	0.000892098	0.00977477
COL3A1	82.2205	-1.18808	0.358265	-3.31619	0.000912524	0.00993761
CEP112	42.4128	-0.781597	0.236223	-3.30873	0.00093719	0.010162
PYHIN1	69.1501	-0.618867	0.18724	-3.30521	0.000949057	0.0102632
KIF24	127.328	-0.688147	0.208589	-3.29905	0.000970119	0.0104555
2005-09-01	19.9438	0.652605	0.198393	3.28945	0.00100384	0.0107726
CTIF	85.2487	-0.599121	0.182186	-3.28851	0.00100718	0.0107899
DGUOK-AS1	13.5509	-1.15873	0.355186	-3.26231	0.00110508	0.0116884
NPTX2	16.1766	-1.01607	0.311639	-3.26041	0.00111252	0.0117077
RNLS	23.0842	-0.702708	0.215498	-3.26086	0.00111075	0.0117077
ERRFI1	16.5042	-0.698146	0.214054	-3.26155	0.00110805	0.0117077
LINC00115	21.9851	-0.720532	0.221085	-3.25907	0.0011178	0.0117533
CTD-2044J15.2	20.5926	-1.0794	0.331669	-3.25447	0.00113605	0.0119152
GRIK5	51.856	0.598008	0.183878	3.25221	0.00114512	0.0119902
ZNF222	20.3338	0.849316	0.261563	3.24708	0.00116595	0.0121879
LAT	114.453	0.646557	0.200128	3.23071	0.00123481	0.0127478
ZNF469	34.9704	0.683605	0.212291	3.22012	0.00128136	0.0130346
FGF2	104.699	0.753126	0.234869	3.20658	0.00134324	0.0134669
AC107081.5	2.03195	-0.976142	0.305065	-3.19979	0.00137529	0.0137222
L1CAM	29.3591	0.794885	0.248455	3.19931	0.00137756	0.0137338
CASP1	80.9397	-0.821867	0.257813	-3.18784	0.00143342	0.0141777
LRRC37A2	48.4243	-0.644347	0.202689	-3.17899	0.00147791	0.014503
AKAP7	36.4342	-0.598804	0.188382	-3.17866	0.00147958	0.014508
IGHV1OR15-3	35.1711	-0.689342	0.216912	-3.17798	0.00148304	0.0145282
GDPD1	18.6746	0.700081	0.220702	3.17206	0.00151362	0.0147492
HSD11B1	80.0192	-0.778624	0.246201	-3.16256	0.00156391	0.0150899
JADE3	65.8281	-0.64522	0.204282	-3.15847	0.00158598	0.0152451
ANKRD24	15.1011	0.915549	0.290327	3.15351	0.0016132	0.0154542
NEIL1	15.2855	0.769025	0.244072	3.15082	0.00162815	0.0155146
RP11-196G18.22	21.0164	0.833739	0.265267	3.14302	0.00167213	0.0158732
PRKACB	427.073	-0.61187	0.194803	-3.14097	0.00168387	0.0159363
MROH6	57.3532	0.59837	0.191012	3.13262	0.00173252	0.0163102
RP3-330M21.5	17.4204	0.882727	0.281958	3.13071	0.00174386	0.0163799
EML5	25.2139	-0.793792	0.255212	-3.11033	0.00186878	0.0173319
ZNF528	48.9271	0.797091	0.256254	3.11055	0.00186742	0.0173319
EPHX1	25.4509	0.692516	0.222779	3.10853	0.00188019	0.0173862
CTD-2319I12.4	13.5219	1.00545	0.323596	3.10712	0.00188921	0.0174413
RP5-1028K7.2	77.4364	0.739935	0.239231	3.09297	0.00198162	0.0181363
EPHX4	28.2498	-0.785505	0.254284	-3.08908	0.00200775	0.018242
RP11-334C17.5	39.3762	0.659303	0.213861	3.08286	0.00205018	0.0185415
RP11-316P17.2	15.0677	0.989521	0.322067	3.0724	0.00212342	0.0190711
GALNT9	33.0377	0.697526	0.227181	3.07035	0.0021381	0.0191892
TRPM2	24.1419	0.830254	0.271618	3.05669	0.00223792	0.0198852
TMEM200B	21.5927	-0.76333	0.249965	-3.05375	0.00225999	0.0200386
HIST1H2AC	8.84688	1.40653	0.461941	3.04482	0.00232816	0.0205411
KRT17P2	16.0898	0.947231	0.311884	3.03713	0.00238842	0.0209986
BMF	1298.22	0.665983	0.221073	3.01251	0.00259099	0.022417
CTSK	17.853	0.825355	0.274555	3.00616	0.00264572	0.0228116
HLF	17.3729	-0.684684	0.227855	-3.00491	0.00265655	0.022842
ZACN	15.9311	-1.05978	0.352966	-3.00251	0.00267766	0.0229761
ULBP2	9.00059	1.2565	0.419682	2.99394	0.00275399	0.023486
CCL4	1114.96	-0.769957	0.257617	-2.98877	0.00280105	0.0238231
CDK14	11.4076	-1.07916	0.362356	-2.97816	0.00289984	0.0245456
RP11-585P4.5	25.7748	0.655148	0.220025	2.97761	0.00290507	0.0245732
NTRK3	66.4946	-0.672415	0.226266	-2.97179	0.00296072	0.0249258
KCNK1	29.5134	0.758366	0.255272	2.97081	0.00297013	0.0249883
HLA-K	25.2248	0.696705	0.234848	2.96662	0.0030109	0.0252294
ANKDD1A	19.8781	0.680011	0.230221	2.95373	0.00313955	0.0260451
S100A2	45.2997	0.627359	0.212704	2.94945	0.0031834	0.0263568
OSBPL1A	23.1069	-0.784088	0.266474	-2.94246	0.00325614	0.0268701
RP11-545E17.3	28.777	0.781291	0.265669	2.94085	0.00327314	0.0269571
RHOU	247.814	0.592952	0.202702	2.92524	0.00344191	0.0281012
RP11-363E6.3	4.98031	-1.26416	0.432258	-2.92456	0.00344947	0.0281129
MT-TS1	11.061	-1.36477	0.469446	-2.90719	0.00364696	0.02953
SMARCA1	15.8364	-0.755562	0.259933	-2.90676	0.00365193	0.029532
TSSK6	33.2356	0.632172	0.217624	2.90488	0.00367399	0.0296912
RP11-599J14.2	17.6036	0.801756	0.276274	2.90203	0.00370753	0.0298849
KLHL24	112.72	0.782437	0.270424	2.89337	0.00381133	0.0304858
PRR7	29.5268	0.638157	0.220678	2.8918	0.00383043	0.0305603
SCN3A	24.528	-1.16153	0.402056	-2.88899	0.00386484	0.0307563
ZNF23	17.1703	0.69763	0.242187	2.88054	0.00396997	0.0314357
TST	19.7489	0.935513	0.327504	2.85649	0.00428356	0.0333456
GCNT1	376.653	-0.651637	0.228418	-2.85282	0.0043333	0.0336699
RP11-326C3.12	13.929	0.983262	0.34469	2.8526	0.00433629	0.0336723
GAP43	9.86998	-1.16769	0.410203	-2.84661	0.00441881	0.0342727
CREB5	23.0986	-0.939126	0.331588	-2.8322	0.00462283	0.0354998
RLN2	17.3639	0.808939	0.286564	2.82289	0.00475926	0.0362144
MAP7	14.6049	-0.822339	0.291577	-2.82031	0.0047977	0.0363961
BBC3	129.77	1.00746	0.357764	2.81598	0.0048628	0.0367339
CDC42BPA	98.7198	-0.6347	0.225704	-2.81209	0.00492204	0.0370249
SLC22A18	68.5962	0.647212	0.230318	2.81008	0.00495299	0.0371905
OLFM2	210.949	0.715592	0.255311	2.80283	0.00506564	0.0379453
OLFML2B	20.8524	0.755882	0.269779	2.80186	0.00508096	0.0380145
SH3RF3	21.2776	-0.903635	0.322959	-2.79799	0.00514218	0.0382664
DNMT3B	49.3949	0.625512	0.223496	2.79876	0.00512986	0.0382664
IFNLR1	79.6864	0.650673	0.232526	2.79828	0.00513748	0.0382664
CTD-2020K17.3	15.2641	-0.733312	0.262941	-2.78888	0.00528902	0.0391031
C2orf48	29.5691	0.832332	0.29966	2.77759	0.00547639	0.0401324
GADD45A	201.906	0.74746	0.26943	2.77423	0.00553328	0.0404545
SLC35F3	23.8266	-0.781925	0.282516	-2.76772	0.00564501	0.0410552
ITGB8	20.2191	-0.835533	0.30236	-2.76337	0.00572075	0.0414542
HAAO	12.5029	1.07255	0.388412	2.76138	0.00575584	0.0416432
PSMA8	30.1654	-0.655108	0.237308	-2.76059	0.00576974	0.0417028
KCNG1	13.2346	-0.939643	0.34087	-2.7566	0.00584051	0.0421583
ZNF582	16.0758	0.648669	0.236925	2.73787	0.00618385	0.0441774
RP11-277P12.20	16.5544	0.95236	0.348232	2.73484	0.00624098	0.0443827
RP11-178G16.4	16.1587	-0.592162	0.217061	-2.72808	0.00637035	0.0449194
ATP6V1C1	412.22	-0.646299	0.237079	-2.72609	0.00640891	0.0451658
C1S	25.1816	0.643924	0.236391	2.72398	0.0064501	0.0454049
PTGS2	235.757	-0.700212	0.25711	-2.72339	0.00646151	0.0454597
MCM3AP-AS1	20.1256	-0.738907	0.274083	-2.69592	0.00701938	0.0485915
C17orf103	28.8924	0.831768	0.309019	2.69164	0.00711013	0.0491381
OLA1	1856.29	-0.58856	0.0973704	-6.04455	1.49824e-09	1.09538e-07
UEVLD	331.626	-0.586821	0.106548	-5.5076	3.63769e-08	1.84123e-06
IER5L	38.366	0.586025	0.198295	2.95532	0.00312341	0.0259806
PPHLN1	804.956	-0.752266	0.280359	-2.68322	0.00729168	0.0500607
AC109826.1	13.2891	1.12951	0.421496	2.67978	0.00736711	0.0504401
COL5A3	11.8697	-1.00435	0.376733	-2.66595	0.00767714	0.0521345
MT-ND6	1220.44	-0.734896	0.276106	-2.66165	0.0077759	0.0525482
SLC2A8	27.5371	0.882541	0.332037	2.65796	0.00786149	0.0529264
BEND4	32.9177	-0.599148	0.225843	-2.65294	0.00797947	0.0535764
CCDC144A	34.679	0.714427	0.269956	2.64646	0.00813398	0.0543144
RP11-473M20.9	22.2592	0.849202	0.322001	2.63727	0.00835768	0.0555195
OSBPL6	53.8626	-0.878934	0.335454	-2.62013	0.00878956	0.0576533
PHEX	235.464	-0.629122	0.24023	-2.61883	0.00882311	0.0577354
HSPA4L	18.5666	-0.617218	0.235811	-2.61743	0.00885941	0.0578988
KIAA1211	42.7736	-0.651086	0.248797	-2.61694	0.00887211	0.0579343
RP11-385F5.5	14.2113	0.740466	0.283908	2.60812	0.00910414	0.0590046
HHLA2	43.9004	0.61448	0.236292	2.60051	0.00930861	0.0599877
NIPAL2	23.1894	-0.76078	0.294671	-2.58179	0.0098288	0.0623122
MVB12B	17.5665	0.697537	0.271696	2.56734	0.0102481	0.0644149
SLC18A2	26.6867	-0.627144	0.244332	-2.56678	0.0102649	0.0644236
B3GALT4	18.9848	0.960838	0.37432	2.56689	0.0102615	0.0644236
BX322557.10	16.7247	0.698273	0.273483	2.55326	0.0106719	0.06661
CSF1R	8.77924	1.03736	0.40633	2.55301	0.0106797	0.0666257
ZC3H12C	80.0071	-0.618624	0.243012	-2.54565	0.0109074	0.0677753
TLR1	17.0549	0.833022	0.328008	2.53964	0.0110968	0.0688153
AC006129.1	12.5405	0.992633	0.391122	2.53791	0.0111517	0.0689849
TTC21A	25.805	0.720934	0.284483	2.53419	0.0112708	0.0695497
ZNF571	25.2519	0.619856	0.245514	2.52473	0.0115789	0.0710299
GPR114	14.4567	0.672385	0.26817	2.50731	0.0121654	0.0737616
IFI27	86.0895	0.849222	0.340075	2.49716	0.0125191	0.0753197
RP13-977J11.2	21.8981	0.778785	0.314154	2.47899	0.0131756	0.0783266
CTD-2368P22.1	31.3197	0.658288	0.265929	2.47543	0.0133077	0.0787669
PCSK4	13.293	0.882208	0.356619	2.47381	0.0133679	0.0789073
SYN1	27.4279	0.626106	0.253939	2.46558	0.0136791	0.0800638
TRPC1	13.8658	-0.868034	0.352999	-2.45903	0.0139313	0.081009
AC093673.5	17.5053	0.644556	0.262795	2.45269	0.0141791	0.0819832
HPGDS	44.8308	1.00711	0.411067	2.44999	0.014286	0.0824199
LY96	47.4423	-0.61519	0.251554	-2.44556	0.0144627	0.0832854
ADAMTS3	14.7305	-0.854739	0.34973	-2.444	0.0145255	0.08357
EFEMP2	14.6879	0.706796	0.289413	2.44217	0.0145991	0.083878
F2RL1	24.0643	0.646026	0.264606	2.44147	0.0146277	0.0839652
PLEKHA4	50.0175	0.699515	0.286835	2.43874	0.0147386	0.0842536
COL1A2	49.5533	-0.680826	0.27933	-2.43735	0.0147952	0.084538
RPS3AP26	19.0919	-0.687763	0.282867	-2.4314	0.0150405	0.0857441
FAM212B	12.3248	0.714768	0.294223	2.42934	0.0151263	0.0860017
LINC00877	20.864	0.613033	0.252691	2.42602	0.0152653	0.0865125
DTX4	20.6147	0.599765	0.248606	2.41251	0.0158432	0.0888213
CXCL12	11.3138	0.606969	0.251737	2.41112	0.0159037	0.0891206
ATP8B4	29.6922	-0.783955	0.32789	-2.39091	0.0168066	0.0925167
ASPHD1	26.7884	0.600148	0.252708	2.37487	0.0175551	0.0955479
POU2AF1	194.841	-0.64661	0.272674	-2.37136	0.0177225	0.0962814
NIFK-AS1	35.0403	-0.640701	0.270589	-2.36781	0.0178939	0.096928
RP11-582J16.5	29.5685	-0.640611	0.271832	-2.35664	0.0184412	0.0992048

## Sheet: LNA4 24h
Tabale S2:sheet2 24h DE genes in LNA4 treated Th17 cells. The genes that were differentially expressed (|Log2FC|>0.59 and FDR <0.1) are shown. The rows marked green are those that are significant at FDR <0.05.
	baseMean	log2FoldChange	lfcSE	stat	pvalue	padj
CENPP	177.328	-0.82307	0.0728636	-11.296	1.37261e-29	1.71604e-25
RABGAP1L	204.617	-0.914535	0.0869264	-10.5208	6.92889e-26	4.33125e-22
PRKCA	1860.34	-0.596558	0.0629288	-9.4799	2.54525e-21	1.06069e-17
DENND1A	324.872	-0.71287	0.0781451	-9.12238	7.34927e-20	2.29702e-16
CCDC50	1276.03	-0.592326	0.0673041	-8.80074	1.35912e-18	3.39834e-15
GMDS	301.65	-0.880784	0.100646	-8.75132	2.10868e-18	4.39379e-15
PARD3	325.821	-1.04824	0.122681	-8.54441	1.292e-17	2.30751e-14
RP11-386G11.10	62.3404	-2.99515	0.367312	-8.15422	3.51431e-16	5.49199e-13
SNX22	30.7619	-3.5932	0.442889	-8.11308	4.93509e-16	6.85538e-13
RP5-940J5.9	155.593	-3.29205	0.410628	-8.0171	1.08269e-15	1.35357e-12
ATG10	117.001	-2.14256	0.267772	-8.00143	1.22983e-15	1.39776e-12
CTD-2328D6.1	29.7741	-4.23097	0.530564	-7.97449	1.53017e-15	1.59419e-12
SH3D19	34.4505	-4.14094	0.519927	-7.96446	1.65953e-15	1.59596e-12
AC010761.8	43.0493	-3.81772	0.488128	-7.82115	5.2341e-15	4.67405e-12
CAMK1D	281.164	-0.854661	0.113767	-7.51239	5.80555e-14	4.83873e-11
XXbac-BPG252P9.9	30.0048	-3.94737	0.5293	-7.45772	8.80303e-14	6.87847e-11
CTD-2636A23.2	7.29594	-3.89997	0.525426	-7.4225	1.14933e-13	8.45233e-11
RP11-290D2.6	146.173	-2.3176	0.325438	-7.12148	1.06777e-12	5.804e-10
ATP1A1OS	11.8704	-3.18661	0.450266	-7.07718	1.47117e-12	7.66357e-10
RP11-124N14.3	19.6764	-3.61799	0.525435	-6.88571	5.75014e-12	2.54144e-09
C1QTNF6	78.0488	1.13208	0.164495	6.88216	5.89519e-12	2.54144e-09
TMEM135	296.492	-0.628999	0.0921622	-6.82491	8.79802e-12	3.66643e-09
RAD51B	82.5694	-1.27075	0.186949	-6.7973	1.06598e-11	4.29899e-09
RP11-315I20.1	8.45848	-3.43717	0.50742	-6.77382	1.2543e-11	4.90039e-09
CDKAL1	321.685	-0.758361	0.112725	-6.72752	1.72574e-11	6.34566e-09
RP11-138C9.1	7.20181	-3.52868	0.528391	-6.67817	2.41937e-11	8.40195e-09
KB-1208A12.3	16.3102	-3.51297	0.527839	-6.65539	2.82548e-11	9.54705e-09
ATP6V1C2	8.50633	-3.36655	0.508508	-6.62045	3.58111e-11	1.14798e-08
BEST1	21.1146	-3.42221	0.517275	-6.61584	3.69438e-11	1.15468e-08
RP11-872D17.4	8.04871	-3.22679	0.489834	-6.58752	4.47239e-11	1.36375e-08
OLA1	1856.29	-0.639684	0.0975178	-6.55967	5.39272e-11	1.60523e-08
XXbac-BPG252P9.10	9.7731	-3.11444	0.475629	-6.54804	5.82976e-11	1.69497e-08
ALS2CL	149.689	1.16133	0.17949	6.47016	9.78962e-11	2.71977e-08
DIAPH2	100.499	-1.08623	0.168448	-6.44843	1.13014e-10	3.07153e-08
UEVLD	331.626	-0.69326	0.108065	-6.41519	1.40646e-10	3.66325e-08
CCDC73	5.47449	-3.42317	0.534425	-6.40533	1.50049e-10	3.8284e-08
RP11-138I1.4	29.2997	-2.97355	0.466029	-6.38061	1.7638e-10	4.4102e-08
GRIP1	22.6878	-1.79371	0.284087	-6.31393	2.7204e-10	6.54047e-08
RP11-442H21.2	8.02235	-3.21448	0.515762	-6.23248	4.59113e-10	1.04106e-07
EXOC6B	86.8083	-1.01365	0.162776	-6.22727	4.74646e-10	1.04106e-07
EXOC4	525.97	-0.702343	0.112781	-6.22748	4.73988e-10	1.04106e-07
CTD-2256P15.4	7.73173	-3.18855	0.513729	-6.20669	5.41133e-10	1.16642e-07
RP11-134L10.1	15.5596	-2.7504	0.443666	-6.19927	5.67246e-10	1.20198e-07
SCFD2	355.491	-0.734417	0.119319	-6.15506	7.50472e-10	1.5381e-07
RP11-161H23.5	7.14287	-3.12264	0.511814	-6.10112	1.05331e-09	1.99523e-07
SNX32	35.5599	-2.1508	0.352169	-6.10728	1.01343e-09	1.99523e-07
PTPN14	295.895	-0.923427	0.151319	-6.10251	1.04415e-09	1.99523e-07
RP1-68D18.4	5.81608	-3.25483	0.533927	-6.09602	1.08739e-09	2.01236e-07
ARL15	46.4117	-1.41417	0.232023	-6.09497	1.09455e-09	2.01236e-07
VTI1A	336.171	-0.832543	0.136676	-6.09138	1.11944e-09	2.0283e-07
ABCA7	244.736	0.602308	0.0997863	6.03598	1.57997e-09	2.74344e-07
KCNQ5	148.247	-1.12105	0.186758	-6.00269	1.9407e-09	3.19246e-07
PVRL3	50.8636	-1.08675	0.181454	-5.98913	2.10962e-09	3.42525e-07
ST6GALNAC2	2.85389	-3.16225	0.532257	-5.9412	2.82942e-09	4.42168e-07
RP11-603J24.17	9.99085	-2.57376	0.438422	-5.87051	4.34454e-09	6.46613e-07
SMYD3	110.845	-1.0003	0.170374	-5.87116	4.32751e-09	6.46613e-07
AL441883.1	11.7729	-2.76319	0.471726	-5.85761	4.69568e-09	6.83792e-07
PLCB1	19.7745	-1.73702	0.298739	-5.8145	6.08164e-09	8.61968e-07
GPS2	58.345	-2.0184	0.348287	-5.79523	6.82289e-09	9.47776e-07
USP35	316.918	0.628114	0.10848	5.79015	7.03255e-09	9.66164e-07
XXbac-BPG248L24.12	17.3934	-2.58827	0.450333	-5.74746	9.05935e-09	1.21785e-06
MIAT	225.609	-1.64534	0.286253	-5.74788	9.03716e-09	1.21785e-06
AC009133.14	13.8671	-2.28226	0.39857	-5.72611	1.02761e-08	1.35234e-06
ARHGAP26	257.329	-1.15924	0.202778	-5.71682	1.08538e-08	1.39891e-06
SLC8A1	29.5311	-1.32985	0.233067	-5.70586	1.15754e-08	1.47669e-06
RP11-983P16.4	25.3228	-1.79259	0.314821	-5.69398	1.2411e-08	1.56729e-06
LRBA	1861.83	-0.624659	0.109758	-5.69122	1.26136e-08	1.57695e-06
IL3	85.5483	-1.20569	0.212213	-5.68149	1.33523e-08	1.63658e-06
ANO10	162.17	-0.851823	0.150853	-5.64669	1.63565e-08	1.94751e-06
TSIX	7.00417	-3.00224	0.534278	-5.61925	1.9179e-08	2.2409e-06
CTC-425F1.4	6.45351	-2.90967	0.519594	-5.59988	2.14499e-08	2.43788e-06
SPAG5-AS1	6.09901	-2.71813	0.485987	-5.59302	2.2316e-08	2.51346e-06
BRE	209.806	-0.641042	0.114812	-5.58343	2.35824e-08	2.63238e-06
RP11-575L7.8	5.37897	-2.86339	0.513314	-5.57824	2.42963e-08	2.66449e-06
JAZF1	229.533	-0.86349	0.154993	-5.57115	2.5307e-08	2.75121e-06
EEFSEC	303.981	-0.604966	0.108875	-5.55649	2.75247e-08	2.9665e-06
MIR1282	4.5859	-2.89703	0.523838	-5.5304	3.1951e-08	3.38518e-06
RP11-192H23.7	2.11392	-2.81193	0.508873	-5.52581	3.27974e-08	3.41695e-06
IL21R-AS1	2.58831	-2.86836	0.519588	-5.52045	3.38132e-08	3.49365e-06
C16orf45	51.7739	-1.17664	0.213388	-5.5141	3.50571e-08	3.59249e-06
RP1-102K2.8	3.51371	-2.87545	0.522195	-5.50647	3.66104e-08	3.69115e-06
ANK3	459.31	-1.06772	0.195142	-5.4715	4.46239e-08	4.39282e-06
ACSBG1	5.45671	-2.65422	0.485683	-5.46492	4.63108e-08	4.4882e-06
RP11-69E11.8	2.82429	-2.50266	0.458339	-5.46028	4.75387e-08	4.57176e-06
SKAP2	207.575	-0.932192	0.170766	-5.45887	4.79173e-08	4.573e-06
PRMT5-AS1	4.61057	-2.89982	0.532665	-5.44399	5.20992e-08	4.93442e-06
RP4-816N1.7	5.47736	-2.82046	0.521244	-5.41101	6.26695e-08	5.82882e-06
CHST11	558.634	-1.06359	0.196844	-5.40323	6.54526e-08	6.01683e-06
ATG7	241.528	-0.671951	0.124792	-5.38455	7.26246e-08	6.57937e-06
RP11-287D1.3	3.01014	-2.85408	0.531936	-5.36545	8.07474e-08	7.21074e-06
RP11-498C9.3	5.32823	-2.85448	0.534883	-5.33664	9.46871e-08	8.39559e-06
SLC39A11	180.859	-0.768422	0.144705	-5.31028	1.09455e-07	9.56929e-06
KLHL29	29.8145	-1.29708	0.245761	-5.27782	1.30728e-07	1.13497e-05
AP000350.4	15.883	-2.1391	0.405573	-5.27426	1.33295e-07	1.14141e-05
LCAT	53.0747	0.702082	0.133101	5.27483	1.32882e-07	1.14141e-05
WWOX	51.683	-0.90408	0.171541	-5.27034	1.36171e-07	1.15028e-05
SCNN1D	55.1949	0.858435	0.163009	5.26616	1.39304e-07	1.16885e-05
BRAF	417.605	-0.801414	0.152818	-5.24425	1.56917e-07	1.30785e-05
VAV3	68.216	-0.862987	0.167925	-5.13912	2.76024e-07	2.18408e-05
MAMLD1	94.6425	-0.986507	0.192697	-5.11948	3.06387e-07	2.39403e-05
UNC13B	94.152	-0.793089	0.155112	-5.113	3.17081e-07	2.4622e-05
RGS6	47.8188	-1.39581	0.274448	-5.08587	3.65944e-07	2.75604e-05
RP11-24C3.2	6.90562	-2.58968	0.510759	-5.07027	3.97256e-07	2.92147e-05
CTC-548K16.5	2.26931	-2.54182	0.501313	-5.07033	3.97134e-07	2.92147e-05
RP11-513I15.6	5.47976	-2.45384	0.483941	-5.07055	3.96675e-07	2.92147e-05
NOS3	107.013	0.666248	0.131467	5.06781	4.02421e-07	2.94215e-05
NDUFA13	24.961	1.01628	0.200753	5.06233	4.1417e-07	3.01044e-05
IMMP2L	47.972	-1.16939	0.231222	-5.05746	4.24881e-07	3.06052e-05
AOC2	65.8918	0.918046	0.181656	5.05375	4.33208e-07	3.09484e-05
ACSL6	43.1573	-0.906449	0.179456	-5.0511	4.39275e-07	3.12035e-05
RP11-1079K10.4	5.28664	-2.69429	0.534645	-5.03939	4.67017e-07	3.26181e-05
SUCLG2	644.286	-0.70986	0.140968	-5.03561	4.76342e-07	3.30846e-05
RP1-1J6.2	4.04535	-2.66227	0.529335	-5.02946	4.91865e-07	3.3974e-05
AC015987.2	3.50327	-2.10796	0.419652	-5.02312	5.08388e-07	3.49224e-05
GAD1	123.918	0.694851	0.138876	5.00341	5.63255e-07	3.78592e-05
RP11-661A12.7	15.468	-2.10661	0.421189	-5.00158	5.68612e-07	3.80149e-05
RP11-727F15.9	2.26573	-2.5975	0.525027	-4.94737	7.52242e-07	4.79823e-05
RP11-388M20.6	4.72261	-2.55395	0.516521	-4.94453	7.63274e-07	4.84389e-05
TMEM88	48.5343	0.785262	0.159092	4.93588	7.97883e-07	5.01263e-05
EXT1	267.033	-0.694932	0.14091	-4.93174	8.15004e-07	5.09459e-05
AC018867.2	2.08872	-2.53812	0.515136	-4.92709	8.34635e-07	5.14729e-05
TRAPPC9	216.312	-1.06702	0.216699	-4.92395	8.48137e-07	5.14729e-05
G0S2	781.768	-0.767981	0.155963	-4.92413	8.47373e-07	5.14729e-05
CTD-2231E14.8	4.00874	-2.62576	0.533842	-4.91861	8.71621e-07	5.21388e-05
CFLAR-AS1	2.74158	-2.51778	0.511803	-4.91943	8.67959e-07	5.21388e-05
MOV10	491.439	0.592603	0.120875	4.90259	9.45794e-07	5.49968e-05
CSF2	1340.49	-0.726624	0.148311	-4.89933	9.61654e-07	5.56602e-05
SYNC	5.17999	-2.4696	0.507329	-4.86785	1.12818e-06	6.38215e-05
RP11-484D2.2	2.25136	-2.16749	0.445732	-4.86277	1.15754e-06	6.51872e-05
SSTR3	446.085	0.763811	0.157754	4.84178	1.2868e-06	7.15003e-05
GTF2F2	669.401	-0.588084	0.12155	-4.83822	1.31008e-06	7.24719e-05
SLC25A43	59.6758	-0.963448	0.199805	-4.82194	1.42169e-06	7.72784e-05
LA16c-358B7.3	5.98461	-2.51487	0.522354	-4.81449	1.47573e-06	7.98684e-05
ZNF155	75.3039	0.746285	0.155073	4.81247	1.49076e-06	8.03341e-05
BTBD9	193.861	-1.1204	0.234353	-4.78083	1.7457e-06	9.17004e-05
RP11-536K7.5	4.64555	-2.35023	0.49195	-4.77738	1.77591e-06	9.2897e-05
AC069363.1	4.31472	-2.44464	0.51206	-4.77413	1.80485e-06	9.40176e-05
KLF12	217.757	-1.07573	0.226581	-4.74766	2.05779e-06	0.000105437
LPL	1930.26	-0.603952	0.127321	-4.74352	2.10033e-06	0.000107177
PLEKHN1	16.2161	1.3982	0.296215	4.72022	2.35584e-06	0.000118284
STX8	174.358	-0.793418	0.168572	-4.7067	2.51765e-06	0.000125401
AC012314.8	3.73633	-2.45677	0.524445	-4.68451	2.80633e-06	0.00013705
FAM211A	17.4144	-1.95651	0.418143	-4.67903	2.88234e-06	0.000139131
NPIPA7	38.0685	1.46236	0.313051	4.67133	2.99254e-06	0.000142254
PHACTR2	339.624	-0.599089	0.12828	-4.67016	3.00961e-06	0.000142523
AC092687.5	2.20703	-2.40928	0.516731	-4.66254	3.12327e-06	0.000146244
SRR	115.851	-0.850108	0.182478	-4.6587	3.18214e-06	0.000147345
NHS	96.3402	-0.784466	0.169372	-4.63161	3.62837e-06	0.000164747
HCG4P5	16.439	-2.07325	0.448637	-4.62122	3.81482e-06	0.000170623
CD38	467.481	-0.631985	0.137149	-4.60804	4.0649e-06	0.000180211
PSD3	80.5877	-1.51514	0.329122	-4.60358	4.15281e-06	0.00018217
C20orf196	38.0556	-0.887691	0.19315	-4.59587	4.30955e-06	0.000188385
PTPRM	232.733	-0.879978	0.191712	-4.5901	4.43038e-06	0.000192992
RP11-573D15.9	3.32704	-2.42787	0.530769	-4.57424	4.77954e-06	0.000202555
RUNX2	133.916	-0.751662	0.164393	-4.57235	4.82293e-06	0.000203018
NAPRT1	314.58	0.59089	0.129399	4.56642	4.96122e-06	0.000206136
TGM1	52.3045	0.826914	0.181063	4.56699	4.94772e-06	0.000206136
ZNF550	170.718	0.640547	0.14097	4.54385	5.52366e-06	0.000225676
MIR497HG	2.82318	-2.41212	0.531552	-4.53788	5.68235e-06	0.000230652
ODF3B	115.051	0.881576	0.194722	4.52736	5.97238e-06	0.000240086
FAM172A	128.169	-1.00865	0.223173	-4.51956	6.19671e-06	0.000247512
FTO	349.836	-0.760699	0.168735	-4.50825	6.53636e-06	0.000259421
RP13-270P17.1	5.44572	-2.19886	0.489953	-4.48791	7.19262e-06	0.000277537
IFI27	86.0895	1.47269	0.328565	4.4822	7.38764e-06	0.000284185
AC009120.6	16.4651	-1.58236	0.354693	-4.46121	8.15e-06	0.000308761
RP5-940J5.6	4.44164	-2.26276	0.508378	-4.45093	8.54974e-06	0.000320566
RP4-756G23.5	22.434	-2.04564	0.46218	-4.42607	9.59655e-06	0.000354959
ZNF230	53.9876	0.745905	0.168668	4.42233	9.76416e-06	0.000360073
RP11-269F19.2	15.9949	-1.75304	0.396691	-4.41916	9.90871e-06	0.000361326
S1PR3	40.1205	-0.698869	0.158789	-4.40124	1.07635e-05	0.000387797
CPPED1	117.466	-0.813179	0.185021	-4.39507	1.10736e-05	0.000396683
UBE2E2	103.113	-0.758142	0.172777	-4.38799	1.14402e-05	0.000407481
HACE1	203.56	-0.864808	0.197228	-4.38481	1.16085e-05	0.000412301
LRRC8D	822.693	-0.637347	0.145639	-4.3762	1.20765e-05	0.000421662
AC009404.2	21.4367	0.915952	0.20933	4.37563	1.21082e-05	0.000421662
AC004447.2	2.0472	-2.31096	0.528773	-4.37042	1.24005e-05	0.00042945
AL049829.1	7.38599	-2.0417	0.468967	-4.35362	1.33906e-05	0.000457663
LAMB3	40.102	-1.1861	0.273608	-4.33504	1.45731e-05	0.000491087
RUSC1-AS1	16.646	-1.77388	0.410198	-4.32445	1.52914e-05	0.000507477
FHIT	31.9759	-1.12772	0.260783	-4.32437	1.52965e-05	0.000507477
MYO1D	130.46	-0.782928	0.181342	-4.31741	1.57873e-05	0.000522096
CUX1	286.5	-0.59831	0.138599	-4.31685	1.58274e-05	0.000522096
TBC1D5	632.52	-0.620442	0.143763	-4.31573	1.59074e-05	0.000523353
AC110615.1	1.73791	-2.06794	0.480168	-4.30671	1.657e-05	0.000540883
CCND2-AS1	4.18817	-2.17317	0.50485	-4.30458	1.67299e-05	0.000543266
PTPN4	209.224	-0.960692	0.223153	-4.30508	1.66924e-05	0.000543266
ACYP2	37.8704	-0.827372	0.192902	-4.28907	1.7942e-05	0.000573685
HDAC4	179.106	-0.592763	0.138284	-4.28656	1.8146e-05	0.000577255
SNX29	135.607	-0.591497	0.1385	-4.27075	1.94819e-05	0.000611772
HELZ2	1097.93	0.805434	0.189522	4.24981	2.13951e-05	0.000657202
SYTL1	207.754	0.639598	0.150888	4.2389	2.24623e-05	0.000681609
NR6A1	28.7383	-0.805856	0.190395	-4.23256	2.31051e-05	0.00069773
NCALD	45.6075	-1.16858	0.278029	-4.20311	2.63274e-05	0.000779955
RP11-537A6.9	2.17762	-1.66592	0.397954	-4.18622	2.83634e-05	0.000822737
RP11-440D17.3	55.2939	0.789284	0.18867	4.18341	2.87165e-05	0.00083105
SMG6	361.454	-0.59045	0.141676	-4.16761	3.07805e-05	0.00088464
CA2	40.5333	0.770033	0.185037	4.1615	3.16158e-05	0.000900365
RTN4R	40.2852	1.03912	0.250807	4.14313	3.42595e-05	0.000953925
FLT3LG	15.6419	1.12915	0.272534	4.14317	3.42531e-05	0.000953925
AL137059.1	4.45102	-2.14004	0.518211	-4.12968	3.63276e-05	0.00100037
RP11-57H14.4	53.9493	-0.969012	0.235149	-4.12083	3.77505e-05	0.00103499
LNX1	3.8239	-2.20001	0.534891	-4.113	3.90555e-05	0.00106146
AFF2	62.3287	-0.786636	0.191336	-4.11128	3.93476e-05	0.00106555
JSRP1	8.22915	-1.8858	0.458884	-4.10953	3.96469e-05	0.00106824
AC084018.1	156.961	0.610164	0.148865	4.09879	4.15322e-05	0.00111185
SESN3	126.456	-0.818876	0.20004	-4.09356	4.24799e-05	0.00113365
PTCHD1	80.249	-0.600705	0.146934	-4.08828	4.34592e-05	0.00115112
DOCK1	85.814	-0.766273	0.188071	-4.07439	4.61358e-05	0.00121429
ADAMTS10	21.2658	0.929748	0.228884	4.0621	4.8634e-05	0.00126936
BBS9	56.8295	-0.643732	0.158539	-4.06039	4.89905e-05	0.001276
ALPK2	91.4777	0.94072	0.231857	4.05732	4.96391e-05	0.00128626
RALGAPA2	259.782	-0.636782	0.157204	-4.05068	5.10698e-05	0.00131104
AC009065.1	3.77564	-2.12819	0.527529	-4.03427	5.4773e-05	0.00139749
RASGRP2	14.2048	1.37669	0.342879	4.01509	5.94237e-05	0.00148583
BTBD11	132.435	-0.661528	0.165007	-4.0091	6.09508e-05	0.00150594
ENTPD1	9.85436	-1.71581	0.430717	-3.98362	6.78748e-05	0.00163501
RP4-635E18.7	5.00851	-1.91206	0.481983	-3.96706	7.2764e-05	0.00174271
MC1R	40.5086	0.76152	0.192176	3.96261	7.4134e-05	0.00176875
ITGB2-AS1	76.1494	0.688112	0.17381	3.95899	7.52677e-05	0.00178557
SMARCC1	2206.59	-0.639188	0.161723	-3.95236	7.73832e-05	0.00181547
CDCA3	491.29	0.63054	0.16044	3.93006	8.49255e-05	0.00195172
AOC3	60.7829	0.62831	0.161177	3.89827	9.6882e-05	0.00217263
RP11-770J1.5	2.42838	-1.48544	0.382264	-3.88589	0.000101954	0.00224607
AC083884.8	2.4704	-1.42396	0.367997	-3.86948	0.000109067	0.00236162
RAB38	89.5586	-0.702717	0.181646	-3.8686	0.000109462	0.00236355
CTSK	17.853	1.06035	0.274196	3.86711	0.000110131	0.0023739
SORBS3	56.156	0.628113	0.163044	3.85241	0.000116959	0.0025081
RP11-203M5.8	2.77501	-1.3694	0.3561	-3.84554	0.000120286	0.00255751
RP11-363E6.3	4.98031	-1.6932	0.440949	-3.83991	0.000123078	0.00261243
RP11-498C9.2	4.55302	-1.97946	0.516751	-3.83058	0.000127841	0.00267849
LHFP	59.8762	-0.691999	0.180903	-3.82526	0.000130634	0.00271831
RP3-395M20.8	101.459	0.624888	0.163554	3.82067	0.000133088	0.00275932
PRG4	157.437	-0.877739	0.230171	-3.81342	0.000137058	0.00282756
AC009133.15	3.35837	-1.98141	0.52411	-3.78053	0.000156493	0.00314041
NUDT6	46.8225	-0.598005	0.158555	-3.77159	0.000162208	0.00323949
ZNF135	18.8452	1.10261	0.292527	3.76926	0.000163731	0.0032647
PWWP2B	19.6288	1.02932	0.273242	3.76708	0.00016517	0.00328292
CCDC17	17.5369	1.02638	0.272704	3.76373	0.000167397	0.00332191
NEIL1	15.2855	0.919067	0.244687	3.75609	0.000172588	0.00340869
AC119673.1	5.93985	-1.57307	0.419304	-3.75163	0.00017569	0.00345901
TMEM140	84.2636	-0.971431	0.26018	-3.73369	0.000188695	0.00364413
AC005523.2	2.35677	-1.9775	0.534593	-3.69908	0.000216379	0.00408636
RP11-316M1.12	4.62662	-1.92419	0.521336	-3.69087	0.000223485	0.00420153
ATP6AP1L	29.5079	-0.916187	0.24844	-3.68776	0.000226234	0.00423533
HIPK2	911.504	-0.653043	0.177305	-3.68316	0.000230358	0.00430485
HSD3B7	28.3576	0.762212	0.207539	3.67263	0.00024007	0.00444646
MAPK12	45.4604	0.62136	0.169921	3.65675	0.00025543	0.00464894
FAM83H	97.6498	0.725909	0.198514	3.65672	0.000255465	0.00464894
PRR7	29.5268	0.805743	0.221023	3.64551	0.000266861	0.00481429
MROH6	57.3532	0.697991	0.19154	3.6441	0.000268325	0.00482676
NEBL	45.1458	-1.0872	0.299457	-3.63056	0.00028281	0.00503659
RP11-326C3.2	117.885	0.646953	0.178182	3.63085	0.00028249	0.00503659
MCMDC2	9.85202	-1.33704	0.369405	-3.61943	0.000295255	0.00521367
SBK1	134.653	0.714401	0.199737	3.5767	0.000347958	0.00594286
PPIAP22	18.2687	-0.817185	0.228739	-3.57256	0.000353503	0.0059966
ISM1	47.1831	-0.853132	0.239211	-3.56644	0.000361865	0.0060807
CDH23	76.8534	0.594357	0.166764	3.56406	0.000365159	0.0061196
RP11-334C17.5	39.3762	0.762741	0.214581	3.55456	0.000378615	0.00625
GIPR	16.7363	1.17328	0.330222	3.55301	0.000380854	0.00626505
RP11-423P10.2	7.62292	-1.4771	0.415868	-3.55185	0.00038254	0.00628451
VIM-AS1	81.9773	-0.803787	0.226943	-3.54181	0.000397397	0.00648597
ZNF329	106.532	0.650177	0.184487	3.52424	0.000424702	0.00679849
FARS2	161.664	-0.860819	0.244457	-3.52135	0.000429361	0.00683513
XCL1	41.5009	-0.829254	0.236505	-3.50628	0.000454413	0.007155
GAL3ST4	119.408	0.629829	0.180594	3.48754	0.000487482	0.00750554
NIFK-AS1	35.0403	-0.95661	0.274839	-3.48061	0.000500268	0.00768347
SCML4	86.1237	0.599063	0.172275	3.47736	0.000506369	0.00774862
PEAK1	862.226	-0.880288	0.253531	-3.47211	0.000516392	0.0078827
FOXK2	1047.1	-0.773172	0.223298	-3.46251	0.000535153	0.00814919
FMOD	181.489	-0.879105	0.254472	-3.45463	0.00055105	0.00830447
ZACN	15.9311	-1.23653	0.358467	-3.44951	0.000561613	0.00842891
KLHDC8B	27.9958	0.648807	0.18828	3.44597	0.000569015	0.00848905
TEAD1	22.5358	-0.791718	0.229952	-3.44296	0.000575379	0.00854083
ZNF677	64.4722	0.688013	0.200327	3.43446	0.000593743	0.00877421
RASGRF2	53.8377	-0.627546	0.183068	-3.42794	0.000608171	0.00895566
IL13	17.4967	-0.691362	0.2022	-3.41921	0.000628043	0.00919413
ZNF793	48.5531	0.673281	0.197626	3.40684	0.000657201	0.0095317
PKIG	41.4006	-0.629292	0.186009	-3.38313	0.00071666	0.0102279
MYO1E	338.404	-0.788302	0.233457	-3.37665	0.000733744	0.010377
CPNE5	26.4816	0.937709	0.278788	3.36352	0.000769565	0.0107619
CCDC74B	40.9727	0.675079	0.200993	3.35873	0.000783027	0.0109135
CTD-2013N24.2	4.1937	-1.49997	0.447942	-3.34859	0.000812233	0.011238
RP11-599J14.2	17.6036	0.92892	0.277444	3.34813	0.000813589	0.011238
RAB31	21.5033	-1.13912	0.340617	-3.34428	0.000824955	0.0113268
C10orf10	57.9225	-0.951548	0.284682	-3.3425	0.000830277	0.0113568
KIAA1841	53.1456	0.59696	0.179265	3.33003	0.000868353	0.0117618
ZNF880	52.0716	0.715206	0.2152	3.32345	0.000889117	0.0119396
AKAP12	104.72	-0.786548	0.236933	-3.31971	0.000901107	0.0120488
ERVH48-1	60.8123	0.59652	0.179911	3.31563	0.000914368	0.012187
GNRHR2	19.571	-1.01691	0.307117	-3.31116	0.000929102	0.0123439
TUBB6	210.144	-0.742508	0.226653	-3.27597	0.00105299	0.0135298
GS1-124K5.4	14.8556	-0.946152	0.289397	-3.26939	0.00107779	0.0138012
NID1	19.3299	-0.626663	0.192145	-3.26141	0.00110861	0.0141282
RP11-18H21.1	35.5332	0.628665	0.193248	3.25316	0.00114129	0.0143435
MXD4	64.4689	0.685778	0.210794	3.25331	0.00114068	0.0143435
DOCK3	33.8933	-0.886652	0.272838	-3.24974	0.0011551	0.0144555
CTIF	85.2487	-0.59585	0.18337	-3.24944	0.00115631	0.0144562
EIF2S2P4	16.838	-0.923566	0.284269	-3.24891	0.00115848	0.0144688
RHBDL3	19.1346	-0.688509	0.213971	-3.21776	0.00129194	0.015677
AC079922.3	23.3537	0.799147	0.24849	3.21601	0.00129987	0.0157166
RGL4	81.0259	0.671023	0.208776	3.21408	0.00130862	0.0158071
DZANK1	24.5534	0.608535	0.189402	3.21293	0.00131388	0.01584
PYROXD2	19.8426	0.823365	0.256714	3.20733	0.00133974	0.0160897
AC107081.5	2.03195	-0.975492	0.304773	-3.20072	0.00137086	0.0163645
LSR	62.4931	0.59775	0.187152	3.19392	0.00140354	0.0166639
RP11-316P17.2	15.0677	1.03239	0.325453	3.17215	0.00151313	0.0176302
LTF	17.0671	1.33735	0.42197	3.1693	0.00152804	0.0177049
SKAP1	476.185	-0.722642	0.229298	-3.15155	0.00162407	0.0186963
TLN2	35.0602	-0.72815	0.231478	-3.14565	0.00165716	0.0190246
LAT	114.453	0.630396	0.20058	3.14287	0.001673	0.0191537
MEGF6	20.3001	0.805865	0.25736	3.13128	0.00174045	0.0198171
CDC42BPA	98.7198	-0.729922	0.234268	-3.11576	0.00183474	0.0206462
FGGY	42.3325	-0.852877	0.274564	-3.1063	0.00189447	0.0211849
MYO1A	20.5867	0.871667	0.280608	3.10634	0.00189416	0.0211849
GCSAML	26.0195	-0.846449	0.272594	-3.10516	0.00190175	0.0212283
ZNF528	48.9271	0.79608	0.257237	3.09473	0.00196991	0.0218719
RP11-336K24.12	18.8115	0.85435	0.276816	3.08635	0.0020263	0.0223394
PRKACB	427.073	-0.601814	0.195059	-3.0853	0.00203349	0.0223988
NINJ2	21.7246	-0.951275	0.309542	-3.07317	0.00211798	0.0232242
ADAMTS4	15.9475	0.858637	0.279742	3.06939	0.00214496	0.0234076
TXNDC5	25.7253	0.651907	0.212804	3.06342	0.00218822	0.0237479
SIL1	213.238	-0.90178	0.294715	-3.05983	0.00221461	0.0239507
MORN3	17.6009	0.861049	0.281452	3.05931	0.00221851	0.0239721
UBBP4	27.5939	-0.611039	0.199785	-3.05849	0.00222459	0.0239964
PTPN13	20.4377	-1.10646	0.362128	-3.05545	0.00224721	0.0241778
RP11-545E17.3	28.777	0.814166	0.268514	3.03212	0.00242847	0.0257587
FAR2	78.0813	-0.675885	0.223071	-3.02991	0.00244626	0.025918
RP5-1092A3.4	27.52	0.861218	0.285012	3.02169	0.00251367	0.0265197
SH3RF3	21.2776	-0.993837	0.329193	-3.01901	0.00253601	0.0266415
MXD3	165.22	-0.826554	0.274794	-3.0079	0.00263059	0.0272023
ZNF469	34.9704	0.641111	0.213428	3.00387	0.00266565	0.0275194
SLC35F3	23.8266	-0.87414	0.2913	-3.00082	0.00269249	0.0277507
AC003665.1	16.4377	-0.659606	0.219853	-3.00022	0.00269788	0.0277604
MCM3AP-AS1	20.1256	-0.829321	0.276963	-2.99434	0.0027504	0.0281625
MIR4435-1HG	99.7038	-0.676572	0.225951	-2.99433	0.00275047	0.0281625
RNF207	22.31	0.768038	0.257964	2.9773	0.00290796	0.0293188
XYLT1	139.862	-0.623336	0.210908	-2.95548	0.00312183	0.0309755
SLC22A18	68.5962	0.684334	0.231979	2.94998	0.0031779	0.0313329
APBB2	58.3267	-0.658461	0.224405	-2.93425	0.00334351	0.0325803
RP3-330M21.5	17.4204	0.832029	0.283631	2.93349	0.0033517	0.0326093
LRRC2	30.1573	0.7736	0.264232	2.92773	0.00341444	0.0329887
CTD-2368P22.1	31.3197	0.779585	0.266411	2.92625	0.00343078	0.0330673
ZNF222	20.3338	0.771778	0.264271	2.9204	0.00349584	0.0334823
CCDC144A	34.679	0.788842	0.270554	2.91566	0.00354939	0.0338088
SFMBT2	398.852	-0.779776	0.267693	-2.91295	0.0035803	0.033987
F2RL1	24.0643	0.772191	0.265119	2.91262	0.00358411	0.0339974
KRTCAP3	31.8233	0.684953	0.236469	2.89659	0.0037724	0.0353278
LYRM9	19.1109	0.879929	0.304114	2.89341	0.00381079	0.0355541
MPZL2	414.895	0.614564	0.212554	2.89133	0.00383618	0.0357377
RP11-573D15.2	21.4474	0.645907	0.224348	2.87905	0.00398881	0.0366139
PHLDB1	32.5983	0.742027	0.2583	2.87273	0.00406944	0.0370874
SETBP1	17.6488	-0.715525	0.249963	-2.86252	0.00420281	0.037965
C2orf81	22.2539	0.630575	0.22035	2.86169	0.00421385	0.0380142
C1orf21	39.8978	-0.726333	0.255109	-2.84715	0.00441127	0.0392245
RP11-849H4.4	9.60748	-1.0446	0.366943	-2.84676	0.00441665	0.0392445
LINC00086	60.085	-0.750274	0.264294	-2.83878	0.00452857	0.0399268
OLFML2B	20.8524	0.762631	0.270728	2.81697	0.00484793	0.0422901
PYGM	22.1475	0.599475	0.215892	2.77673	0.0054908	0.0464452
DPEP2	22.9326	0.761218	0.27477	2.77038	0.00559913	0.0470389
SLC23A3	22.5935	0.790323	0.285802	2.76528	0.00568737	0.0475927
PLAU	16.2952	0.870502	0.316222	2.75281	0.00590855	0.0487492
KLRD1	11.9954	-1.22566	0.445425	-2.75166	0.00592944	0.0488339
PRUNE2	18.6584	-0.945645	0.344187	-2.74748	0.00600558	0.049085
NEK2	385.416	0.651604	0.238086	2.73684	0.00620323	0.0500341
WDFY3	26.618	-1.01082	0.370032	-2.73171	0.00630067	0.0505266
RP11-244H3.1	20.588	0.6475	0.237187	2.72992	0.00633504	0.0507246
CNN3	37.9845	-0.759478	0.278706	-2.72502	0.00642985	0.0511361
CTD-2630F21.1	14.9999	0.798983	0.294712	2.71106	0.00670681	0.0527349
SLC16A9	26.0191	-0.605294	0.225197	-2.68784	0.00719161	0.0553315
TAGLN	25.9944	0.599689	0.224693	2.66893	0.00760926	0.0577602
RP11-574K11.31	11.4204	1.01242	0.379985	2.66436	0.00771352	0.0583743
EPHX1	25.4509	0.604046	0.226952	2.66155	0.00777807	0.0587917
FAM229A	33.3081	0.624931	0.235755	2.65076	0.00803112	0.0601949
PPHLN1	804.956	-0.742531	0.280425	-2.64787	0.00809995	0.0605842
GNAO1	94.3897	-0.612193	0.2316	-2.64332	0.00820978	0.0611308
AL591479.1	16.3894	0.597305	0.226049	2.64237	0.00823276	0.061171
EML5	25.2139	-0.675978	0.25609	-2.63961	0.00830004	0.0615463
DNMT3B	49.3949	0.601753	0.228051	2.63867	0.00832311	0.0616442
RP1-151F17.2	31.4524	0.626329	0.238177	2.62968	0.00854651	0.0630375
FDXR	175.608	0.590222	0.224956	2.62372	0.00869756	0.0638127
UST	29.07	-0.600317	0.229731	-2.61314	0.00897155	0.0654007
STX16-NPEPL1	18.0379	0.669047	0.25614	2.61203	0.00900054	0.0655357
MAPRE3	29.9553	-0.651913	0.252026	-2.58669	0.00969017	0.0689246
COPZ2	11.4738	0.983153	0.382044	2.57341	0.0100703	0.0706108
PHKG1	14.8519	0.654385	0.25514	2.5648	0.0103234	0.0718217
C1S	25.1816	0.610709	0.239238	2.55273	0.0106883	0.0735416
LSMEM1	15.8855	0.62416	0.245111	2.54644	0.0108829	0.0742672
RP11-473M20.9	22.2592	0.825512	0.324633	2.54291	0.0109933	0.0748169
GPR56	106.289	0.863445	0.339887	2.54039	0.011073	0.0750731
HSD11B2	21.7334	0.640932	0.252724	2.5361	0.0112096	0.0756299
KRT17P2	16.0898	0.80017	0.315801	2.53378	0.011284	0.0758992
RP11-404F10.2	23.1943	-1.02749	0.405877	-2.53153	0.0113565	0.0762916
INHBA	17.1972	-0.667395	0.264476	-2.52346	0.0116205	0.0775029
BBC3	129.77	0.905373	0.358816	2.52322	0.0116284	0.0775029
XCL2	8.95225	-0.76122	0.302003	-2.52057	0.0117165	0.0777493
TST	19.7489	0.835693	0.331895	2.51795	0.0118041	0.0781649
SNPH	87.7291	0.611853	0.243259	2.51523	0.0118954	0.078478
CTD-2506J14.1	16.028	0.679844	0.27027	2.51543	0.0118889	0.078478
TTC21A	25.805	0.72571	0.289521	2.50659	0.0121902	0.0800009
RP11-196G18.22	21.0164	0.676145	0.271084	2.49423	0.0126231	0.0820813
DLK2	23.4468	0.631648	0.253335	2.49333	0.0126552	0.0821897
MZB1	23.8167	0.824154	0.333901	2.46826	0.0135771	0.0861073
PCSK4	13.293	0.888232	0.360967	2.4607	0.0138665	0.0872028
HSD11B1	80.0192	-0.605953	0.246634	-2.4569	0.0140143	0.087781
PAX8	19.1707	-0.628302	0.257844	-2.43675	0.0148198	0.0912692
S100A13	51.9941	0.624092	0.258601	2.41334	0.015807	0.0960456
ITGA7	17.5139	0.621948	0.257792	2.41259	0.0158395	0.0960883
ANKRD24	15.1011	0.71436	0.296083	2.4127	0.0158348	0.0960883
MACC1	47.9654	-0.681411	0.283988	-2.39944	0.0164203	0.0983647
CNGA1	14.5802	-0.629573	0.262573	-2.39771	0.016498	0.0987355
S100A5	12.0029	0.797378	0.332617	2.39728	0.0165171	0.0988021
RP11-582J16.5	29.5685	-0.65395	0.273181	-2.39384	0.0166732	0.0993722
RP11-242C19.2	12.331	0.852079	0.356549	2.38979	0.0168579	0.09998

## Sheet: LNA1 72h
Tabale S2:sheet3 72h DE genes in LNA1 treated Th17 cells. The genes that were differentially expressed (|Log2FC|>0.59 and FDR <0.1) are shown. The rows marked green are those that are significant at FDR <0.05.
Gene	baseMean	log2FoldChange	lfcSE	stat	pvalue	padj
CXCL13	634.429	-1.08296	0.0942557	-11.4896	1.48838e-30	1.86078e-26
TAF1D	4207.64	0.86952	0.0840281	10.348	4.27498e-25	2.67229e-21
FLT4	27.0839	1.9178	0.192619	9.95646	2.36332e-23	7.38657e-20
IFI27	86.0895	1.4844	0.152685	9.72202	2.42921e-22	5.06167e-19
ZC3HAV1	3626.91	0.842711	0.0883944	9.53354	1.52008e-21	2.71487e-18
FNDC3A	1258.96	0.78341	0.0841903	9.30522	1.33715e-20	1.87811e-17
TNFSF15	31.7816	2.18801	0.235168	9.30404	1.35202e-20	1.87811e-17
TAF15	3230.44	-0.724269	0.079073	-9.15949	5.21434e-20	6.51897e-17
FNDC9	131.775	-1.45452	0.166163	-8.75361	2.06631e-18	2.15275e-15
TFPI2	18.642	2.1934	0.252587	8.68374	3.82964e-18	3.68294e-15
GNS	653.405	0.672848	0.0783435	8.58843	8.81666e-18	7.87328e-15
PLXNB2	39.0684	2.0708	0.247598	8.36355	6.08586e-17	4.75534e-14
B4GALT5	1602.16	0.677785	0.0812107	8.34601	7.06083e-17	5.19262e-14
UBN2	232.491	1.20397	0.146538	8.21607	2.10288e-16	1.31451e-13
SGSH	217.756	0.69115	0.0872211	7.92412	2.29774e-15	1.19693e-12
FCGBP	226.309	1.20127	0.152284	7.88832	3.06283e-15	1.53166e-12
RP4-665N4.8	9.07571	2.06675	0.263627	7.83966	4.51778e-15	2.17236e-12
MAP1A	159.517	1.13626	0.14505	7.83353	4.7436e-15	2.19646e-12
MIAT	225.609	-2.21404	0.284102	-7.79312	6.53728e-15	2.7243e-12
TNFSF8	430.51	0.774306	0.0999155	7.7496	9.21796e-15	3.71751e-12
DGKI	135.135	-0.799127	0.103978	-7.68554	1.52358e-14	5.95242e-12
WWOX	51.683	-1.31669	0.174014	-7.56653	3.83327e-14	1.45223e-11
C3	13.5638	2.13584	0.28752	7.42848	1.0985e-13	3.61407e-11
OTOF	61.9595	0.95587	0.134573	7.10299	1.22091e-12	3.11506e-10
IGSF9B	487.654	1.06843	0.152997	6.98332	2.88291e-12	6.93117e-10
DENND4C	243.329	0.813803	0.119605	6.80407	1.01702e-11	2.27049e-09
IL1RN	492.83	-0.72549	0.107334	-6.75918	1.38774e-11	2.84419e-09
GAS7	23.6434	1.22892	0.183487	6.69759	2.11884e-11	4.13903e-09
SLC2A13	47.883	1.02805	0.156269	6.57871	4.74547e-11	8.35604e-09
IFNG	1611.67	-0.821671	0.125262	-6.55962	5.39452e-11	9.23517e-09
DBH-AS1	45.7819	1.19136	0.184965	6.44101	1.18684e-10	1.85473e-08
CHD6	421.529	0.653845	0.101713	6.42836	1.2899e-10	1.96662e-08
PARP15	328.699	0.728609	0.11332	6.42969	1.27867e-10	1.96662e-08
SEMA3A	34.9579	1.77741	0.277701	6.40046	1.54905e-10	2.25189e-08
SRPK2	760.418	0.686149	0.107421	6.38745	1.68678e-10	2.36946e-08
ANO9	299.66	0.707492	0.110748	6.38829	1.67751e-10	2.36946e-08
HSD17B7P2	75.6736	0.884635	0.139522	6.34046	2.29077e-10	3.14717e-08
ABCA5	277.035	0.737068	0.117269	6.28528	3.27267e-10	4.30684e-08
NAV2	31.1039	1.75877	0.280007	6.28117	3.3604e-10	4.37622e-08
TUSC3	120.853	-0.657155	0.104901	-6.26451	3.74005e-10	4.76094e-08
ZFHX3	56.7064	0.832629	0.132938	6.26326	3.77006e-10	4.76094e-08
MXD1	235.087	1.00858	0.161242	6.25509	3.97295e-10	4.96698e-08
ANKEF1	23.9946	1.40345	0.225255	6.23047	4.65024e-10	5.5933e-08
UBASH3B	255.733	-0.96594	0.155708	-6.20353	5.52088e-10	6.39093e-08
ARHGEF11	64.7193	0.919538	0.148381	6.19715	5.7496e-10	6.53754e-08
CEACAM1	47.254	1.13992	0.183944	6.19708	5.75211e-10	6.53754e-08
C15orf48	42.0461	1.32069	0.213715	6.17966	6.42378e-10	7.10708e-08
HSPG2	60.995	1.24813	0.203384	6.13683	8.41838e-10	8.96239e-08
DNAH1	153.977	0.836449	0.136682	6.11965	9.37788e-10	9.85229e-08
MAP3K14-AS1	47.2609	0.791145	0.130848	6.04629	1.48223e-09	1.49443e-07
PHC3	971.446	0.597307	0.0990512	6.03028	1.63673e-09	1.624e-07
PAM	508.414	-1.24992	0.207417	-6.02613	1.67928e-09	1.64019e-07
ICOSLG	125.32	1.09721	0.182354	6.01692	1.77762e-09	1.70952e-07
DLG5	114.844	0.62209	0.10425	5.96728	2.4124e-09	2.25073e-07
MYO15B	98.8662	0.853887	0.14433	5.91622	3.29417e-09	2.90026e-07
RSAD2	784.591	0.814471	0.137993	5.90225	3.58578e-09	3.13492e-07
DHRS9	49.9877	-1.3194	0.226311	-5.83002	5.54221e-09	4.61925e-07
NME7	117.526	-0.586474	0.100814	-5.81738	5.97775e-09	4.94926e-07
ZNF460	52.5269	1.16082	0.200824	5.78027	7.45825e-09	6.01568e-07
KMT2C	1182.85	0.705317	0.122291	5.76751	8.04499e-09	6.32569e-07
CHN1	516.836	-0.656039	0.114324	-5.73839	9.5578e-09	7.33077e-07
ILDR2	106.134	0.705065	0.123426	5.71245	1.11361e-08	8.38696e-07
PELI1	368.813	0.775818	0.136282	5.69274	1.25015e-08	9.19378e-07
AFF4	862.366	0.585253	0.102922	5.68635	1.29785e-08	9.4887e-07
RP11-326C3.2	117.885	1.00104	0.17709	5.65269	1.57957e-08	1.12203e-06
RYR1	2077.81	0.600959	0.107917	5.56873	2.56607e-08	1.74353e-06
AC074289.1	23.1429	1.39481	0.251416	5.54783	2.89233e-08	1.91322e-06
POLR3G	363.015	-1.46291	0.265274	-5.5147	3.49372e-08	2.23992e-06
SYNE2	282.024	0.76668	0.140091	5.47273	4.43164e-08	2.75644e-06
TET3	870.285	0.597845	0.11025	5.42264	5.87255e-08	3.5814e-06
PPP4R4	8.45834	1.32811	0.245502	5.40977	6.31046e-08	3.79295e-06
ANKRD36BP2	21.7223	1.02938	0.190489	5.40386	6.52236e-08	3.90048e-06
CARNS1	18.4691	1.45386	0.27055	5.37371	7.71336e-08	4.48523e-06
KLHL3	116.554	0.644555	0.120302	5.35781	8.42375e-08	4.78699e-06
MPST	112.97	-0.628383	0.117455	-5.35	8.79529e-08	4.95309e-06
ZNF382	115.877	0.664506	0.124696	5.32901	9.87519e-08	5.46281e-06
EPHA4	77.0399	0.847812	0.159132	5.32772	9.94549e-08	5.47747e-06
SAR1A	1770.67	0.76341	0.14341	5.32326	1.01926e-07	5.58895e-06
C6orf141	12.0972	1.46883	0.276291	5.31623	1.05938e-07	5.78357e-06
SLC5A3	1099.09	0.657133	0.123932	5.30235	1.14319e-07	6.18711e-06
OBSCN	404.62	0.611321	0.116313	5.25581	1.47378e-07	7.55129e-06
PLCG2	234.322	1.28288	0.244989	5.23649	1.63655e-07	8.18406e-06
KMT2D	2467.34	0.58626	0.112041	5.23255	1.67187e-07	8.29431e-06
ALDH1L2	389.24	0.660888	0.126988	5.20436	1.94671e-07	9.36066e-06
KIAA1109	598.132	0.610678	0.117475	5.19837	2.0104e-07	9.59313e-06
SYNM	36.2122	1.40164	0.270694	5.17793	2.24356e-07	1.04271e-05
P2RX7	130.469	0.674138	0.131126	5.14116	2.73051e-07	1.21917e-05
CTSH	203.149	-0.731891	0.142863	-5.12301	3.00698e-07	1.33106e-05
SOD2	2288.08	0.638959	0.125217	5.1028	3.34668e-07	1.45785e-05
FGF2	104.699	1.16946	0.229381	5.09834	3.42641e-07	1.48739e-05
CCL22	463.821	-0.976604	0.192725	-5.06734	4.03413e-07	1.68116e-05
ATG14	293.379	0.660479	0.130583	5.05791	4.23877e-07	1.75474e-05
PACSIN3	165.937	-0.660839	0.131283	-5.03368	4.81141e-07	1.95936e-05
NFAT5	1140.52	0.742271	0.149381	4.96899	6.73022e-07	2.59695e-05
SMAD3	264.758	0.667986	0.13449	4.96679	6.80704e-07	2.61048e-05
MACC1	47.9654	-1.16443	0.236744	-4.91853	8.71956e-07	3.18089e-05
S1PR3	40.1205	0.738929	0.152052	4.85972	1.17553e-06	4.05315e-05
OSBPL6	53.8626	-0.832577	0.172163	-4.83598	1.32488e-06	4.48879e-05
CITED2	227.149	0.786726	0.162773	4.83328	1.34302e-06	4.51401e-05
TNFSF9	46.2355	1.05962	0.219533	4.82671	1.38807e-06	4.61532e-05
FZD4	14.7543	1.85079	0.384397	4.81479	1.47355e-06	4.86076e-05
BACH1	354.827	0.862082	0.180126	4.78599	1.7015e-06	5.44045e-05
CRTAM	197.65	-1.37283	0.287121	-4.78137	1.74108e-06	5.52461e-05
BTBD1	996.535	-1.18995	0.252049	-4.72113	2.34542e-06	7.18686e-05
SLC36A4	217.182	-1.12846	0.240816	-4.68599	2.78613e-06	8.41357e-05
CSF3R	10.1879	1.46122	0.314209	4.65048	3.31167e-06	9.76474e-05
KB-173C10.2	67.8161	0.832262	0.179085	4.6473	3.36314e-06	9.89318e-05
IL6	104.489	1.2187	0.263063	4.63272	3.60896e-06	0.000105419
KDM6A	647.577	0.695405	0.150205	4.62971	3.66179e-06	0.000106713
JAZF1	229.533	0.746663	0.162853	4.58488	4.54242e-06	0.000129361
RUFY4	8.63371	1.46403	0.320848	4.56301	5.0425e-06	0.000140404
RP11-305E6.4	18.4272	-1.12785	0.247712	-4.55308	5.28666e-06	0.000145903
PMAIP1	2311.94	0.813268	0.179253	4.53697	5.70674e-06	0.000156118
RP11-159D12.2	133.749	0.698673	0.154243	4.52969	5.90697e-06	0.000160891
RP11-25K19.1	57.3435	-0.724098	0.162471	-4.45677	8.32033e-06	0.000215364
ZNF805	65.927	0.691809	0.155762	4.44143	8.93614e-06	0.000228934
IGHV1-3	82.6241	-0.673858	0.152424	-4.42095	9.8266e-06	0.000247686
LGALS9	336.274	0.600028	0.136662	4.39058	1.13048e-05	0.000277122
CPNE2	54.0653	0.767906	0.177019	4.33799	1.43791e-05	0.000335387
PLAG1	84.9678	0.704538	0.162654	4.33151	1.48089e-05	0.00034349
RP11-443P15.2	20.8346	1.17159	0.271243	4.31934	1.56497e-05	0.000360983
KIF1A	133.93	0.695005	0.161569	4.30161	1.69563e-05	0.000379906
ZMAT3	521.673	0.810313	0.188474	4.29934	1.71306e-05	0.000383124
SULT1B1	15.9452	0.922203	0.215208	4.28517	1.82597e-05	0.000405476
RANBP3L	5.36849	1.85188	0.432133	4.28543	1.82386e-05	0.000405476
C12orf55	28.6219	0.789318	0.185396	4.25746	2.0676e-05	0.000446794
XCL2	8.95225	-1.73617	0.409484	-4.2399	2.23615e-05	0.000477887
CREBRF	150.953	0.676167	0.161396	4.18949	2.79582e-05	0.000577862
SPRY2	76.3892	0.843205	0.201391	4.1869	2.82794e-05	0.000579589
CFB	41.2812	0.835863	0.200629	4.16621	3.09702e-05	0.000621492
BAZ2B	149.796	0.599045	0.144367	4.14946	3.33265e-05	0.000660297
MICALCL	40.0275	0.709672	0.171508	4.13785	3.5058e-05	0.000691317
IMMP2L	47.972	-0.929667	0.224733	-4.13677	3.52232e-05	0.000693481
FOXA1	18.7258	-1.20012	0.290404	-4.1326	3.58683e-05	0.000699573
XIST	3533.62	0.869941	0.210672	4.12936	3.6378e-05	0.000705113
MAP3K1	607.908	0.607973	0.147547	4.12052	3.78014e-05	0.000731569
VAV3	68.216	-0.739367	0.180074	-4.10591	4.0273e-05	0.000768692
CYB5R4	316.566	-0.799109	0.194848	-4.10118	4.11048e-05	0.000780729
FAM212B	12.3248	1.06216	0.259462	4.09369	4.24567e-05	0.000799387
PVRL2	9.93671	1.57612	0.385108	4.09265	4.26465e-05	0.000801755
PLCB1	19.7745	-1.23952	0.303165	-4.0886	4.33987e-05	0.000812231
IFIT2	3946.07	0.955974	0.234058	4.08434	4.42013e-05	0.000826017
PROS1	15.9704	-0.800093	0.196307	-4.07572	4.58723e-05	0.000848367
YPEL2	121.133	0.729392	0.179669	4.05965	4.91453e-05	0.000895649
ZNF79	87.7858	0.634743	0.157523	4.02952	5.58914e-05	0.000989737
S1PR2	49.0773	0.680478	0.169224	4.02118	5.79083e-05	0.00101255
LPIN3	36.6517	0.871407	0.217257	4.01095	6.04739e-05	0.00104715
SLC26A11	45.4469	0.727044	0.18162	4.0031	6.25179e-05	0.00106776
RP11-958N24.1	106.121	0.729839	0.183445	3.97852	6.93469e-05	0.00115136
NBEAL1	110.018	0.664673	0.168435	3.94618	7.9409e-05	0.00127609
SMYD3	110.845	-0.642379	0.163204	-3.93605	8.28345e-05	0.0013226
ADAM22	29.4148	-0.996789	0.254037	-3.9238	8.71627e-05	0.00137763
PPP2R2A	1333.19	-0.673117	0.171746	-3.91926	8.88222e-05	0.00139504
ZNF772	92.3367	0.655077	0.167236	3.91709	8.96245e-05	0.00140588
NPW	30.7896	-0.781404	0.199591	-3.91502	9.03957e-05	0.00141443
XCL1	41.5009	-1.10129	0.281751	-3.90871	9.27889e-05	0.00144464
CTC-228N24.3	169.626	-0.67874	0.173887	-3.90335	9.48721e-05	0.00146612
OASL	1217.14	0.618533	0.158553	3.90111	9.57507e-05	0.00147605
ENPP2	34.2471	0.881955	0.226222	3.89863	9.67401e-05	0.00148581
SCNN1D	55.1949	0.699416	0.179978	3.88612	0.000101861	0.00154846
C16orf45	51.7739	-0.696777	0.179827	-3.87471	0.000106751	0.00161122
ZNF462	21.8094	0.950001	0.245451	3.87043	0.000108642	0.00163251
LAMB3	40.102	-0.819053	0.21185	-3.8662	0.000110546	0.00165473
RP11-316P17.2	15.0677	-0.995377	0.257913	-3.85935	0.00011369	0.00168607
RP11-95D17.1	25.4435	-0.834353	0.217002	-3.84491	0.000120598	0.00176136
PNMA2	26.8628	1.31516	0.342242	3.84277	0.000121653	0.00177469
PWAR6	14.2476	1.10542	0.287842	3.84037	0.000122847	0.00178969
LRP1	15.4918	0.906756	0.236365	3.83626	0.000124922	0.00180553
DRAM1	37.4264	0.733594	0.191247	3.83585	0.00012513	0.00180644
NKTR	1303.45	-1.22651	0.319991	-3.83294	0.000126622	0.00181958
CYB5R2	76.2462	-0.696507	0.182962	-3.80684	0.000140756	0.00197722
RP11-66N24.3	137.212	0.835457	0.220245	3.7933	0.000148658	0.00205362
RP11-391M1.4	50.7849	-0.735118	0.194607	-3.77746	0.000158439	0.00214373
RP11-334C17.5	39.3762	0.792273	0.210035	3.77211	0.000161876	0.00218016
MEGF6	20.3001	0.82771	0.220847	3.74789	0.000178325	0.00236266
RP11-443B7.1	17.2209	-0.695071	0.185643	-3.74412	0.000181024	0.00238227
CSRP2	37.3554	-0.806803	0.215564	-3.74276	0.000182009	0.0023877
RP11-161M6.2	39.5986	0.829259	0.223363	3.71261	0.000205135	0.00262228
PLD1	11.4445	-0.919817	0.249519	-3.68637	0.000227479	0.00284964
PLCXD2	100.033	0.593072	0.160992	3.68386	0.000229729	0.0028692
ZNF223	24.356	0.801408	0.217616	3.68267	0.000230805	0.00287548
HERC5	1120.92	1.02451	0.279302	3.66811	0.000244351	0.00301866
CTD-2196E14.9	94.2017	0.662625	0.181582	3.64918	0.000263079	0.00319943
SH2D4A	51.8073	-0.638859	0.175791	-3.6342	0.000278843	0.0033472
CALD1	25.2252	0.885507	0.245206	3.61127	0.000304696	0.00360389
AC007743.1	26.9578	0.760537	0.210885	3.6064	0.000310476	0.00365496
FGD4	5.84208	1.48728	0.415876	3.57626	0.000348539	0.00401388
KCNJ9	67.9394	-0.815332	0.228627	-3.5662	0.000362189	0.00413524
HSD11B1	80.0192	-0.779252	0.218581	-3.56504	0.000363794	0.00414599
RP11-77H9.2	32.0791	0.854008	0.240022	3.55804	0.000373633	0.00422593
KLHL24	112.72	0.871465	0.244939	3.55789	0.000373851	0.00422593
TTN	19.9498	0.94759	0.267203	3.54633	0.000390642	0.00437617
CAMKV	28.8136	-0.921271	0.259813	-3.5459	0.000391274	0.00437932
CES4A	103.158	0.733926	0.20751	3.53683	0.000404965	0.00451237
ZNF652	44.9665	0.640877	0.181614	3.52878	0.000417476	0.00462702
NSF	270.091	-0.599524	0.169935	-3.52796	0.000418777	0.00463324
RP11-159G9.5	53.4272	0.708861	0.201114	3.52467	0.000424009	0.00467869
COL3A1	82.2205	-1.14931	0.326711	-3.5178	0.000435133	0.00477195
EXPH5	14.451	0.792262	0.225448	3.51416	0.000441144	0.00482941
ZNF570	35.5327	0.726542	0.207394	3.5032	0.000459712	0.00498466
MYCBPAP	24.4206	0.797753	0.228102	3.49736	0.00046989	0.00504687
PLEKHB1	51.5035	0.61384	0.176584	3.47619	0.000508599	0.0053749
CSF1R	8.77924	0.99718	0.287682	3.46626	0.000527751	0.00552591
CHEK2	280.193	0.714399	0.207313	3.446	0.000568955	0.00586887
RP11-473M20.7	97.2436	0.699245	0.203391	3.43794	0.000586166	0.00600184
LIMS1	552.521	-0.725184	0.211836	-3.42333	0.00061859	0.0062519
IL11	18.1123	1.35232	0.396302	3.41236	0.000644036	0.00645689
RP11-206L10.3	17.749	1.01168	0.296846	3.40811	0.000654142	0.00651121
JADE3	65.8281	0.639121	0.187727	3.40452	0.000662799	0.00658031
ZNF699	50.9793	0.794112	0.233319	3.40354	0.00066519	0.00659367
TP53INP1	73.4799	1.04398	0.306889	3.40183	0.000669373	0.00660502
MICALL2	28.1755	0.709038	0.208986	3.39276	0.000691928	0.00677407
RP11-137L10.6	32.3595	0.948934	0.27999	3.38917	0.000701051	0.0068473
KIF26B	130.696	-0.678939	0.200415	-3.38767	0.000704889	0.00687404
IFNB1	42.0923	0.997441	0.295709	3.37305	0.000743413	0.00718805
PRKCE	49.2456	-0.730364	0.217092	-3.3643	0.000767371	0.00736375
AC073046.25	18.1417	0.994773	0.295879	3.36209	0.000773541	0.0074049
PLA2G4A	54.9758	-0.79539	0.237275	-3.35218	0.000801769	0.00761681
RBMS2	59.8975	0.698411	0.208565	3.34865	0.000812058	0.00767976
LIPT2	23.7671	-0.722513	0.215963	-3.34554	0.000821212	0.00774852
SH3D21	116.987	0.775012	0.232312	3.33608	0.000849697	0.007899
VNN2	81.9651	0.732799	0.219706	3.33536	0.000851897	0.00791265
RP11-517B11.7	29.4441	-0.852637	0.255842	-3.33267	0.000860157	0.00798343
CTD-2547E10.2	44.3348	0.616611	0.185999	3.31513	0.000916014	0.00841441
ZNF527	64.9624	0.618969	0.186785	3.31381	0.000920343	0.00844797
ALS2CL	149.689	0.593838	0.179828	3.30225	0.000959127	0.00870175
SPOCD1	21.3693	1.30226	0.394666	3.29965	0.000968039	0.00875718
FOXO3B	32.3805	0.757375	0.231639	3.26964	0.00107684	0.00952773
CYP2J2	27.337	-0.622732	0.19061	-3.26704	0.00108677	0.0095884
SLC5A5	25.8215	0.705424	0.216195	3.2629	0.00110279	0.0096887
RP11-170M17.2	35.8159	-0.603468	0.185167	-3.25906	0.00111783	0.00980023
TLR7	13.1877	1.10744	0.340447	3.2529	0.00114235	0.00997014
TSPY26P	15.323	0.942513	0.291041	3.23842	0.00120194	0.0103561
WDFY4	36.3137	-0.868792	0.268626	-3.23421	0.0012198	0.0104451
ADARB2	18.8673	1.0888	0.33747	3.22636	0.00125376	0.010714
RP11-178G16.4	16.1587	-0.818902	0.255027	-3.21104	0.00132256	0.011172
ZNF493	58.1347	0.661474	0.206685	3.2004	0.00137237	0.0114549
FAM228B	22.2127	0.685757	0.214474	3.1974	0.00138674	0.0115273
ARSD	30.2063	0.651253	0.204439	3.18557	0.00144471	0.0118827
KLF4	76.812	1.38094	0.434187	3.18051	0.00147015	0.0120602
COL15A1	86.8968	-0.677389	0.213619	-3.17102	0.00151907	0.0123475
CTD-2647L4.4	17.5608	0.807281	0.254725	3.16923	0.00152845	0.0124002
NRN1	14.1172	-0.932944	0.29648	-3.14673	0.00165105	0.0131642
CAPS	22.0134	0.604721	0.192505	3.14132	0.0016819	0.013376
IL3	85.5483	-1.18246	0.377036	-3.1362	0.00171151	0.0135853
RPS10P7	13.7533	0.8145	0.259911	3.13377	0.00172578	0.0136555
RP5-1142A6.2	13.1239	1.37926	0.440116	3.13386	0.00172526	0.0136555
TMTC2	12.9853	-0.840501	0.268448	-3.13097	0.0017423	0.0137514
MAMLD1	94.6425	0.646117	0.206456	3.12956	0.00175071	0.0138091
IL18BP	127.882	0.590086	0.188912	3.12361	0.00178648	0.0140292
ENC1	108.449	0.72649	0.2341	3.10334	0.00191352	0.0147946
KANK2	22.5598	0.593924	0.191834	3.09604	0.00196126	0.0150797
BAK1P1	34.3118	-0.612678	0.198199	-3.09123	0.00199329	0.0152324
LYN	130.605	0.708882	0.229429	3.08976	0.00200317	0.0152705
LMCD1	140.429	-0.738142	0.239351	-3.08393	0.00204284	0.0154317
SIRPA	33.6368	0.638886	0.207137	3.08437	0.00203985	0.0154317
GAP43	9.86998	-1.0069	0.326545	-3.08351	0.00204574	0.0154444
GAB3	17.6033	-0.885521	0.287582	-3.0792	0.00207558	0.0156398
RNF157	147.254	0.748733	0.24323	3.07829	0.0020819	0.0156642
IFNL1	150.706	1.34784	0.438382	3.07457	0.00210806	0.0158193
KCNG1	13.2346	-0.787297	0.256108	-3.07408	0.00211152	0.0158296
TNFSF11	141.94	-0.696787	0.227142	-3.06763	0.00215764	0.0160564
JUP	38.9903	1.06087	0.346147	3.06481	0.00217807	0.01617
DNM1P47	15.1486	0.950707	0.310511	3.06175	0.0022005	0.0162785
PTGS2	235.757	-0.819416	0.267739	-3.0605	0.00220965	0.0163172
SLC16A2	7.95569	-1.21779	0.397938	-3.06026	0.00221147	0.016321
ZNF618	15.2894	0.76601	0.250977	3.05211	0.00227237	0.0166721
PIP5K1B	10.6706	-1.01751	0.333748	-3.04874	0.00229802	0.0168011
TMEM9B-AS1	21.1446	0.757374	0.248558	3.04707	0.00231083	0.0168553
ZNF345	30.0647	0.601087	0.197321	3.04623	0.00231727	0.0168924
L1CAM	29.3591	0.671466	0.221638	3.02956	0.00244913	0.0176377
BACE1	11.3193	0.769147	0.254288	3.02471	0.00248875	0.0178305
MID2	22.7506	-0.707396	0.234852	-3.01209	0.00259456	0.0184722
FXYD6	11.8445	1.12036	0.37202	3.01155	0.00259919	0.0184841
RASSF8	15.2619	0.835892	0.277949	3.00735	0.00263534	0.0186563
FBXO27	10.6241	-0.869531	0.289184	-3.00684	0.00263976	0.0186707
LGMN	59.938	0.644595	0.215392	2.99266	0.00276555	0.0193372
TRPM2	24.1419	0.82734	0.276979	2.98701	0.0028172	0.0196106
SOX8	11.2665	0.981819	0.330669	2.96919	0.00298589	0.0205184
ZNF573	27.7364	0.7306	0.246389	2.96523	0.00302455	0.020708
SERPING1	60.7369	0.776152	0.261899	2.96356	0.00304106	0.0207756
ERV3-1	44.3261	0.599325	0.202335	2.96204	0.00305613	0.020833
RNF144B	19.1658	0.687217	0.234339	2.93257	0.00336164	0.0223956
CRIP2	56.5519	0.721086	0.246302	2.92765	0.00341536	0.0226639
RP11-468E2.5	16.7382	0.778842	0.266104	2.92683	0.00342433	0.0227114
IL17F	76.4663	-0.778234	0.265958	-2.92616	0.00343176	0.0227486
ZNF852	33.2096	0.654665	0.224135	2.92085	0.00349073	0.0230539
GPATCH8	1010.7	-0.644529	0.220752	-2.9197	0.0035037	0.023103
GALNT9	33.0377	0.768306	0.263383	2.91707	0.00353333	0.0232248
PLEKHA6	7.04045	1.21962	0.418091	2.91712	0.00353279	0.0232248
CERS6	890.721	-0.723771	0.248962	-2.90716	0.00364726	0.0238298
SLC25A53	33.47	-0.687638	0.236707	-2.90501	0.00367239	0.0238753
PSMA8	30.1654	-0.695557	0.240177	-2.89602	0.00377931	0.0244307
HDAC9	18.8754	0.644429	0.222874	2.89145	0.00383469	0.0247375
RP11-440L14.1	23.1369	0.68582	0.237463	2.88811	0.00387567	0.024949
SGK494	31.2057	0.673033	0.233389	2.88373	0.00392992	0.0251984
LENG8-AS1	22.7453	0.62777	0.217967	2.88011	0.00397532	0.0253827
HAAO	12.5029	0.692679	0.241255	2.87115	0.00408978	0.0259677
GLI1	17.9892	0.677605	0.236403	2.86631	0.00415287	0.0262749
PPIAP22	18.2687	0.703572	0.24605	2.85947	0.00424345	0.0265947
MYO1E	338.404	-0.647126	0.227069	-2.84991	0.00437315	0.0272548
HSD11B1L	19.4938	-0.657721	0.231963	-2.83545	0.0045761	0.028127
NDRG2	12.505	0.870915	0.307198	2.83503	0.00458215	0.0281504
CASZ1	37.4397	0.780803	0.275536	2.83376	0.00460043	0.0282072
STX16-NPEPL1	18.0379	0.786941	0.278345	2.82721	0.00469551	0.028671
ZBED6	112.672	0.681161	0.241103	2.82519	0.00472526	0.0287773
IGHV1OR15-3	35.1711	-0.795882	0.282234	-2.81994	0.00480327	0.0291399
TAC1	30.8379	-1.20744	0.428671	-2.81671	0.0048518	0.0293171
RXRA	33.9766	0.760004	0.270153	2.81323	0.00490461	0.0295791
GOLGA8I	21.7283	0.629018	0.223728	2.81152	0.00493073	0.029709
PHOSPHO2	16.6435	-0.725686	0.258579	-2.80644	0.0050092	0.0300216
PTPRVP	25.6073	0.590462	0.210379	2.80665	0.00500593	0.0300216
SLC4A7	1004.05	-0.619992	0.221056	-2.80468	0.00503661	0.0301136
RP11-498C9.15	30.6594	-0.840756	0.30041	-2.7987	0.00513089	0.0304881
ABCD2	24.6522	0.81998	0.293275	2.79594	0.00517488	0.0306472
RPL4P4	25.294	-0.60585	0.217814	-2.7815	0.00541084	0.0316632
MC1R	40.5086	0.623451	0.224148	2.78143	0.00541204	0.0316632
BCYRN1	9.0529	-0.897847	0.32495	-2.76303	0.00572668	0.0329931
ARL11	12.0554	0.709744	0.257628	2.75491	0.00587075	0.0336371
NCR3LG1	85.6782	0.621415	0.226094	2.74849	0.00598712	0.0341629
RHBDL3	19.1346	1.00028	0.364422	2.74482	0.00605434	0.0344208
NTRK3	66.4946	0.620772	0.226918	2.73566	0.00622554	0.0351384
ST6GALNAC2	2.85389	1.45444	0.534217	2.72256	0.00647789	0.0361386
CLEC17A	35.7657	0.696147	0.257318	2.7054	0.00682222	0.0375567
KLRAP1	35.1013	-0.747431	0.276609	-2.70212	0.00688987	0.0378292
VMAC	18.6984	0.594564	0.220311	2.69875	0.00696012	0.0381312
JMY	317.166	0.650466	0.24264	2.68078	0.00734505	0.0397351
CLIP3	17.3804	0.655641	0.244799	2.67829	0.00739998	0.039877
NCF2	878.481	0.620001	0.231971	2.67275	0.00752314	0.0403552
RP11-308D16.4	18.1788	0.685348	0.25658	2.67109	0.00756054	0.0404338
FHIT	31.9759	-0.603879	0.226157	-2.67017	0.00758122	0.0405044
TCF7L2	16.3709	0.750924	0.282219	2.66079	0.00779583	0.0413331
RP11-449P15.2	24.9574	0.940442	0.354108	2.6558	0.00791196	0.041754
LDB2	14.4284	-0.686452	0.259909	-2.64113	0.00826303	0.0431514
TNFAIP8L3	234.171	-0.629907	0.238908	-2.63661	0.00837397	0.0435851
OSM	576.257	-0.675058	0.257069	-2.62598	0.00864011	0.0447097
AC092835.2	19.9556	0.759288	0.289964	2.61856	0.00883008	0.0455231
GS1-124K5.11	53.1483	0.689694	0.263679	2.61566	0.00890547	0.0457609
ANKRD10-IT1	37.9145	0.590575	0.227768	2.59288	0.00951755	0.0480179
CDC14B	12.0312	0.719185	0.277802	2.58884	0.00962988	0.0484838
FEZ1	21.2171	0.761465	0.295089	2.58046	0.00986702	0.0494221
MFSD4	21.0068	0.678406	0.263928	2.57042	0.0101576	0.0504329
MYO1A	20.5867	0.707503	0.276288	2.56074	0.0104448	0.0516132
CDH24	16.6117	0.690169	0.271569	2.54141	0.0110405	0.0537844
AC004951.6	27.227	0.6722	0.264983	2.53676	0.0111882	0.0543627
RN7SK	19.097	0.666041	0.26441	2.51897	0.0117698	0.0564039
MMP2	9.58629	-0.777221	0.30863	-2.51829	0.0117925	0.0564505
ITGA7	17.5139	0.640373	0.255176	2.50954	0.012089	0.0573791
RP11-268J15.5	16.2672	0.726055	0.290496	2.49936	0.0124416	0.0586521
DIRAS3	7.7098	-1.00754	0.403335	-2.49803	0.0124887	0.0588295
IL17A	21.3561	-1.04703	0.419456	-2.49615	0.0125549	0.0590746
LINC00664	19.6627	0.731846	0.294027	2.48905	0.0128087	0.0600878
SLC7A5P1	20.6595	0.673027	0.271664	2.47742	0.0132334	0.0616741
RPS23P8	34.6371	-0.646281	0.261152	-2.47473	0.0133336	0.0620612
GAS6-AS1	17.9257	0.741356	0.300738	2.46512	0.0136966	0.0631632
CNGA1	14.5802	-0.842987	0.344654	-2.4459	0.0144493	0.0658807
SYCP2	16.5556	0.683776	0.280261	2.43978	0.0146961	0.0666658
AIM1L	11.4966	-0.639873	0.264071	-2.42311	0.0153884	0.0689556
ANKRD33B	13.4234	0.622228	0.257925	2.41244	0.0158462	0.0703261
RP11-558F24.4	12.1443	-0.631138	0.263022	-2.39956	0.0164146	0.0720309
DTX1	31.398	0.634126	0.265241	2.39075	0.016814	0.0731925
TNS3	988.951	-0.630354	0.263897	-2.38863	0.0169112	0.0735131
IL13	17.4967	0.883642	0.370722	2.38357	0.0171455	0.0742992
SERPINE1	19.1482	0.60243	0.253495	2.3765	0.0174779	0.0751664
FTX	26.5357	0.613251	0.258399	2.37327	0.0176314	0.0755765
RP3-508I15.14	15.8384	0.790385	0.333688	2.36863	0.017854	0.0762592
ZNF391	19.4041	-0.596981	0.252167	-2.36741	0.0179131	0.076382
RARRES3	62.9602	0.675745	0.285735	2.36494	0.018033	0.0767444
ISM1	47.1831	-0.65991	0.281262	-2.34625	0.0189634	0.0791384
RP5-1050D4.5	18.6159	0.681847	0.291273	2.34093	0.019236	0.0798636
ADAMTS7	13.5186	0.731039	0.31242	2.33992	0.0192876	0.0800047
CTD-2319I12.4	13.5219	0.589941	0.252917	2.33255	0.019672	0.0811145
NSUN7	10.6511	0.86584	0.376953	2.29695	0.0216218	0.0869182
HES4	16.6384	0.944389	0.412292	2.29058	0.0219876	0.0879795
PHLDA3	33.9061	0.858273	0.375105	2.28808	0.0221326	0.0883467
NEBL	45.1458	0.661517	0.289278	2.28679	0.0222084	0.0885078
IGIP	16.0497	0.627754	0.27484	2.28407	0.0223674	0.0889996
GPR87	32.3871	-0.648215	0.283828	-2.28383	0.0223816	0.0890277
RP4-756G23.5	22.434	0.870334	0.382206	2.27713	0.0227783	0.0901192
RP11-703G6.1	17.5857	0.686196	0.301497	2.27597	0.0228481	0.0903244
PLK2	28.2663	0.796418	0.350008	2.27543	0.0228804	0.0903465
NDUFV2	36.5744	0.626295	0.276099	2.26837	0.0233066	0.0914561
RP11-263K19.4	14.4567	0.811745	0.359354	2.2589	0.0238898	0.0929567
CREB5	23.0986	0.683618	0.302668	2.25864	0.0239059	0.0929616
CYB561	19.9902	-0.676044	0.301622	-2.24136	0.0250027	0.0960614
AC005540.3	18.822	0.648727	0.291114	2.22843	0.0258518	0.0987471
CD160	22.9816	-0.868025	0.389894	-2.22631	0.0259934	0.0990762

## Sheet: LNA4 72h
Tabale S2:sheet4 72h DE genes in LNA4 treated Th17 cells. The genes that were differentially expressed (|Log2FC|>0.59 and FDR <0.1) are shown. The rows marked green are those that are significant at FDR <0.05.
Name	baseMean	log2FoldChange	lfcSE	stat	pvalue	padj
G0S2	781.768	-1.91978	0.156008	-12.3057	8.44142e-35	1.05535e-30
DGKI	135.135	-1.26346	0.106109	-11.9072	1.08624e-32	6.79007e-29
CCDC50	1276.03	-0.749597	0.0646632	-11.5923	4.50719e-31	1.8783e-27
MICAL2	2326.04	0.587461	0.0524923	11.1914	4.4943e-29	1.40469e-25
MIAT	225.609	-3.10307	0.285988	-10.8503	1.98721e-27	4.96882e-24
FCGBP	226.309	1.59215	0.151893	10.482	1.04477e-25	2.17695e-22
PLXNB2	39.0684	2.32191	0.247082	9.39729	5.59851e-21	8.74907e-18
NPTX1	2250.14	0.644198	0.0691902	9.31053	1.2719e-20	1.76682e-17
CEP170B	254.738	0.765332	0.0852282	8.9798	2.71254e-19	3.08292e-16
DLG5	114.844	0.926126	0.103068	8.98556	2.57415e-19	3.08292e-16
HOPX	312.202	-0.733971	0.0859226	-8.54223	1.31651e-17	1.37158e-14
IL12RB2	5733.1	0.722713	0.085301	8.4725	2.40188e-17	2.14488e-14
ADD2	558.113	0.677251	0.0808509	8.37653	5.45091e-17	4.54315e-14
GFI1	473.135	-0.595757	0.0713429	-8.35061	6.79122e-17	5.30649e-14
GPR68	455.639	0.732314	0.0888735	8.23995	1.72276e-16	1.0769e-13
RHOU	247.814	1.68559	0.204562	8.24003	1.72172e-16	1.0769e-13
NAPSA	109.654	0.989917	0.121392	8.15468	3.50099e-16	2.08426e-13
ZNF134	242.692	0.86845	0.106917	8.12269	4.55952e-16	2.59105e-13
CXCL13	634.429	-0.757359	0.0940139	-8.05582	7.89488e-16	4.29138e-13
MORC2	677.614	0.998167	0.125662	7.94325	1.96956e-15	1.02598e-12
CPM	1155.26	-0.794303	0.10085	-7.87608	3.37801e-15	1.68927e-12
ZNF776	199.577	0.831044	0.107137	7.75683	8.70765e-15	4.03196e-12
FUT7	187.087	0.894294	0.11806	7.57492	3.59339e-14	1.49749e-11
FNBP1L	840.238	0.602096	0.0800895	7.51779	5.57095e-14	2.24671e-11
KIF3B	2526.04	0.625533	0.0833183	7.50774	6.0155e-14	2.35018e-11
RP11-867G23.10	17.5617	1.92739	0.257822	7.47567	7.68099e-14	2.82434e-11
LPL	1930.26	-0.95044	0.128188	-7.4144	1.22173e-13	4.36403e-11
ANXA1	479.595	-0.5923	0.0815036	-7.26717	3.67105e-13	1.1194e-10
IL6R	220.731	0.965685	0.133078	7.25652	3.9719e-13	1.1823e-10
ZNF136	157.227	0.768327	0.106243	7.23176	4.76764e-13	1.38616e-10
PPIAP22	18.2687	1.67113	0.234368	7.13034	1.00118e-12	2.72103e-10
FOXP3	889.137	0.689032	0.0967124	7.12455	1.04423e-12	2.77764e-10
NR4A1	1648.74	-0.713194	0.102901	-6.93088	4.18226e-12	1.02523e-09
PDPR	1069.86	0.661521	0.0956925	6.91298	4.74568e-12	1.14097e-09
PER2	434.263	0.826806	0.121085	6.82833	8.59063e-12	1.95273e-09
ZIK1	115.6	1.0343	0.152081	6.80097	1.03915e-11	2.26917e-09
SORBS3	56.156	1.05501	0.155723	6.77491	1.24486e-11	2.59387e-09
ZNF677	64.4722	1.32396	0.195906	6.75813	1.39788e-11	2.86496e-09
HABP4	242.174	-0.651381	0.0966805	-6.73747	1.61173e-11	3.24998e-09
RGS6	47.8188	-1.40478	0.209052	-6.71976	1.82028e-11	3.61224e-09
ZNF480	60.2045	1.37248	0.204763	6.70278	2.04487e-11	3.99453e-09
CTC-444N24.11	205.398	-1.13661	0.171368	-6.63255	3.29931e-11	6.2497e-09
DBH-AS1	45.7819	1.22158	0.185305	6.59228	4.33131e-11	7.96324e-09
ZNF551	287.456	0.802095	0.122202	6.56367	5.2498e-11	9.37614e-09
P2RX5	183.341	-0.651448	0.0996098	-6.54	6.15194e-11	1.08326e-08
GPR84	37.0652	1.1619	0.178516	6.50866	7.5824e-11	1.3166e-08
ZNF773	72.568	1.05504	0.16368	6.44575	1.15027e-10	1.94333e-08
VPS37B	184.689	1.10351	0.1723	6.40455	1.5081e-10	2.51391e-08
RBMS3	37.2003	-1.20341	0.189966	-6.33485	2.37572e-10	3.8573e-08
ZNF45	180.564	0.6944	0.110459	6.28649	3.24723e-10	5.13885e-08
UCHL1	119.649	-0.808028	0.128926	-6.2674	3.67133e-10	5.66655e-08
ZNF469	34.9704	1.64332	0.2622	6.26741	3.67094e-10	5.66655e-08
ZNF304	202.433	0.654863	0.10465	6.25763	3.9086e-10	5.94025e-08
ERVH48-1	60.8123	1.02562	0.164858	6.22123	4.93269e-10	7.25512e-08
ZEB2	75.0829	-1.03593	0.166734	-6.21307	5.1958e-10	7.55324e-08
ZNF239	115.045	1.28812	0.207807	6.19863	5.69576e-10	8.18487e-08
DDR1	234.708	0.744799	0.121085	6.15106	7.6965e-10	1.05738e-07
MATK	843.511	0.654265	0.106791	6.12659	8.97847e-10	1.20698e-07
ZNF416	46.4854	1.19451	0.19507	6.12348	9.15517e-10	1.21764e-07
ZNF549	89.7276	1.11994	0.183014	6.11943	9.39092e-10	1.23585e-07
CD160	22.9816	2.2864	0.37522	6.09349	1.10474e-09	1.43841e-07
GZMB	6513.33	-1.19595	0.196471	-6.08716	1.14928e-09	1.46616e-07
LSR	62.4931	1.13761	0.18774	6.05948	1.3656e-09	1.6738e-07
PRKACB	427.073	-1.17752	0.194654	-6.0493	1.45479e-09	1.7658e-07
WWOX	51.683	-1.03162	0.171625	-6.0109	1.84495e-09	2.09687e-07
SECTM1	36.6868	1.21317	0.204857	5.92203	3.1799e-09	3.35055e-07
RCAN1	282.816	-0.860667	0.146079	-5.8918	3.82006e-09	3.94697e-07
ZNF607	96.1944	0.672506	0.114229	5.88737	3.92392e-09	4.02105e-07
RUNX2	133.916	-1.00201	0.170865	-5.86433	4.50956e-09	4.43926e-07
KLHDC7B	96.5228	1.03155	0.178124	5.79121	6.98807e-09	6.51976e-07
TFPI	32.4081	-1.55473	0.269153	-5.77637	7.633e-09	6.96553e-07
SLC30A1	321.864	0.683124	0.118246	5.77712	7.59895e-09	6.96553e-07
FARS2	161.664	-1.41627	0.246	-5.75717	8.55338e-09	7.74887e-07
NEDD4L	63.5436	1.08451	0.189993	5.70816	1.14202e-08	1.01259e-06
DUSP5	432.852	-0.694287	0.12265	-5.6607	1.50757e-08	1.28215e-06
RYR1	2077.81	0.610115	0.107933	5.65271	1.57937e-08	1.33414e-06
ACYP2	37.8704	-0.987504	0.175189	-5.6368	1.73242e-08	1.44392e-06
GSTA4	213.739	-0.786218	0.13978	-5.6247	1.8583e-08	1.52845e-06
IBA57	123.395	0.868323	0.154967	5.60326	2.10357e-08	1.6967e-06
SUCLG2	644.286	-0.779757	0.139579	-5.58651	2.31685e-08	1.85674e-06
CRIP2	56.5519	1.36636	0.244803	5.58144	2.38529e-08	1.89942e-06
ZNF232	247.801	0.643732	0.115445	5.5761	2.45968e-08	1.94626e-06
ZNF256	88.9618	0.784101	0.141091	5.55743	2.73783e-08	2.12598e-06
ABAT	168.726	-0.635463	0.114744	-5.53809	3.05784e-08	2.34535e-06
AMIGO1	69.6436	1.08798	0.196558	5.53516	3.10942e-08	2.356e-06
CASKIN2	102.722	1.05835	0.192446	5.49945	3.80974e-08	2.78534e-06
RHOBTB1	21.2443	-1.339	0.243901	-5.48994	4.02073e-08	2.88891e-06
EPHA1	24.9798	1.27299	0.232599	5.47292	4.42691e-08	3.16258e-06
NRP2	296.762	-0.611983	0.112863	-5.42234	5.88243e-08	4.04078e-06
ANKRD9	85.4344	-0.755373	0.139727	-5.40607	6.4421e-08	4.35347e-06
CENPBD1	136.14	1.12706	0.208714	5.40003	6.66282e-08	4.45447e-06
CYB5R2	76.2462	-0.992054	0.184423	-5.37922	7.48073e-08	4.97469e-06
IL17F	76.4663	-1.43985	0.267947	-5.37364	7.71648e-08	5.05086e-06
ZNF527	64.9624	0.978003	0.184656	5.29636	1.18132e-07	7.42155e-06
C11orf95	95.7475	0.729149	0.138152	5.27786	1.30702e-07	8.08929e-06
RHOBTB3	231.75	-0.663629	0.126473	-5.24721	1.54422e-07	9.3265e-06
RP11-440D17.3	55.2939	1.02926	0.196272	5.24407	1.57077e-07	9.44121e-06
SRD5A3	499.613	-0.67902	0.129525	-5.24239	1.58509e-07	9.4817e-06
ZNF530	100.986	0.952602	0.18236	5.22375	1.75332e-07	1.0055e-05
RIPK2	101.139	-0.757508	0.145186	-5.21749	1.81361e-07	1.03063e-05
TNFSF12	90.7272	0.7056	0.135416	5.21062	1.88211e-07	1.05334e-05
TSPYL5	125.047	0.971138	0.186388	5.21029	1.88542e-07	1.05334e-05
ZNF234	135.254	0.814891	0.156544	5.2055	1.93476e-07	1.07028e-05
C4orf48	85.1771	-0.751937	0.145305	-5.1749	2.28028e-07	1.2449e-05
ZNF84	266.789	0.606622	0.117216	5.17527	2.27587e-07	1.2449e-05
ROR1	73.9524	1.04135	0.201288	5.17343	2.2984e-07	1.24933e-05
P2RX7	130.469	0.674838	0.131263	5.14112	2.7311e-07	1.46018e-05
ARHGAP20	25.4345	-1.21741	0.236844	-5.14014	2.74529e-07	1.4605e-05
EVI5	312.472	-0.616988	0.120123	-5.13631	2.80188e-07	1.47802e-05
SFN	22.1741	0.997295	0.195311	5.10619	3.28717e-07	1.66382e-05
SUSD4	62.8016	0.863328	0.169697	5.08747	3.62875e-07	1.79315e-05
ZNF611	105.692	0.787356	0.154975	5.08053	3.76387e-07	1.83097e-05
ZNF559	59.054	0.879176	0.173398	5.07029	3.97216e-07	1.91e-05
ZNF528	48.9271	1.2649	0.250314	5.05324	4.34381e-07	2.07276e-05
DHRS12	65.7749	-0.695088	0.137994	-5.03708	4.72697e-07	2.20161e-05
LOXL3	85.9705	0.980356	0.19537	5.01795	5.22254e-07	2.35922e-05
CRNDE	50.9652	-0.677829	0.135207	-5.01328	5.35096e-07	2.40639e-05
ZNF235	51.0343	0.988596	0.197347	5.00943	5.45909e-07	2.43748e-05
LINC00680	57.541	1.11241	0.222831	4.99218	5.97005e-07	2.63737e-05
ZNF28	118.784	0.641529	0.128594	4.9888	6.07566e-07	2.66519e-05
TRAM2	116.256	0.760955	0.153238	4.96584	6.84047e-07	2.97978e-05
C6orf57	83.8366	-0.918952	0.185515	-4.95351	7.28876e-07	3.15308e-05
ICOSLG	125.32	0.907209	0.183603	4.94115	7.76624e-07	3.33276e-05
ZNF550	170.718	0.714925	0.145305	4.92016	8.64744e-07	3.60368e-05
TMEM132A	13.4799	1.07467	0.219034	4.90638	9.27713e-07	3.82781e-05
SPRY4	43.5112	0.759322	0.154946	4.90054	9.55715e-07	3.89197e-05
ZNF426	114.306	0.656497	0.134153	4.89365	9.89821e-07	4.00477e-05
FAM83H	97.6498	0.986039	0.201707	4.88847	1.01623e-06	4.09837e-05
ECE2	129.625	0.704867	0.144228	4.88717	1.02296e-06	4.11222e-05
CEND1	13.2955	1.7996	0.369109	4.87554	1.08513e-06	4.32101e-05
CXCR4	270.932	0.637884	0.130996	4.86951	1.11877e-06	4.39837e-05
RP11-658F2.8	44.9688	-0.759317	0.155984	-4.86793	1.12774e-06	4.40594e-05
CTD-3184A7.4	57.0833	-0.632845	0.130508	-4.8491	1.2402e-06	4.77078e-05
ZNF135	18.8452	1.53317	0.31644	4.84504	1.26586e-06	4.85454e-05
ATP1A3	79.0128	0.719205	0.148504	4.84301	1.27889e-06	4.88952e-05
CD109	3482.42	0.628045	0.129948	4.83306	1.3445e-06	5.10912e-05
HMSD	118.374	-0.694085	0.143656	-4.83159	1.3545e-06	5.1315e-05
IL10	47.6035	2.07045	0.429716	4.81818	1.44871e-06	5.40398e-05
KCTD15	72.5898	-0.673926	0.140328	-4.80252	1.56683e-06	5.76132e-05
LGMN	59.938	1.02221	0.213373	4.79069	1.66205e-06	6.0404e-05
NKG7	120.384	0.623989	0.13032	4.78815	1.68325e-06	6.06455e-05
SLC35G2	42.8111	-0.623792	0.130352	-4.78544	1.70614e-06	6.1118e-05
DRP2	160.737	0.796719	0.166684	4.7798	1.75467e-06	6.23207e-05
ZNF583	44.4802	1.2087	0.253411	4.76972	1.84483e-06	6.44247e-05
CTD-2008A1.2	48.3342	0.768427	0.161462	4.75918	1.94378e-06	6.6492e-05
S100A2	45.2997	0.942897	0.198517	4.74969	2.03725e-06	6.93996e-05
ANKEF1	23.9946	1.08006	0.22757	4.74605	2.07429e-06	7.04696e-05
CPNE2	54.0653	0.838988	0.176969	4.74086	2.12809e-06	7.21014e-05
GJB2	198.614	0.826989	0.174494	4.73936	2.14397e-06	7.22476e-05
IKZF3	400.802	0.840739	0.178289	4.71559	2.41014e-06	7.99247e-05
RP1-28O10.1	15.2718	-1.37403	0.291887	-4.70739	2.50904e-06	8.27653e-05
ZNF629	172.475	0.659132	0.140372	4.69561	2.65811e-06	8.74518e-05
IMMP2L	47.972	-1.05833	0.226	-4.68289	2.82864e-06	9.13789e-05
FAM172A	128.169	-1.05504	0.225421	-4.68031	2.86447e-06	9.20605e-05
ZNF548	119.512	0.593373	0.126848	4.67782	2.89938e-06	9.29436e-05
RP4-548D19.3	21.8974	-1.1361	0.242981	-4.67566	2.93006e-06	9.3533e-05
SFSWAP	896.267	-0.893687	0.191143	-4.67548	2.93273e-06	9.3533e-05
CAMK2B	43.4426	0.859085	0.183901	4.67146	2.99062e-06	9.48953e-05
PTRF	45.2222	0.843085	0.180867	4.66136	3.14134e-06	9.91743e-05
ZNF772	92.3367	0.778263	0.167018	4.65976	3.16577e-06	9.96939e-05
SNN	228.73	0.600321	0.128913	4.6568	3.21167e-06	0.000100848
RXRA	33.9766	1.23135	0.264446	4.65636	3.21855e-06	0.000100848
ZNF568	78.5129	0.755312	0.16268	4.64293	3.43504e-06	0.000106299
GBGT1	40.6338	0.892787	0.192334	4.64186	3.45281e-06	0.000106471
TNFAIP8L3	234.171	1.10218	0.237458	4.64158	3.45761e-06	0.000106471
MTSS1L	66.8775	0.930875	0.201076	4.62947	3.66596e-06	0.000112333
ZNF420	88.8612	0.637759	0.137889	4.62515	3.74329e-06	0.000113865
ZNF667-AS1	65.5682	0.760197	0.164769	4.61372	3.95522e-06	0.000118581
CXCL12	11.3138	1.87957	0.40926	4.59261	4.37745e-06	0.000129993
PBX4	52.977	-0.704737	0.153775	-4.58292	4.58532e-06	0.000135522
C2CD4B	10.473	-1.19361	0.260534	-4.58142	4.61836e-06	0.000135927
FHIT	31.9759	-1.05384	0.230055	-4.58082	4.63164e-06	0.000135927
FAM172BP	56.3344	0.803325	0.175355	4.58113	4.62477e-06	0.000135927
CCDC167	291.345	-0.745388	0.163502	-4.55888	5.14269e-06	0.000148829
PPHLN1	804.956	-1.27805	0.280631	-4.5542	5.25859e-06	0.000151481
SNHG14	378.895	0.655938	0.144513	4.53896	5.65322e-06	0.000161465
ARHGEF11	64.7193	0.680563	0.149962	4.53823	5.67274e-06	0.00016155
TRIM47	94.9461	0.59868	0.131951	4.53713	5.70252e-06	0.000162029
C1orf141	5.89408	1.86808	0.412066	4.53344	5.80314e-06	0.000163772
HAGHL	77.708	-0.631413	0.139332	-4.53172	5.85056e-06	0.000164738
ZNF567	123.97	0.673632	0.14894	4.52284	6.10152e-06	0.000170651
ZNF667	43.7039	0.9638	0.213171	4.52125	6.14752e-06	0.000171554
RASGRF2	53.8377	-0.785051	0.173698	-4.51962	6.19493e-06	0.000172492
ZNF610	9.62025	1.44673	0.322264	4.48926	7.14726e-06	0.000192364
GPR114	14.4567	1.05848	0.236041	4.48431	7.31503e-06	0.000195411
MAMLD1	94.6425	-0.996746	0.222873	-4.47225	7.73991e-06	0.000203714
SUV420H2	182.161	-0.636129	0.142886	-4.452	8.50737e-06	0.000219297
TP63	15.5188	-1.05758	0.237833	-4.44674	8.71826e-06	0.000223352
SLC14A1	19.1909	-1.12149	0.253054	-4.43182	9.34416e-06	0.00023411
CTD-2196E14.9	94.2017	0.802712	0.181191	4.43019	9.41514e-06	0.000235416
TNFSF15	31.7816	1.06837	0.242195	4.41121	1.02795e-05	0.000251004
HIST1H2AC	8.84688	-1.39907	0.317836	-4.40185	1.07329e-05	0.000258045
GDPD3	35.3385	-0.856612	0.195061	-4.39152	1.12563e-05	0.000268562
SGPP2	118.965	-0.714772	0.163234	-4.37882	1.19325e-05	0.000280943
CASP9	77.8771	-0.611766	0.139757	-4.37735	1.20131e-05	0.000282307
ZNF329	106.532	0.819462	0.187953	4.35993	1.30103e-05	0.000300709
FAM111B	1309.93	0.604417	0.138665	4.35883	1.30757e-05	0.000300806
RP11-305E6.4	18.4272	-1.08046	0.24798	-4.35705	1.31828e-05	0.000302407
C15orf39	527.832	0.600844	0.13807	4.35174	1.35063e-05	0.00030926
ZNF419	73.387	0.732835	0.168468	4.35	1.36136e-05	0.000311148
MYH10	332.691	0.592983	0.136457	4.34555	1.38926e-05	0.000316943
CTD-2547L24.3	73.06	0.934852	0.215603	4.33598	1.45111e-05	0.000329251
SIPA1L3	505.36	0.589025	0.135996	4.3312	1.48298e-05	0.000334662
ZNF154	202.551	0.904635	0.209118	4.32596	1.5187e-05	0.000341488
WDR81	431.64	0.781818	0.181137	4.31616	1.58766e-05	0.000355079
PRKCDBP	658.683	-0.636211	0.14784	-4.30338	1.68214e-05	0.000370902
SIL1	213.238	-1.26835	0.295412	-4.29349	1.75885e-05	0.000383754
IL17RE	59.2912	0.821785	0.191867	4.2831	1.84309e-05	0.000398655
TPT1-AS1	73.6804	-0.622445	0.145381	-4.28147	1.85659e-05	0.000400883
SLC26A11	45.4469	0.77756	0.181717	4.27897	1.87762e-05	0.000402205
TLE2	24.9717	1.23121	0.288017	4.27478	1.91324e-05	0.000407485
FOXO3B	32.3805	0.980533	0.229491	4.27265	1.93166e-05	0.000410009
COLGALT2	35.1928	-0.980733	0.230227	-4.25984	2.04569e-05	0.000431285
SCAMP5	39.2849	1.26879	0.298689	4.24787	2.15814e-05	0.000449205
ITGB2-AS1	76.1494	0.724507	0.170621	4.24628	2.17346e-05	0.000450624
MAPK12	45.4604	0.689347	0.162475	4.24278	2.20765e-05	0.000455447
AC005329.7	32.358	0.950015	0.224053	4.24014	2.23385e-05	0.000460093
KCNG1	13.2346	-1.10903	0.261731	-4.23728	2.26247e-05	0.000465221
PRR24	54.4854	-0.792668	0.187106	-4.23647	2.2706e-05	0.000466125
TMEM160	171.493	-0.618525	0.146254	-4.22912	2.34607e-05	0.000478476
ZNF461	44.4573	0.821988	0.194988	4.21559	2.49125e-05	0.000503974
CTBP1-AS2	210.179	0.661525	0.157306	4.20534	2.60686e-05	0.000523971
PHLDB2	33.3616	-0.768323	0.182951	-4.19962	2.67366e-05	0.000533964
NUDT14	36.6076	0.871689	0.207665	4.19758	2.69783e-05	0.000537931
DAPP1	639.905	0.609102	0.145281	4.19257	2.75812e-05	0.000546467
CD1C	39.298	-1.07352	0.256439	-4.18625	2.83604e-05	0.00056013
COL3A1	82.2205	-1.36462	0.327231	-4.17022	3.04305e-05	0.00059818
PPP1R32	22.9045	-1.2026	0.288656	-4.16619	3.09729e-05	0.000605983
ZNF268	188.358	0.774355	0.185952	4.16426	3.1236e-05	0.000610176
TTBK1	29.2987	1.22777	0.29512	4.16024	3.17908e-05	0.000618115
DFNB31	49.2483	-0.631293	0.151963	-4.15424	3.26365e-05	0.000632591
THBS1	3467.21	1.14135	0.274869	4.15233	3.29111e-05	0.000635943
CUBN	15.7577	1.14734	0.276635	4.14748	3.36159e-05	0.000646563
USP54	124.003	0.712265	0.17179	4.14613	3.38135e-05	0.000649365
AC010761.8	43.0493	2.03699	0.492099	4.13939	3.48227e-05	0.000663706
ZNF470	68.2989	0.737054	0.178174	4.13671	3.52325e-05	0.000669418
GATS	44.8639	-0.60761	0.147311	-4.12467	3.71269e-05	0.00069906
FNDC9	131.775	0.648114	0.157153	4.1241	3.72188e-05	0.00069906
ARHGEF34P	49.9913	0.724482	0.175618	4.12533	3.70201e-05	0.00069906
ZNF880	52.0716	0.830977	0.202033	4.11307	3.90429e-05	0.000722063
STAP1	248.789	-0.767507	0.186758	-4.10963	3.96287e-05	0.000728586
RP5-1092A3.4	27.52	-0.92103	0.224894	-4.0954	4.21437e-05	0.000760289
IGSF9B	487.654	0.628567	0.153555	4.09345	4.2501e-05	0.000765631
FGGY	42.3325	-0.864645	0.211308	-4.09188	4.27892e-05	0.000768607
RP11-449P15.2	24.9574	1.42088	0.347282	4.09142	4.28749e-05	0.000769041
ZNF75A	262.704	0.758999	0.185575	4.08999	4.31394e-05	0.000771572
DPPA4	26.1366	0.892	0.218592	4.08067	4.49067e-05	0.000795218
EPB41L5	60.1847	0.652206	0.160116	4.07334	4.63434e-05	0.000810838
C3AR1	15.3905	-0.840251	0.206339	-4.07219	4.65727e-05	0.000810941
TRAPPC9	216.312	-0.880739	0.216657	-4.06514	4.80043e-05	0.000824381
BCYRN1	9.0529	-1.35496	0.333671	-4.06076	4.89137e-05	0.000838846
SIGLEC9	13.2761	1.25772	0.310848	4.04609	5.20813e-05	0.000883474
RP4-742C19.12	19.8604	0.882188	0.218197	4.04307	5.27557e-05	0.000891286
ZBTB12	56.8064	0.889045	0.220358	4.03454	5.47092e-05	0.000913183
ADAMTS4	15.9475	1.15835	0.287779	4.02515	5.69396e-05	0.00093789
HSPG2	60.995	0.834198	0.207378	4.0226	5.75591e-05	0.000944363
KCNH4	54.6649	0.987799	0.245846	4.01797	5.87028e-05	0.000959349
SOGA1	45.8665	0.681165	0.169666	4.01474	5.9512e-05	0.000968774
IFI27	86.0895	0.620627	0.154825	4.00857	6.10878e-05	0.000986718
RASGRP3	353.938	0.736789	0.183865	4.00722	6.14377e-05	0.000989812
WDR52	53.7145	1.22397	0.305978	4.00018	6.32942e-05	0.00101061
ZNF320	203.758	0.774366	0.193685	3.99806	6.38638e-05	0.00101708
RP11-252A24.2	68.7516	0.658238	0.165381	3.98013	6.88785e-05	0.00107505
CTNS	330.83	0.807103	0.203398	3.9681	7.24492e-05	0.00111273
GZMH	58.6818	-0.832772	0.209966	-3.96623	7.30184e-05	0.00112009
CELSR2	74.0836	0.643144	0.162187	3.96545	7.32578e-05	0.00112239
SPTBN5	32.1124	1.32817	0.335011	3.96456	7.35302e-05	0.00112381
STX8	174.358	-0.647933	0.163473	-3.96354	7.38457e-05	0.00112588
ZNF780B	159.527	0.864653	0.218671	3.95412	7.68167e-05	0.00115986
POU2AF1	194.841	-1.0066	0.254671	-3.95257	7.73176e-05	0.00116336
AIM2	65.3226	-0.600328	0.151884	-3.95254	7.73275e-05	0.00116336
NCALD	45.6075	-0.689772	0.174854	-3.94485	7.98488e-05	0.00119268
ZNF799	31.4073	0.764659	0.193948	3.9426	8.06019e-05	0.00119949
ARVCF	33.7476	0.768375	0.19503	3.93978	8.15548e-05	0.00120949
CCL3	1666.74	0.618677	0.157068	3.9389	8.18545e-05	0.00121106
ATP8B4	29.6922	-0.836511	0.212442	-3.9376	8.23007e-05	0.00121508
TNFSF14	6046.83	0.82419	0.209684	3.93062	8.47256e-05	0.0012447
ZNF836	22.7336	0.929381	0.236502	3.9297	8.50504e-05	0.001248
RBM5	1117.66	-0.862987	0.220355	-3.91635	8.98997e-05	0.00130539
CLEC2B	141.949	-1.08149	0.276453	-3.912	9.15346e-05	0.00132144
CTA-384D8.35	15.2519	1.00131	0.256148	3.90909	9.26445e-05	0.00133284
LAYN	49.3748	-0.716231	0.183537	-3.90237	9.52547e-05	0.00136294
ZNF137P	30.0263	0.868719	0.222717	3.90054	9.59764e-05	0.00136975
RP11-265P11.2	216.247	-1.09863	0.282558	-3.88815	0.000101009	0.0014255
RAD51B	82.5694	-0.675735	0.173797	-3.88807	0.000101045	0.0014255
ZNF223	24.356	0.846442	0.217764	3.88697	0.000101504	0.00142906
ALPK2	91.4777	0.636642	0.164633	3.86705	0.000110161	0.00151677
WDFY4	36.3137	1.00542	0.260385	3.86129	0.000112791	0.00154589
GNAO1	94.3897	-0.654701	0.169993	-3.85134	0.000117474	0.00159464
HAAO	12.5029	0.920886	0.239676	3.84222	0.000121927	0.00164436
NPW	30.7896	-0.768497	0.200479	-3.83331	0.000126432	0.00169598
SAT1	1469.49	-0.962759	0.251433	-3.82909	0.000128616	0.00172158
ZNF708	115.257	0.606591	0.158557	3.8257	0.000130402	0.00173804
ZNF200	179.256	0.624794	0.163595	3.81915	0.00013391	0.00177158
MIR210HG	10.2588	-1.30703	0.34276	-3.81325	0.000137153	0.00179926
ZSCAN16-AS1	25.0755	-0.679484	0.178242	-3.81215	0.000137763	0.00180536
RAPGEFL1	99.3649	0.719224	0.188705	3.81136	0.000138204	0.00180924
GAS7	23.6434	0.716036	0.188184	3.80498	0.000141815	0.00183918
C19orf57	94.459	0.735248	0.193667	3.79645	0.000146786	0.00189187
CDHR1	50.3239	-0.651702	0.171939	-3.7903	0.000150464	0.00192538
MAPRE3	29.9553	-0.981613	0.259131	-3.78809	0.000151808	0.00193862
ZNF285	20.2074	1.03095	0.272277	3.7864	0.000152847	0.0019479
ITGA2	336.987	0.733764	0.193923	3.7838	0.000154455	0.00196281
CTD-2368P22.1	31.3197	1.00277	0.26503	3.7836	0.000154579	0.00196281
FOXK2	1047.1	-0.844804	0.22348	-3.78021	0.000156693	0.00197677
C22orf46	211.611	0.594	0.157162	3.77953	0.000157125	0.00198021
ZNF569	98.7449	0.605987	0.161241	3.75826	0.000171102	0.00212847
UBE2E2	103.113	-0.629522	0.167795	-3.75173	0.000175621	0.00217408
CXXC11	24.7007	0.925425	0.246724	3.75086	0.000176232	0.00217694
CDCP1	43.4035	0.671703	0.17915	3.74939	0.000177266	0.00218343
ZNF229	60.7887	0.853464	0.228045	3.74253	0.000182176	0.00223949
CDKN2D	580.808	-0.665758	0.177918	-3.74194	0.000182608	0.0022426
AC004381.6	171.381	-0.649674	0.17366	-3.74107	0.000183238	0.00224593
ZNF605	93.3711	0.625449	0.167403	3.73619	0.000186832	0.00227951
ZNF284	18.8382	0.918009	0.246143	3.72957	0.000191804	0.00233262
TAC1	30.8379	-1.60096	0.429844	-3.72452	0.00019569	0.00236713
ZNF702P	17.2831	0.880284	0.236796	3.71747	0.000201226	0.00242129
DOCK3	33.8933	-0.931626	0.250624	-3.71722	0.000201423	0.00242134
ZDHHC23	54.8257	0.658646	0.177394	3.7129	0.000204895	0.00245254
SLC16A14	21.0491	-0.727207	0.19592	-3.71175	0.000205831	0.00246014
TNFRSF18	997.067	-0.773988	0.208813	-3.70661	0.000210054	0.00249629
AC084219.4	14.7339	1.33277	0.362773	3.67383	0.000238941	0.00278142
CUTA	846.819	-0.616959	0.168139	-3.66933	0.000243183	0.00281326
BAK1P1	34.3118	-0.734148	0.200159	-3.66782	0.000244629	0.00282396
ARHGAP26	257.329	-0.735957	0.200669	-3.66751	0.000244919	0.0028247
DPF1	18.9884	0.848177	0.231423	3.66505	0.000247292	0.0028442
CCDC147	12.0689	-0.88216	0.240729	-3.66453	0.000247791	0.0028447
DHRS9	49.9877	-0.818908	0.224165	-3.65315	0.000259047	0.00294419
TTLL3	154.635	-0.689478	0.189254	-3.64314	0.000269334	0.00303353
RP11-660L16.2	110.846	-0.685354	0.188912	-3.6279	0.000285741	0.00316668
MYO1A	20.5867	0.994835	0.274616	3.62264	0.000291612	0.00320081
Z83851.4	15.3092	1.21997	0.337576	3.61391	0.000301609	0.00328459
LIPT2	23.7671	-0.782522	0.217993	-3.58967	0.000331098	0.00352889
ZNF347	94.8406	0.728447	0.202921	3.58981	0.000330924	0.00352889
LDB2	14.4284	-0.948996	0.264436	-3.58876	0.000332254	0.0035382
RP11-108P20.1	73.5177	0.95607	0.266972	3.58116	0.000342074	0.00360896
AIF1L	45.1933	0.672414	0.188284	3.57127	0.00035526	0.00370959
MC1R	40.5086	0.795082	0.222847	3.56783	0.000359947	0.0037407
RAB4B	113.193	-0.659604	0.185362	-3.55845	0.000373044	0.00385756
NPTX2	16.1766	-1.148	0.322947	-3.55477	0.000378317	0.00390241
GVINP1	226.526	0.625092	0.175946	3.55276	0.000381214	0.00392527
PLD1	11.4445	-0.887471	0.249964	-3.55039	0.000384654	0.00395148
LTF	17.0671	1.43375	0.403956	3.54927	0.000386294	0.00396174
LAMB3	40.102	-0.750936	0.211807	-3.54538	0.00039204	0.00401087
ZNF296	31.4845	0.72479	0.204661	3.54141	0.000397992	0.00405187
BRSK1	28.9449	0.751729	0.21338	3.52295	0.000426764	0.00431318
NLRP3	157.372	1.1016	0.314784	3.49955	0.000466039	0.00460338
TLN2	35.0602	-0.784247	0.224656	-3.49088	0.000481426	0.0047242
ZNF132	50.9245	0.734996	0.210605	3.48993	0.000483142	0.0047242
CCDC28B	125.044	-0.618413	0.177242	-3.48909	0.000484673	0.00473389
DGCR6	31.4856	-0.839873	0.241367	-3.47965	0.000502065	0.00485822
AC093627.10	27.0602	1.00766	0.293105	3.43787	0.000586303	0.00549061
ZFYVE28	48.1088	0.591544	0.172229	3.43463	0.000593362	0.00553598
CALCB	25.6358	-1.04397	0.304127	-3.43269	0.000597623	0.00556327
TNFSF4	19.2263	1.14104	0.333049	3.42606	0.000612407	0.00565877
SPOCD1	21.3693	1.3479	0.394698	3.41502	0.000637765	0.0058242
C6orf223	406.518	-0.594414	0.174118	-3.41386	0.000640486	0.00584479
RP11-887P2.3	34.0686	0.649423	0.190355	3.41163	0.000645746	0.00587991
HSD11B1	80.0192	-0.745163	0.218659	-3.40787	0.000654716	0.00594859
RP11-108K14.4	21.1403	-0.780286	0.229115	-3.40565	0.000660058	0.00598843
CNTNAP1	53.1522	0.806037	0.236734	3.40482	0.00066207	0.00599363
JAG2	232.863	0.625038	0.183714	3.40223	0.000668375	0.00603759
RP11-137L10.6	32.3595	0.953774	0.28048	3.4005	0.000672619	0.00606279
LIN7B	28.6181	-0.692862	0.204038	-3.39576	0.000684386	0.0061354
AC005943.5	21.2575	0.926912	0.274006	3.38282	0.000717455	0.00635243
RP11-320L11.2	34.8546	1.00496	0.297551	3.37744	0.000731628	0.00645506
GAS2L1	22.3945	0.686572	0.204359	3.35964	0.000780455	0.00680422
TPRG1	328.36	-0.759308	0.226063	-3.35884	0.000782708	0.00681436
STARD7-AS1	32.8366	-0.617734	0.184331	-3.35122	0.000804563	0.00695619
MT1L	8.2523	-1.15316	0.344338	-3.34892	0.000811258	0.00698626
MEX3A	14.3733	0.757227	0.226315	3.3459	0.00082015	0.00705679
SERP2	50.4023	-0.596675	0.178506	-3.3426	0.000829987	0.00712672
RP11-441O15.3	13.091	-0.87754	0.26274	-3.33995	0.000837932	0.00718506
RP11-125B21.2	22.4828	-0.983061	0.29437	-3.33955	0.000839156	0.00719063
CXorf65	46.5257	-0.630122	0.188993	-3.3341	0.000855756	0.00731783
LPIN3	36.6517	0.726039	0.218108	3.3288	0.000872212	0.00741291
DOK3	48.7201	1.14299	0.344059	3.32209	0.000893474	0.00755765
C10orf67	34.422	-0.746885	0.225044	-3.31884	0.000903926	0.00763257
AC079922.3	23.3537	-0.71937	0.218111	-3.29818	0.00097314	0.00807849
SKAP1	476.185	-0.747414	0.227383	-3.28703	0.00101252	0.00834993
EPHA2	13.976	0.943459	0.288493	3.2703	0.00107432	0.00875562
ZNF577	44.6662	0.696293	0.213063	3.26802	0.00108303	0.00881224
DNM1P47	15.1486	1.01287	0.310494	3.26214	0.00110575	0.00894761
F2RL1	24.0643	0.880299	0.27003	3.26	0.00111412	0.00900372
FAM131C	7.72208	-1.68949	0.518378	-3.25918	0.00111736	0.00902403
NIPAL1	291.998	0.762485	0.234096	3.25714	0.00112539	0.00905643
RP11-119F19.2	43.9931	-0.739216	0.22721	-3.25345	0.00114012	0.00913116
ZNF224	163.302	0.597151	0.183533	3.25364	0.00113936	0.00913116
SH3D21	116.987	0.756348	0.232464	3.2536	0.00113951	0.00913116
FAM72C	52.1362	-0.60786	0.186858	-3.25305	0.00114172	0.00913245
HECW2	45.0712	0.732047	0.226643	3.22996	0.00123807	0.00971915
DHRS2	23.2481	0.892455	0.276338	3.22957	0.00123974	0.00972352
RP11-443B7.1	17.2209	-0.5971	0.185098	-3.22586	0.00125596	0.00981992
RP11-277P12.20	16.5544	-0.99367	0.308227	-3.22382	0.00126493	0.00987152
HCN3	81.1766	0.617121	0.192173	3.21127	0.00132149	0.0102173
ZNF699	50.9793	0.750567	0.233724	3.21134	0.00132119	0.0102173
RP11-263K19.4	14.4567	1.14117	0.355622	3.20894	0.00133226	0.0102877
PEAK1	862.226	-0.813487	0.253674	-3.20682	0.00134212	0.010332
ATP8A2	18.0863	0.868865	0.272215	3.19183	0.00141374	0.0107706
MUC1	200.32	0.5964	0.186935	3.19042	0.00142066	0.0108102
RP5-1074L1.4	21.9099	-0.816093	0.256445	-3.18233	0.00146095	0.0109962
PLCB1	19.7745	-0.950811	0.299795	-3.17153	0.00151637	0.011302
ANK3	459.31	-0.620406	0.19598	-3.16565	0.00154736	0.0114808
CPNE5	26.4816	0.615694	0.194582	3.16418	0.0015552	0.0115252
NR1H3	70.9193	-0.618265	0.195441	-3.16343	0.0015592	0.0115409
HIST1H1C	30.5777	-0.645351	0.204295	-3.15891	0.00158359	0.0116734
ZFHX2	16.6301	0.826344	0.26171	3.15749	0.00159136	0.0116961
AC144652.1	36.4279	-0.595339	0.190459	-3.12581	0.00177313	0.0127181
XXbac-BPG252P9.9	30.0048	1.65718	0.531026	3.12072	0.0018041	0.0129024
ZNF570	35.5327	0.650116	0.208399	3.11958	0.00181109	0.0129237
RP5-1085F17.3	13.217	-1.13348	0.363699	-3.11654	0.00182984	0.0130256
NTN1	62.1483	0.663813	0.213107	3.11492	0.00183994	0.0130488
XYLB	96.9745	0.768195	0.246633	3.11473	0.00184113	0.0130488
TPH1	11.4618	1.17564	0.377616	3.11333	0.00184989	0.0130884
WDR17	57.6836	0.708768	0.227758	3.11193	0.00185868	0.0131258
ZNF597	27.5833	0.631083	0.203267	3.1047	0.0019047	0.0133703
ATP9A	87.3645	-0.681465	0.219813	-3.10021	0.00193383	0.0135217
CDON	49.5555	0.688654	0.222379	3.09675	0.00195653	0.0136567
KLRG1	19.107	-0.682944	0.220604	-3.09579	0.00196288	0.0136865
NT5E	394.465	0.727036	0.234987	3.09394	0.0019752	0.0137341
DLGAP1-AS1	31.7585	-0.60971	0.197171	-3.09229	0.00198618	0.0137951
LRP1	15.4918	0.739491	0.239316	3.09002	0.00200142	0.0138625
CSF3R	10.1879	0.980707	0.31901	3.07422	0.00211056	0.0144178
MAP10	42.1991	0.730353	0.237897	3.07003	0.00214035	0.0145507
SETBP1	17.6488	-0.840782	0.274006	-3.06848	0.00215148	0.0145983
FGFR1	62.8453	-0.717338	0.233774	-3.06851	0.0021513	0.0145983
PLEKHN1	16.2161	0.830245	0.271712	3.05561	0.00224604	0.0150805
RP11-332E4.1	14.6651	-0.78632	0.258585	-3.04085	0.00235909	0.015638
RP11-498C9.15	30.6594	-0.917926	0.302881	-3.03065	0.00244027	0.0160401
KAZN	31.3633	0.594708	0.196443	3.02738	0.00246686	0.0161639
CKB	39.7328	-0.694217	0.230198	-3.01574	0.00256351	0.0165799
NEIL1	15.2855	0.812885	0.2701	3.00957	0.00261614	0.0168351
RP11-124N14.3	19.6764	1.58079	0.525263	3.00952	0.00261662	0.0168351
PGBD1	75.5297	0.591881	0.196748	3.00832	0.00262697	0.0168628
KB-1507C5.2	15.6895	-0.943808	0.313828	-3.0074	0.00263489	0.016893
RP11-697E2.7	50.9417	0.597304	0.198639	3.00699	0.00263847	0.0169073
TMSB4XP4	72.7256	-0.680317	0.226304	-3.00621	0.0026453	0.0169424
PIR	36.0159	-0.660026	0.219962	-3.00063	0.00269422	0.0171321
KCTD11	47.3099	0.66704	0.222462	2.99844	0.00271362	0.0172124
TTC21A	25.805	-0.587256	0.196363	-2.99067	0.00278362	0.0174879
TSPY26P	15.323	0.876892	0.293287	2.98988	0.00279087	0.0175158
PITRM1-AS1	19.3907	0.936635	0.313915	2.98372	0.00284767	0.0178008
C8orf88	52.4141	-0.633265	0.212382	-2.98172	0.00286633	0.0178817
CSRP2	37.3554	-0.640271	0.214899	-2.97941	0.00288804	0.0179741
FAM195B	80.0687	-0.629636	0.211583	-2.97583	0.00292195	0.0181292
RP11-703G6.1	17.5857	0.892532	0.299943	2.97567	0.00292352	0.0181299
CCDC183-AS1	27.4996	0.856246	0.287972	2.97337	0.00294551	0.0182326
ZNF852	33.2096	0.666965	0.224592	2.96967	0.00298116	0.0184052
SPAG4	21.8052	-0.627519	0.211498	-2.96702	0.003007	0.0185281
VIPR1	45.1003	0.645589	0.217814	2.96394	0.00303727	0.0186686
RP5-1057J7.6	31.561	-0.60322	0.203685	-2.96154	0.00306107	0.0187964
TCTEX1D2	18.6616	-0.601494	0.20402	-2.94821	0.00319624	0.0193978
CTB-92J24.2	24.0684	-0.735979	0.249788	-2.94641	0.00321483	0.0194539
RP11-888D10.4	13.6573	-1.16983	0.397537	-2.94268	0.00325385	0.0196235
DLGAP1-AS2	11.4475	-0.701977	0.238892	-2.93847	0.00329833	0.0198344
GS1-124K5.4	14.8556	-0.725151	0.247096	-2.93469	0.00333878	0.0200302
CASZ1	37.4397	0.807825	0.275752	2.92953	0.00339476	0.0202584
CYP1A1	423.699	0.661106	0.227568	2.90509	0.00367152	0.0213892
IGHM	62.3142	0.85635	0.295033	2.90256	0.00370124	0.0215023
FTX	26.5357	0.746221	0.257534	2.89756	0.0037608	0.0217472
CES4A	103.158	0.603068	0.208161	2.89712	0.00376608	0.0217576
JAKMIP1	41.9363	-0.607764	0.21004	-2.89356	0.00380905	0.0219081
SH3D19	34.4505	1.50539	0.520319	2.8932	0.00381343	0.0219178
SAPCD1	22.9019	-0.711779	0.246133	-2.89185	0.00382981	0.0219634
SCN4A	10.4745	-0.91683	0.317177	-2.89059	0.00384517	0.0220414
SOX8	11.2665	0.957219	0.331431	2.88814	0.0038753	0.0221868
KIFC3	32.8587	0.714185	0.247829	2.88177	0.00395447	0.0225003
ABCC2	35.1306	0.635743	0.220748	2.87995	0.00397733	0.0225918
RNF139-AS1	26.1157	-0.611865	0.212646	-2.87739	0.00400982	0.0227248
FAM227B	16.6305	-0.637571	0.222248	-2.86874	0.0041211	0.0232185
TMEM9B-AS1	21.1446	0.714804	0.249426	2.8658	0.00415956	0.023372
AC007362.1	15.7228	-0.755502	0.263646	-2.86559	0.00416232	0.0233771
METRNL	58.2593	-0.780665	0.272561	-2.86418	0.00418084	0.0234179
TOPORS-AS1	31.5302	-0.691921	0.24168	-2.86297	0.00419694	0.0234661
NDST2	21.6187	-0.687598	0.240354	-2.86077	0.0042262	0.023598
C21orf67	25.7669	0.838562	0.293235	2.85969	0.0042405	0.0236477
ESRP2	43.6952	0.606889	0.212443	2.85672	0.00428045	0.0237629
L1CAM	29.3591	0.633771	0.222269	2.85136	0.0043532	0.02406
SMOX	27.0507	-0.677806	0.238254	-2.84489	0.0044427	0.0244358
BCAR1	15.4207	0.743352	0.261502	2.84263	0.00447432	0.0245665
NEBL	45.1458	-0.83926	0.295924	-2.83607	0.00456728	0.0249564
ST5	26.8135	0.617567	0.217806	2.8354	0.00457683	0.0249896
RP11-603J24.17	9.99085	1.27312	0.449668	2.83125	0.00463671	0.025183
KCNJ9	67.9394	0.636961	0.225121	2.82942	0.00466322	0.0252598
STS	42.9991	0.616562	0.218239	2.82517	0.00472561	0.0255093
THAP7-AS1	15.3201	0.868616	0.307873	2.82134	0.00478228	0.0257374
2003-09-01	20.7479	0.721539	0.25623	2.81598	0.00486282	0.0260532
TGFBR3	99.603	0.760044	0.269987	2.81512	0.00487596	0.0261067
RP11-138I1.4	29.2997	1.31994	0.469474	2.81153	0.00493065	0.0263094
MPZ	23.4573	-0.74533	0.266142	-2.8005	0.00510234	0.0269609
PIP5K1B	10.6706	-0.933844	0.333489	-2.80023	0.00510666	0.0269723
CTD-2328D6.1	29.7741	1.48468	0.530545	2.7984	0.00513565	0.027114
BEND5	10.5703	-0.84633	0.302628	-2.7966	0.00516435	0.0272139
DACT3	54.1036	-0.86504	0.309942	-2.79097	0.00525497	0.0275462
PLEKHA6	7.04045	1.16854	0.418841	2.78995	0.00527165	0.027599
TMSB4XP8	201.282	-0.593847	0.213198	-2.78542	0.00534579	0.027882
KLF12	217.757	-0.613968	0.220466	-2.78486	0.00535506	0.027907
AC004158.2	14.3432	-0.802692	0.288945	-2.77801	0.00546933	0.0283372
NINJ2	21.7246	-0.772657	0.278602	-2.77334	0.00554845	0.0286048
SPTBN2	22.5934	0.606738	0.218951	2.77112	0.0055864	0.0287412
NPIPA5	23.8583	-0.626009	0.225998	-2.76998	0.00560605	0.0288186
GNG12	22.2619	-0.845536	0.305387	-2.76874	0.00562742	0.0288778
ZBED5-AS1	30.9049	-0.597477	0.215943	-2.76682	0.00566051	0.0289794
ADAT3	27.4644	0.653944	0.2369	2.76042	0.00577276	0.0294336
ZNF853	24.3231	0.764709	0.277102	2.75966	0.00578609	0.0294535
PTPN13	20.4377	-0.79661	0.289003	-2.7564	0.00584408	0.0296831
MVB12B	17.5665	0.765034	0.27762	2.75569	0.00585686	0.0297215
PIGW	639	0.6324	0.230226	2.74687	0.00601671	0.0303677
LAIR2	94.0564	0.74201	0.270516	2.74294	0.00608919	0.03061
CSF1R	8.77924	0.794837	0.290565	2.73549	0.00622874	0.0311238
RP11-316P17.2	15.0677	-0.695218	0.254305	-2.73379	0.00626096	0.0312328
XCL1	41.5009	-0.75356	0.276052	-2.72978	0.00633766	0.0314668
DNAJC6	18.3603	0.61789	0.226514	2.72782	0.00637547	0.0316169
KIAA0754	84.8199	0.620118	0.227638	2.72413	0.00644703	0.0319337
LINC00086	60.085	-0.701473	0.257938	-2.71954	0.00653734	0.0322788
C1S	25.1816	-0.614505	0.226216	-2.71646	0.00659848	0.0325312
VSIG10	22.9067	0.640297	0.235776	2.71571	0.00661343	0.0325516
IL26	19.7765	-0.706809	0.260429	-2.71402	0.00664727	0.0326539
BTBD9	193.861	-0.63943	0.2366	-2.70258	0.0068803	0.0334698
CTD-2162K18.4	18.4649	0.765084	0.283553	2.69821	0.00697141	0.0338472
FAM132A	10.5443	-1.02585	0.380428	-2.69656	0.0070059	0.0340015
HTATSF1P2	46.8093	0.686445	0.254741	2.69468	0.00704559	0.0341278
AC005540.3	18.822	0.774781	0.289702	2.67441	0.00748613	0.0357903
TMEM8B	59.0737	-0.612372	0.229515	-2.66811	0.00762794	0.0363017
RP11-57H14.4	53.9493	-0.656232	0.246232	-2.6651	0.00769657	0.0365171
IL11	18.1123	1.07819	0.404594	2.66486	0.00770209	0.0365294
SPRED1	42.8529	0.663416	0.249628	2.65761	0.00786963	0.0371408
ICAM5	18.0131	-0.608847	0.229346	-2.65471	0.00793776	0.0373487
NR1D2	112.602	0.620925	0.233962	2.65396	0.00795538	0.0373487
CCDC157	33.4058	0.648046	0.244259	2.65311	0.00797544	0.0374283
SLC7A5P1	20.6595	0.721075	0.271823	2.65274	0.0079841	0.0374408
SLC23A3	22.5935	0.805107	0.303606	2.65181	0.0080061	0.0374877
LINC00959	20.3417	0.638147	0.240724	2.65095	0.0080266	0.0375516
TCEANC	18.3404	-0.596618	0.225807	-2.64215	0.00823803	0.0383154
CALD1	25.2252	0.651634	0.246881	2.63947	0.00830365	0.0385346
LIF	25083.3	0.607873	0.230522	2.63694	0.0083657	0.038765
CCDC142	88.1604	0.591394	0.225214	2.62592	0.0086414	0.0397575
AC073046.25	18.1417	0.784884	0.299721	2.61871	0.00882622	0.0404492
AC096772.6	19.0997	-0.780004	0.298622	-2.61201	0.00900113	0.0411151
RASL10B	17.0773	0.744596	0.285799	2.60532	0.00917897	0.0417445
NDUFV2	36.5744	-0.733051	0.282137	-2.59821	0.00937108	0.0423394
CLEC17A	35.7657	0.668991	0.257677	2.59623	0.00942522	0.042524
RP11-486G15.2	13.6309	-0.700534	0.270259	-2.59209	0.00953958	0.042947
PHLDA3	33.9061	0.966936	0.375003	2.57847	0.00992385	0.0442004
CNNM1	16.6994	0.717418	0.27829	2.57795	0.00993884	0.0442272
STAC3	22.0802	-0.633498	0.246114	-2.574	0.0100531	0.0446012
ATP6V0E2-AS1	43.5709	0.600482	0.233776	2.56862	0.0102104	0.0450742
CGN	22.1442	0.585209	0.22796	2.56716	0.0102536	0.0451813
HAUS7	27.2672	0.647277	0.252124	2.56729	0.0102497	0.0451813
RPL10P3	18.6655	-0.769017	0.300364	-2.56028	0.0104588	0.0457667
PRSS27	17.2031	-0.690388	0.269917	-2.55778	0.0105344	0.045985
RP5-940J5.9	155.593	1.05152	0.411239	2.55695	0.0105596	0.0460467
RASL11A	16.7266	0.669716	0.262279	2.55345	0.0106663	0.0463349
PWWP2B	19.6288	0.70182	0.275837	2.54433	0.0109487	0.047184
RP11-84C13.1	17.145	0.624843	0.24696	2.53013	0.0114019	0.0484358
LRRC2	30.1573	0.667297	0.263999	2.52765	0.011483	0.0486975
ACSL6	43.1573	-0.626346	0.248552	-2.51998	0.0117362	0.049386
EID3	28.5996	0.601809	0.239144	2.51652	0.0118521	0.0497233
OLFML2B	20.8524	1.16533	0.463976	2.51161	0.0120182	0.0502178
ADARB2	18.8673	0.849123	0.338809	2.5062	0.0122038	0.0506883
IL17A	21.3561	-1.05001	0.419672	-2.50199	0.0123497	0.051057
TMEM150A	88.851	0.653687	0.261281	2.50186	0.0123544	0.0510596
HERC2P3	53.5423	0.733858	0.293376	2.50143	0.0123693	0.0511043
PTGES3P2	14.4276	-0.717975	0.287331	-2.49877	0.0124626	0.0514046
AC004893.11	24.5348	0.693381	0.277556	2.49817	0.0124837	0.051424
RP11-582J16.5	29.5685	0.730262	0.292564	2.49608	0.0125574	0.0516255
RBM47	11.5193	0.728636	0.292495	2.4911	0.0127347	0.0520291
ZNF117	89.6032	0.680602	0.274068	2.48333	0.0130159	0.0529205
KIAA1217	11.6557	-0.970203	0.391295	-2.47947	0.0131579	0.0533398
CCL4	1114.96	0.640506	0.258408	2.47866	0.0131878	0.053409
CDH24	16.6117	0.676036	0.272877	2.47744	0.0132329	0.0535147
RPL21P28	14.6934	-0.771294	0.311434	-2.47659	0.0132645	0.0536155
LEPREL4	17.4704	0.642898	0.259853	2.47408	0.0133579	0.0538884
TRPM2	24.1419	0.688877	0.278538	2.47319	0.0133914	0.0540061
PYGL	17.452	-0.636429	0.257692	-2.46973	0.0135217	0.0544613
DTX1	31.398	0.655537	0.265558	2.46853	0.013567	0.0546088
B4GALNT4	14.9845	0.792079	0.322407	2.45677	0.0140193	0.0557474
CLEC11A	24.1595	-0.69649	0.283729	-2.45477	0.0140976	0.0558644
AC092835.2	19.9556	0.707773	0.291113	2.43127	0.0150462	0.058564
PRKAR2B	16.0956	0.622879	0.256528	2.42811	0.0151777	0.0589291
LRRC56	31.4687	0.611557	0.252988	2.41734	0.0156345	0.060272
ZNF222	20.3338	0.622201	0.25739	2.41735	0.0156341	0.060272
TTC30A	21.196	0.702515	0.290901	2.41496	0.0157369	0.0604776
PRMT5-AS1	4.61057	1.27626	0.528691	2.414	0.0157783	0.0605942
BACE1	11.3193	0.617388	0.256765	2.40449	0.0161952	0.0615978
LYRM9	19.1109	-0.588465	0.244879	-2.40308	0.0162574	0.0617366
C6orf226	26.9038	-0.607681	0.253005	-2.40185	0.0163124	0.0618508
PLAC8	174.053	-0.605029	0.251911	-2.40176	0.0163163	0.0618508
KCNMB4	30.2902	-0.639931	0.268291	-2.38522	0.017069	0.0637387
TTC3P1	13.5358	0.908537	0.382214	2.37704	0.0174522	0.0647994
NUCB2	347.63	-0.601762	0.253908	-2.37	0.0177879	0.0654457
RP1-1J6.2	4.04535	1.26241	0.533037	2.36834	0.0178683	0.0656642
PRR22	108.254	0.891621	0.379033	2.35236	0.0186548	0.0678169
ZNF582	16.0758	0.630295	0.268767	2.34513	0.0190203	0.0688054
AC010536.1	20.396	0.756889	0.323893	2.33685	0.0194469	0.0700448
RP11-661A12.7	15.468	0.999964	0.428176	2.33541	0.0195221	0.0702348
TMEM71	127.678	-0.707702	0.30361	-2.33096	0.0197553	0.0708901
AL049829.1	7.38599	1.12916	0.486683	2.32011	0.020335	0.072409
ECM1	17.0202	0.728194	0.3141	2.31835	0.0204302	0.0726861
PALD1	18.839	0.641554	0.276955	2.31646	0.0205332	0.0730108
ENTPD3-AS1	14.0086	-0.599635	0.258908	-2.31602	0.0205572	0.0730547
GAS6-AS1	17.9257	0.698476	0.301859	2.31391	0.0206724	0.0732887
RP11-1079K10.4	5.28664	1.23032	0.5351	2.29924	0.0214915	0.0753257
RP11-69E11.4	32.5745	0.669845	0.291844	2.29521	0.0217208	0.0758954
ACTRT3	13.8419	0.811494	0.353671	2.29449	0.0217623	0.0759765
RP1-239B22.5	18.0312	-0.705038	0.308024	-2.28891	0.0220846	0.0768261
AC092687.5	2.20703	1.16753	0.510736	2.28598	0.0222552	0.0772874
RP11-24C3.2	6.90562	1.17264	0.515084	2.27659	0.0228107	0.0786918
RP11-617F23.1	20.6729	-0.642251	0.282596	-2.27269	0.0230451	0.0793035
UCP3	30.3334	0.645876	0.285724	2.26049	0.023791	0.0813554
FBXL19-AS1	36.3714	0.612148	0.270833	2.26024	0.0238061	0.0813767
RP11-46A10.4	15.0084	0.679503	0.300669	2.25997	0.0238233	0.0813767
RP11-849H4.4	9.60748	0.886499	0.392577	2.25815	0.0239362	0.0816526
RP11-315I20.1	8.45848	1.16879	0.518264	2.2552	0.0241209	0.0820738
DICER1-AS1	22.9478	-0.589541	0.261691	-2.25282	0.0242707	0.0824096
RP11-592N21.1	19.0897	-0.606576	0.270255	-2.24446	0.024803	0.0836718
FAM222A	49.0449	0.659138	0.295086	2.23372	0.0255017	0.0853836
SNORD6	15.977	-0.586417	0.262771	-2.23167	0.0256368	0.0857213
AL591479.1	16.3894	0.607926	0.272484	2.23105	0.0256776	0.0858118
KLRD1	11.9954	-1.01277	0.454079	-2.23037	0.0257226	0.0858472
ALMS1-IT1	24.7239	-0.606849	0.274342	-2.21202	0.0269655	0.0887399
RP11-157D23.2	7.92734	0.877532	0.399522	2.19646	0.0280593	0.0913774
CDH1	26.6274	0.72166	0.329254	2.19181	0.0283936	0.0922017
GAB3	17.6033	-0.620324	0.284806	-2.17806	0.0294018	0.0945486
ZNF66	19.9998	0.65202	0.300181	2.17209	0.0298491	0.0954163
CD276	20.5092	-0.685735	0.316811	-2.16449	0.0304269	0.0968669
CA12	18.8276	0.598329	0.278232	2.15047	0.0315184	0.09925
CTD-3099C6.9	53.8408	0.585459	0.272559	2.14801	0.0317131	0.0996925
			1.5
