# Supplementary material for: Long Intergenic Noncoding RNA MIAT as a Regulator of Human Th17 Cell Differentiation
Source: Front Immunol. 2022 Jun 15;13:856762. doi: 10.3389/fimmu.2022.856762 (PMC9242727; doi:10.3389/fimmu.2022.856762)
Supplement: Supplementary file 14 [file Table_3.xlsx]

## Sheet: Common_24h_275
Table S3:sheet1 TFBS_Enrichment_analysis_LNA1_LNA4_24h_common_275DEgenes
Matrix	Accession	Factor	P-Value	Yes	No	Yes/No	Matched_yes	Matched_no
V$AP1_C	M00199	AP-1	0.00721364	0.0632	0.0108	5.8737	0.0474	0.0108
V$HES1_03	M08767	HES-1	0.000917979	0.1053	0.0215	4.8947	0.0579	0.0108
V$E2F2_03	M02742	E2F-2	0.006743	0.0842	0.0215	3.9158	0.0789	0.0215
V$CMYC_02	M01154	c-Myc	0.000105364	0.2263	0.0753	3.0068	0.1263	0.0591
V$ARNT_01	M00236	Arnt	0.00044639	0.2737	0.1183	2.3139	0.1526	0.0699
V$HIF1AARNT_01	M02378	HIF1A:ARNT	8.39653e-05	0.3474	0.1505	2.3075	0.2474	0.1237
V$HIF1A_Q6	M02012	HIF-1alpha	0.00679301	0.1842	0.086	2.1414	0.1579	0.0699
V$IRF4_07	M04818	IRF-4	0.00120644	0.3263	0.1667	1.9579	0.2684	0.1667
P$TAF1_01	M00943	TAF-1	0.00161396	0.3211	0.1667	1.9263	0.1632	0.0914
V$HIF2A_Q6	M07356	HIF2A	1.37715e-05	0.6526	0.3441	1.8967	0.3895	0.2419
V$HIF1_Q5	M00466	HIF1	8.22724e-06	0.7211	0.3871	1.8627	0.4158	0.2849
V$TFIII_Q6	M00706	TFII-I	0.00184784	0.5421	0.3387	1.6005	0.3842	0.2742
V$ZF5_01	M00716	ZF5	0.00155951	0.6	0.3817	1.5718	0.3316	0.2366
V$XBP1_02	M01770	XBP-1	0.00454713	0.5	0.3226	1.55	0.3579	0.2688
V$EGR1_04	M02848	EGR1	0.00555496	0.6895	0.4839	1.4249	0.4421	0.3602
V$EGR1_11	M04869	Egr-1	2.94505e-05	2.2947	1.7043	1.3464	0.6053	0.4731
V$EGR_Q3	M08878	EGR	0.000897057	1.5158	1.1398	1.3299	0.5632	0.5054
V$PLAGL1_03	M02786	Plagl1	2.00825e-05	2.7368	2.0753	1.3188	0.5684	0.5054
V$EGR3_Q6	M08877	EGR3	0.000707956	1.8632	1.4355	1.2979	0.7263	0.6613
V$EGR1_09	M04797	Egr-1	0.000213993	2.5105	1.9624	1.2793	0.6684	0.5699
V$EGR3_01	M00245	Egr-3	0.00472371	1.4737	1.1613	1.269	0.5526	0.4892
V$EGR2_01	M00246	Egr-2	0.00085963	2.1526	1.6989	1.2671	0.7158	0.6505
V$EGR1_18	M08996	EGR-1	0.00904513	1.2947	1.0269	1.2608	0.5579	0.5323
V$TP53_03	M07232	TP53	0.00761445	1.4526	1.1613	1.2509	0.6368	0.543
V$EGR1_15	M04950	Egr-1	0.000540317	3.1211	2.5484	1.2247	0.8	0.7312
V$BCL3_03	M04816	BCL-3	0.00775676	1.9632	1.6237	1.2091	0.7842	0.7742
V$SMAD5_Q5	M03846	SMAD5	2.87452e-06	6.9947	5.8065	1.2046	0.9474	0.9247
V$BEN_01	M01240	BEN	4.30518e-06	7.9105	6.6667	1.1866	0.9474	0.9086
V$KLF_Q3	M07461	KLF	0.000575532	4.4421	3.7581	1.182	0.8368	0.8118
V$IK_Q5	M01169	Ikaros	0.000188323	5.4053	4.5806	1.18	0.9842	0.9677
V$EGR1_12	M04892	Egr-1	0.00189707	3.6737	3.1183	1.1781	0.9632	0.9301
P$ANAC042_01	M09363	ANAC042	1.44423e-05	8.9368	7.6882	1.1624	0.9421	0.8226
V$IK_Q5_01	M07260	Ikaros	0.00053133	5.5579	4.7849	1.1615	0.9947	0.9839
V$EGR1_13	M04918	Egr-1	0.00162315	7.9684	7.129	1.1177	0.9474	0.914
V$BCL6B_04	M02844	BCL6B	0.0054176	8.3947	7.6452	1.098	0.9421	0.957

## Sheet: Common_up_24h_61
Table S3:sheet2 TFBS_Enrichment_analysis_LNA1_LNA4_24h_common_61Upregulated_genes
Matrix	Accession	Factor	P-Value	Yes	No	Yes/No	Matched_yes	Matched_no
V$HELIOSA_01	M01003	Helios A	0.000296519	0.283	0.0192	14.717	0.2453	0.0192
V$IK_Q5_01	M07260	Ikaros	0.00038054	0.8113	0.3077	2.6368	0.4906	0.2308
V$EGR3_Q6	M08877	EGR3	0.000396451	0.717	0.25	2.8679	0.4528	0.1923
V$IK_Q5	M01169	Ikaros	0.00079363	0.4906	0.1346	3.6442	0.283	0.1154
V$NR4A2RXRA_01	M08957	NURR1:RXR-ALPHA	0.000989728	0.7925	0.3269	2.424	0.5283	0.2308
V$CMYC_02	M01154	c-Myc	0.00129679	0.6604	0.25	2.6415	0.3396	0.1538
V$EGR1_12	M04892	Egr-1	0.00151367	12.3962	10.4231	1.1893	1	1
V$EGR1_04	M02848	EGR1	0.00177038	2.3962	1.5769	1.5196	0.8302	0.6346
V$SOX4_Q5_02	M07268	Sox-4	0.00234877	0.5094	0.1731	2.9434	0.4151	0.1731
V$HIF1AARNT_01	M02378	HIF1A:ARNT	0.00326202	0.5849	0.2308	2.5346	0.3208	0.1923
V$HIF1_Q5	M00466	HIF1	0.00399374	0.6038	0.25	2.4151	0.3774	0.2308
V$RARG_Q3	M03562	RAR-gamma	0.00423761	0.283	0.0577	4.9057	0.2642	0.0577
V$BCL11A_02	M04795	BCL-11A	0.00438914	8.2075	6.7885	1.209	0.9811	1
V$TFIII_Q6_01	M04636	TFII-I	0.0053016	0.4717	0.1731	2.7254	0.3774	0.1538
V$IRF4_07	M04818	IRF-4	0.00533701	0.7547	0.3654	2.0655	0.4528	0.3462
V$RORC_01	M08967	RORGAMMA	0.00627672	5.5283	4.4231	1.2499	1	0.9615
V$BCL3_03	M04816	BCL-3	0.00716423	31.4906	28.8462	1.0917	1	1
V$TP53_03	M07232	TP53	0.00920929	0.6415	0.3077	2.0849	0.3774	0.2308
V$AP1_C	M00199	AP-1	0.0095216	0.3208	0.0962	3.3358	0.1509	0.0769
V$HIF2A_Q6	M07356	HIF2A	0.0095216	0.3208	0.0962	3.3358	0.2642	0.0769

## Sheet: Common_dn_24h_214
Table S3:sheet3 TFBS_Enrichment_analysis_LNA1_LNA4_24h_common_214Downregulated_genes
Matrix	Accession	Factor	P-Value	Yes	No	Yes/No	Matched_yes	Matched_no
V$HES1_03	M08767	HES-1	0.00043067	0.1241	0.0149	8.3139	0.0657	0.0075
V$HES1_Q2	M01009	HES-1	0.00724535	0.0876	0.0149	5.8686	0.0876	0.0149
V$REST_14	M05532	REST	0.00948934	0.1606	0.0597	2.6898	0.1387	0.0597
V$CMYC_02	M01154	c-Myc	0.0023011	0.2336	0.0896	2.6083	0.1387	0.0672
V$KLF3_Q3	M03553	KLF3	0.00682276	0.1898	0.0746	2.5431	0.1898	0.0672
V$E2F2_03	M02742	E2F-2	0.000251505	0.3577	0.1418	2.5225	0.219	0.1119
V$ARNT_01	M00236	Arnt	0.00271463	0.3504	0.1716	2.0413	0.1679	0.097
V$HIF1AARNT_01	M02378	HIF1A:ARNT	0.00227695	0.365	0.1791	2.0377	0.2482	0.1418
P$TAF1_01	M00943	TAF-1	0.00498354	0.3358	0.1716	1.9562	0.1679	0.0896
V$HIF2A_Q6	M07356	HIF2A	0.00349524	0.365	0.1866	1.9562	0.2847	0.1418
V$TFIII_Q6	M00706	TFII-I	0.000233398	0.6277	0.3284	1.9117	0.4234	0.2612
V$HIF1_Q5	M00466	HIF1	0.000286259	0.7226	0.403	1.7932	0.4234	0.2836
V$EGR1_11	M04869	Egr-1	0.000399876	0.6934	0.3881	1.7869	0.3431	0.209
V$ZF5_01	M00716	ZF5	0.000722962	0.7153	0.4179	1.7117	0.3869	0.2388
V$HIF1A_Q6	M02012	HIF-1alpha	3.20871e-05	1.1679	0.694	1.6828	0.5401	0.4179
V$EGR3_01	M00245	Egr-3	9.03654e-06	1.7299	1.1045	1.5663	0.6204	0.4627
V$BEN_01	M01240	BEN	0.000128816	1.3285	0.8582	1.548	0.635	0.5149
V$EGR1_02	M01972	EGR-1	0.00996101	0.5839	0.3806	1.5343	0.4088	0.2537
V$EGR_Q3	M08878	EGR	0.00231639	0.8832	0.5821	1.5173	0.4672	0.3582
V$PLAGL1_03	M02786	Plagl1	1.83365e-07	2.8978	1.9328	1.4993	0.6058	0.4627
V$EGR1_04	M02848	EGR1	0.00242682	0.927	0.6194	1.4966	0.5693	0.4179
V$EGR1_09	M04797	Egr-1	0.00419143	0.8248	0.5522	1.4936	0.4599	0.3209
V$EGR1_18	M08996	EGR-1	0.00092966	1.2263	0.8358	1.4672	0.5693	0.4925
V$IRF4_07	M04818	IRF-4	0.00961635	0.8102	0.5672	1.4285	0.5401	0.4776
V$EGR2_01	M00246	Egr-2	0.00902212	0.8394	0.5896	1.4238	0.5255	0.3657
V$EGR1_15	M04950	Egr-1	1.16866e-05	3.0657	2.2239	1.3785	0.8175	0.709
V$SMAD5_Q5	M03846	SMAD5	3.44073e-12	8.3139	6.0746	1.3686	0.9489	0.9104
V$EGR3_Q6	M08877	EGR3	0.00141533	1.9343	1.4552	1.3292	0.7591	0.6866
P$ANAC042_01	M09363	ANAC042	5.95361e-11	9.8321	7.5224	1.307	0.9343	0.8134
V$KLF_Q3	M07461	KLF	0.000533038	4.6788	3.8507	1.215	0.854	0.791
V$EGR1_13	M04918	Egr-1	1.13281e-05	8.6496	7.194	1.2023	0.9416	0.9104
V$IK_Q5	M01169	Ikaros	0.00418806	5.2774	4.5597	1.1574	0.9854	0.9552
V$BCL6B_04	M02844	BCL6B	0.00249406	6.8248	5.9552	1.146	0.8832	0.903
V$IK_Q5_01	M07260	Ikaros	0.00953562	6.781	6.0522	1.1204	0.9927	0.9776
V$EGR1_12	M04892	Egr-1	0.00510087	12.1533	11.0821	1.0967	1	1
V$BCL3_03	M04816	BCL-3	0.00605609	29.0219	27.3955	1.0594	1	1

## Sheet: Common_72h_78
Table S3:sheet4 TFBS_Enrichment_analysis_LNA1_LNA4_72h_common_78DEgenes
Matrix	Accession	Factor	P-Value	Yes	No	Yes/No	Matched_yes	Matched_no
V$HELIOSA_01	M01003	Helios A	0.00622464	0.1316	0.0133	9.8684	0.1184	0.0133
V$EGR1_15	M04950	Egr-1	0.00686015	0.1842	0.04	4.6053	0.1447	0.04
P$AP1_01	M08180	AP1	0.00328363	0.2763	0.08	3.4539	0.25	0.08
V$IK_Q5	M01169	Ikaros	0.00111159	0.6053	0.2667	2.2697	0.3816	0.2
V$IK_Q5_01	M07260	Ikaros	0.0043485	0.5132	0.24	2.1382	0.3553	0.1733
V$ETS1_B	M00339	c-Ets-1	0.00302841	0.75	0.4	1.875	0.5395	0.32
V$IRF4_07	M04818	IRF-4	0.00254208	1.2763	0.8	1.5954	0.6974	0.5733
V$TFIII_Q6	M00706	TFII-I	0.000445984	2.2763	1.52	1.4976	0.8289	0.6667
V$RORC_01	M08967	RORGAMMA	0.00964871	5.3947	4.5333	1.19	1	0.9733
V$BCL11A_02	M04795	BCL-11A	0.000494427	16.7632	14.6267	1.1461	1	1
V$RARG_04	M09001	RAR-GAMMA	0.0061579	21.4868	19.6267	1.0948	1	1

## Sheet: Common_up_72h_28
Table S3:sheet5 TFBS_Enrichment_analysis_LNA1_LNA4_24h_common_28Upregulated_genes
Matrix	Accession	Factor name	Yes	No	Yes/No	Matched promoters in Yes	Matched promoters in No
V$TFIII_Q6	M00706	TFII-I	0.9583	0.0435	22.0417	0.3333	0.0435
V$ATF5_01	M01295	ATF5	0.5	0.0435	11.5	0.4167	0.0435
V$IRF4_07	M04818	IRF-4	2.875	0.913	3.1488	0.7917	0.5217
V$EGR1_04	M02848	EGR1	1	0.3478	2.875	0.5417	0.2609
V$IK_Q5	M01169	Ikaros	2.1667	0.913	2.373	0.7083	0.5652
V$KLF_Q3	M07461	KLF	2.9583	1.5652	1.89	0.7083	0.4783
V$IK_Q5_01	M07260	Ikaros	6.5833	3.913	1.6824	1	1
V$CCNT2_01	M04782	cyclinT2	8.125	6.2609	1.2977	1	1
V$BCL11A_02	M04795	BCL-11A	18.625	14.913	1.2489	1	1
V$ZF5_01	M00716	ZF5	16.7917	13.6957	1.2261	1	0.913
V$BCL3_03	M04816	BCL-3	27.75	23.6957	1.1711	1	1

## Sheet: Common_down_72h_50
Table S3:sheet6 TFBS_Enrichment_analysis_LNA1_LNA4_72h_common_50Downregulated_genes
Matrix	Accession	Factor	P-Value	Yes	No	Yes/No	Matched_yes	Matched_no
V$EGR1_15	M04950	Egr-1	0.00646236	0.2128	0.0217	9.7872	0.1489	0.0217
V$POU2F2_03	M04073	POU2F2	0.00416538	0.2766	0.0435	6.3617	0.1702	0.0217
V$EGR1_11	M04869	Egr-1	0.0043017	0.3191	0.0652	4.8936	0.2128	0.0435
V$IK_Q5	M01169	Ikaros	0.000147729	0.7872	0.2391	3.2921	0.4681	0.1739
V$IK_Q5_01	M07260	Ikaros	0.000914687	0.6596	0.2174	3.034	0.4255	0.1522
V$EGR3_Q6	M08877	EGR3	0.000904859	0.766	0.2826	2.7103	0.5319	0.2174
V$ETS1_B	M00339	c-Ets-1	0.00582747	0.7234	0.3261	2.2184	0.5319	0.2826
V$IRF4_07	M04818	IRF-4	0.00488096	0.766	0.3478	2.2021	0.5745	0.3261
V$CMYC_02	M01154	c-Myc	0.00656174	0.8085	0.3913	2.0662	0.383	0.2391
V$HIC1_02	M01072	HIC1	0.00187932	1.4043	0.7609	1.8456	0.6383	0.4783
V$EGR2_01	M00246	Egr-2	0.00911707	1.1064	0.6304	1.755	0.5319	0.3913
V$BCL3_03	M04816	BCL-3	0.00098051	2.0851	1.2391	1.6827	0.8085	0.6522
V$TFIII_Q6	M00706	TFII-I	0.00437479	2.2128	1.4565	1.5192	0.8085	0.6957
V$RELA_03	M04811	RelA-p65	0.00929869	2.8511	2.0652	1.3805	0.9149	0.8696
V$RARG_04	M09001	RAR-GAMMA	0.00964259	22.2979	20.0435	1.1125	1	1
